# Supplementary material for: Diurnal oscillations in gut bacterial load and composition eclipse seasonal and lifetime dynamics in wild meerkats
Source: Nat Commun. 2021 Oct 14;12:6017. doi: 10.1038/s41467-021-26298-5 (PMC8516918; doi:10.1038/s41467-021-26298-5)
Supplement: Supplementary file 3 — Source data [file 41467_2021_26298_MOESM3_ESM.xlsx]

## Sheet: Fig.1,2, & 3b
Source data 1: data to generate figures 1, 2, 3b, S1,
Also contains sample metadata.
feature.id	SampleNo	IndividID	Storage	Seq_run	Seq_depth_nospikein	HoursTilFrozen	scaling_factor	SampleDate	SampleTime	SampleTimeCat	HoursAfterSunrise	Month	Year	Season	AgeAtSamplingYears	AgeCat	Sex	GroupAtSampling	Condition_weight	SocialStatus	HoursSinceForagingStart	Temp_max	Temp_min	HourlyTemp	sum_rainfall_month	Bacterial_load	Observed	Shannon	MDS1_WU	MDS2_WU	MDS3_WU	MDS4_WU	MDS1_UU	MDS2_UU	MDS3_UU	MDS4_UU
Feature1	Sample1	ID 69	FROZEN	RUN1	26904	3.9608	4.76948	1997-04-18	1899-12-30 08:29:00	MORNING	1.54528	4	1997	WET SUMMER	0.126	YOUNG	F	Group 36	-101.937	Subordinate	0	32.7	15.2	16.7	25.4	128321	42	2.18248	-0.124797	0.033155	0.0193348	0.12121	-0.245831	-0.288436	-0.017029	0.0928033
Feature3	Sample2	ID 69	FREEZEDRIED	RUN1	40273	1.97609	2.80907	2002-01-06	1899-12-30 19:05:00	AFTERNOON	13.2319	1	2002	WET SUMMER	4.849	MIDDLEAGED	F	Group 26	-52.3379	Subordinate	0.62916	37.7	25.3	34.4	13.2	113134	121	3.32702	0.0147529	-0.0657384	0.00371222	0.0851347	-0.0513198	-0.126972	-0.0275402	-0.136093
Feature5	Sample3	ID 4	FREEZEDRIED	RUN1	30469	2.6108	5.24484	2002-04-28	1899-12-30 09:50:00	MORNING	2.81	4	2002	WET SUMMER	3.521	MIDDLEAGED	M	Group 36	6.76813	Dominant	1.29786	34.3	16.2	24	19.2	159800	122	1.95199	-0.207478	0.109511	-0.0316103	0.0181237	-0.123884	-0.0679697	0.125662	-0.110013
Feature7	Sample4	ID 92	FREEZEDRIED	RUN4	31224	0.503719	0.0630344	2002-05-18	1899-12-30 12:25:00	MORNING	5.20722	5	2002	DRY WINTER	2.173	MIDDLEAGED	F	Group 37	-4.1472	Dominant	3.50391	29	5.3	25.7	18.4	1969	286	4.24072	0.218017	0.139957	0.104611	0.0629827	-0.248216	0.0419714	0.0547112	-0.0291919
Feature8	Sample5	ID 1	FROZEN	RUN1	31869	3.75084	1.84643	2002-08-20	1899-12-30 09:20:00	MORNING	2.24306	8	2002	DRY WINTER	6.633	OLD	F	Group 10	-61.9059	Subordinate	0.277529	23.1	-0.4	12.5	0.2	58840	138	2.36331	0.103108	-0.0777404	-0.22118	0.0435963	0.0466966	-0.035399	-0.0308344	-0.0239324
Feature10	Sample6	ID 35	FREEZEDRIED	RUN1	30965	2.28417	11.5233	2002-08-25	1899-12-30 10:48:00	MORNING	3.78917	8	2002	DRY WINTER	3.597	MIDDLEAGED	M	Group 40	-16.6996	Subordinate	1.7442	26.6	7.5	23.6	0.2	356824	53	1.83917	-0.209568	0.0952663	-0.111046	0.0109415	-0.0468138	-0.265071	-0.0325629	0.00355017
Feature12	Sample7	ID 69	FREEZEDRIED	RUN1	27508	2.39152	0.827843	2002-09-08	1899-12-30 17:22:00	AFTERNOON	10.6022	9	2002	DRY WINTER	5.521	OLD	F	Group 26	-2.87022	Subordinate	0.171205	29.8	11.6	29	0.2	22763	187	2.80449	0.139026	0.0926153	-0.18213	-0.0353742	-0.16204	0.028644	-0.0627376	-0.0798071
Feature13	Sample8	ID 4	FROZEN	RUN1	30395	1.20103	4.24381	2002-09-13	1899-12-30 11:09:00	MORNING	4.47972	9	2002	DRY WINTER	3.899	MIDDLEAGED	M	Group 36	-3.00112	Dominant	2.83652	26.2	1.1	20.2	0.2	128988	121	2.77363	-0.150341	0.0965125	0.00978617	0.0143804	-0.0241256	-0.0955756	-0.0718051	-0.118847
Feature14	Sample9	ID 38	FROZEN	RUN1	10154	2.30103	0.239997	2002-09-20	1899-12-30 10:03:00	MORNING	3.51417	9	2002	DRY WINTER	3.134	MIDDLEAGED	M	Group 7	26.9425	Subordinate	1.73652	34	10.4	27.7	23.8	2445	190	4.16652	0.13542	0.212869	0.0767752	-0.0892217	-0.291047	-0.0493667	0.0930102	0.134618
Feature15	Sample10	ID 8	FROZEN	RUN1	11201	2.2663	0.355322	2002-10-04	1899-12-30 17:51:00	AFTERNOON	11.5817	10	2002	WET SUMMER	1.986	MIDDLEAGED	M	Group 39	-29.5671	Subordinate	0.274973	21.1	7.3	19.7	23.8	3983	168	4.03244	0.175234	0.115956	0.100526	-0.0132349	-0.280608	0.109731	-0.154829	0.0302724
Feature16	Sample11	ID 4	FREEZEDRIED	RUN1	34379	1.19794	8.96987	2002-11-06	1899-12-30 09:40:00	MORNING	3.90333	11	2002	WET SUMMER	4.047	MIDDLEAGED	M	Group 36	63.7318	Dominant	2.69136	24.3	8.9	19.4	11	308381	58	1.62706	-0.169009	0.200267	0.055032	-0.020076	-0.311629	-0.127818	0.209789	0.0916568
Feature17	Sample12	ID 69	FREEZEDRIED	RUN1	21758	2.11461	6.36572	2002-11-10	1899-12-30 08:45:00	MORNING	3.02667	11	2002	WET SUMMER	5.693	OLD	F	Group 26	234.408	Subordinate	1.77469	32.1	9.4	26.2	11	138501	68	2.57642	-0.141693	0.176751	0.0449841	0.00209168	-0.285891	-0.180082	0.166922	0.00422749
Feature18	Sample13	ID 51	FROZEN	RUN1	45779	2.08333	2.84963	2002-11-17	1899-12-30 18:25:00	AFTERNOON	12.7481	11	2002	WET SUMMER	0.186	YOUNG	M	Group 16	-105.066	Subordinate	0.483141	38	13.5	33.9	20.6	130456	87	2.22997	-0.0923514	0.12545	-0.139897	-0.0452753	-0.295429	0.00443516	0.195948	0.0597412
Feature19	Sample14	ID 4	FREEZEDRIED	RUN1	17793	3.53127	7.48198	2002-11-24	1899-12-30 07:20:00	MORNING	1.7	11	2002	WET SUMMER	4.096	MIDDLEAGED	M	Group 36	0.655168	Dominant	0.358027	34.9	17.5	19.4	17.2	133122	105	3.16707	-0.0232826	0.03241	-0.141659	-0.0274315	-0.0858674	-0.0552809	-0.0017351	-0.0576065
Feature20	Sample15	ID 7	FROZEN	RUN1	26025	2.35071	5.36972	2002-12-07	1899-12-30 08:20:00	MORNING	2.71028	12	2002	WET SUMMER	2.753	MIDDLEAGED	M	Group 36	65.033	Subordinate	1.55604	32.8	16.6	21.3	12.6	139749	71	2.50735	-0.199041	0.0679483	-0.0629806	0.0244792	-0.156554	-0.249866	-0.0413873	-0.0568582
Feature21	Sample16	ID 63	FROZEN	RUN1	18346	2.36737	2.42877	2002-12-14	1899-12-30 08:19:00	MORNING	2.66972	12	2002	WET SUMMER	3.29	MIDDLEAGED	F	Group 26	174.106	Subordinate	1.53937	33.2	16.4	23	39.6	44557	62	2.36533	-0.137086	0.0784734	-0.111861	-0.0100988	-0.206745	-0.26792	0.0228782	0.0128213
Feature22	Sample17	ID 35	FREEZEDRIED	RUN1	22475	2.49798	0.307618	2002-12-15	1899-12-30 18:25:00	AFTERNOON	12.7647	12	2002	WET SUMMER	3.904	MIDDLEAGED	M	Group 40	13.3681	Subordinate	0.0917325	35.7	17.3	34.6	39.6	6920	293	4.23708	0.197666	0.184866	0.0628188	-0.031912	-0.196839	0.144945	0.0313452	-0.0618034
Feature23	Sample18	ID 1	FREEZEDRIED	RUN1	43672	1.76737	3.02432	2002-12-24	1899-12-30 08:55:00	MORNING	3.20278	12	2002	WET SUMMER	6.978	OLD	F	Group 10	-0.654033	Subordinate	2.13937	36.82	18.83	25.9854	50.8	132072	113	2.92308	-0.118472	0.00416186	-0.121075	0.0601005	0.0363373	-0.0615735	-0.0132405	-0.131242
Feature24	Sample19	ID 66	FROZEN	RUN1	15628	2.60831	5.80403	2003-01-10	1899-12-30 08:27:00	MORNING	2.5525	1	2003	WET SUMMER	0.151	YOUNG	M	Group 26	-84.8391	Subordinate	1.20286	35.5632	19.0158	25.549	23.8	90703	126	3.74128	0.0849675	-0.165553	0.0519033	0.0589304	0.158737	-0.0695911	-0.043142	0.0182522
Feature25	Sample20	ID 36	FROZEN	RUN1	32391	1.47497	4.88761	2003-01-29	1899-12-30 09:35:00	MORNING	3.43139	1	2003	WET SUMMER	3.458	MIDDLEAGED	M	Group 19	-52.2542	Subordinate	2.3362	35.7	22	26.1	0	158318	52	1.51761	-0.251258	0.126568	0.0837841	0.067999	-0.251626	-0.269061	-0.0232041	0.0599814
Feature26	Sample21	ID 37	FROZEN	RUN1	18551	2.25942	4.85753	2003-01-30	1899-12-30 18:48:00	AFTERNOON	12.6347	1	2003	WET SUMMER	0.181	YOUNG	F	Group 7	-41.8144	Subordinate	0.345827	38.4	19.5	34.8	0	90109	48	1.94692	0.0258773	0.000303044	-0.222496	-0.0212075	-0.211045	-0.286062	-0.0141979	0.0862388
Feature27	Sample22	ID 1	FROZEN	RUN1	28318	1.72609	1.49924	2003-01-31	1899-12-30 19:20:00	AFTERNOON	13.1544	1	2003	WET SUMMER	7.082	OLD	F	Group 10	2.54005	Subordinate	0.87916	37.8	21.4	34.7	0	42438	93	1.65341	-0.21108	0.133132	0.0514183	0.0230724	-0.221331	0.0023874	-0.127628	-0.00404168
Feature28	Sample23	ID 35	FROZEN	RUN1	26609	3.73166	4.85753	2003-02-09	1899-12-30 07:48:00	MORNING	1.50333	2	2003	WET SUMMER	4.058	MIDDLEAGED	M	Group 40	-17.367	Subordinate	0.103803	35	22.9	25.9	0	129251	90	2.53214	-0.17796	0.0924205	-0.00986667	0.0775905	-0.0760013	-0.0858491	0.00645339	-0.0567578
Feature29	Sample24	ID 63	FROZEN	RUN1	22648	1.48166	8.39733	2003-02-16	1899-12-30 10:03:00	MORNING	3.66778	2	2003	WET SUMMER	3.466	MIDDLEAGED	F	Group 26	-4.88747	Subordinate	2.3538	34	15.9	25.8	0	190186	65	1.90724	-0.158774	0.125868	-0.0551874	-0.0167874	-0.0516729	-0.275009	-0.0323034	-0.0814734
Feature30	Sample25	ID 38	FROZEN	RUN1	13782	3.12221	8.17978	2003-03-02	1899-12-30 08:48:00	MORNING	2.26556	3	2003	WET SUMMER	3.581	MIDDLEAGED	M	Group 7	1.95005	Dominant	0.746508	35.4	21	25.5	0	112735	57	2.59458	-0.11459	0.0235007	-0.179912	-0.0193057	-0.0924839	-0.271123	-0.0468467	0.0822956
Feature31	Sample26	ID 51	FROZEN	RUN1	21903	1.87221	2.09376	2003-03-05	1899-12-30 10:03:00	MORNING	3.48639	3	2003	WET SUMMER	0.482	YOUNG	M	Group 16	-17.5076	Subordinate	1.99651	36	19.3	30.1	0	45857	102	2.00795	-0.210787	0.13463	-0.0583883	0.00303207	-0.242126	-0.0822919	0.0374551	0.0227275
Feature32	Sample27	ID 51	FROZEN	RUN1	40340	2.00554	3.54763	2003-03-16	1899-12-30 09:55:00	MORNING	3.25389	3	2003	WET SUMMER	0.512	YOUNG	M	Group 16	-27.7244	Subordinate	1.86317	35.3	14.3	29.2	0	143108	109	2.49184	-0.181235	0.0679073	-0.024025	0.0842784	0.00438004	-0.08465	-0.0328488	-0.0997175
Feature33	Sample28	ID 4	FROZEN	RUN1	26514	4.8608	1.08278	2003-04-06	1899-12-30 07:35:00	MORNING	0.749444	4	2003	WET SUMMER	4.46	MIDDLEAGED	M	Group 36	-46.5959	Dominant	0	32.9	16.9	20.1	0	28700	139	2.27354	0.10653	-0.0358519	-0.25656	-0.0224653	-0.151655	0.111995	-0.0737597	0.0148592
Feature34	Sample29	ID 7	FROZEN	RUN1	24638	1.48947	0.546451	2003-04-11	1899-12-30 18:10:00	AFTERNOON	11.2922	4	2003	WET SUMMER	3.096	MIDDLEAGED	M	Group 36	-28.9116	Subordinate	0.987714	32.6	10	30	0	13460	186	2.54595	0.0616723	-0.042995	-0.234954	-0.0239868	-0.0558866	0.104727	-0.174012	-0.0145684
Feature35	Sample30	ID 8	FROZEN	RUN1	31139	1.0728	0.915187	2003-04-12	1899-12-30 18:35:00	AFTERNOON	11.7006	4	2003	WET SUMMER	2.507	MIDDLEAGED	M	Group 39	-45.8416	Subordinate	1.40438	36.3	15.2	28.3	0	28499	233	4.17782	0.0753005	-0.122691	-0.125305	-0.0342478	0.193585	0.0907014	0.0397338	-0.016203
Feature36	Sample31	ID 1	FROZEN	RUN1	19462	1.65613	1.06813	2003-04-16	1899-12-30 18:00:00	AFTERNOON	11.0839	4	2003	WET SUMMER	7.288	OLD	F	Group 10	-16.4373	Subordinate	0.821048	26	14.9	23.9	0	20783	159	3.1072	0.148003	0.0413483	-0.170857	-0.0675904	-0.0310845	0.107438	0.0982634	-0.0242441
Feature37	Sample32	ID 4	FROZEN	RUN1	19918	3.49413	11.5233	2003-04-29	1899-12-30 08:57:00	MORNING	1.92	4	2003	WET SUMMER	4.523	MIDDLEAGED	M	Group 36	-8.91307	Dominant	0.414525	31.6	10.4	17.9	0	229526	80	2.78744	-0.137979	0.102972	-0.103542	-0.0161765	-0.165418	-0.137834	0.0832492	-0.0572023
Feature38	Sample33	ID 69	FROZEN	RUN1	23160	2.73306	8.57988	1997-07-07	1899-12-30 10:40:00	MORNING	3.1925	7	1997	DRY WINTER	0.345	YOUNG	F	Group 36	22.4966	Subordinate	1.30192	20.9	-3.9	16.3	2	198711	33	1.29304	-0.236185	0.178952	0.0691919	0.0255654	-0.291127	-0.2821	0.0222888	0.182624
Feature39	Sample34	ID 4	FROZEN	RUN1	26634	2.00613	0.339213	2003-04-29	1899-12-30 17:39:00	AFTERNOON	10.62	4	2003	WET SUMMER	4.523	MIDDLEAGED	M	Group 36	-8.91307	Dominant	0.471048	31.6	10.4	27.1	0	9023	411	4.17539	0.202925	0.217765	0.0798447	-0.0963489	-0.255058	0.27093	0.103931	-0.0185837
Feature40	Sample35	ID 52	FROZEN	RUN4	72726	0.5	0.413922	2003-05-25	1899-12-30 12:57:00	MORNING	5.67917	5	2003	DRY WINTER	0.704	YOUNG	M	Group 16	-15.0569	Subordinate	4.03724	27.1	8	26.3	0	30108	216	1.58789	0.160655	0.1907	0.080341	-0.0690629	-0.32307	0.223625	0.321497	0.0778104
Feature41	Sample36	ID 4	FROZEN	RUN1	26545	1.67159	0.412731	2003-05-25	1899-12-30 17:30:00	AFTERNOON	10.2292	5	2003	DRY WINTER	4.595	MIDDLEAGED	M	Group 36	2.6856	Dominant	0.81289	27.1	8	25	0	10949	365	3.87327	0.173566	0.151962	0.0884556	-0.0490543	-0.302794	0.244974	-0.0264739	0.0269187
Feature42	Sample37	ID 46	FROZEN	RUN4	76518	0.990711	1.36212	2003-06-07	1899-12-30 12:22:00	MORNING	4.99083	6	2003	DRY WINTER	1.54	MIDDLEAGED	M	Group 11	-26.3793	Subordinate	3.03013	15.6	-5.3	14.4	0	104226	86	2.23417	-0.178108	0.12539	-0.0221501	-0.0169015	-0.13234	-0.158161	0.0306391	-0.0793019
Feature43	Sample38	ID 4	FROZEN	RUN1	32863	4.20738	1.80011	2003-06-15	1899-12-30 09:09:00	MORNING	1.72389	6	2003	DRY WINTER	4.652	MIDDLEAGED	M	Group 36	-10.3351	Subordinate	0	21.5	-2	7	0	59156	133	2.90486	-0.178195	0.0853728	-0.0860568	0.0014633	-0.010202	-0.0950298	0.00964753	-0.0583358
Feature44	Sample39	ID 4	FROZEN	RUN1	29468	3.29071	5.86876	2003-06-20	1899-12-30 10:04:00	MORNING	2.61694	6	2003	DRY WINTER	4.666	MIDDLEAGED	M	Group 36	-16.6555	Subordinate	0.730133	23.2	1.3	14.2	0	172939	49	2.27469	-0.221093	0.0945931	-0.124017	-0.00662839	-0.154406	-0.304666	-0.0335432	0.078246
Feature45	Sample40	ID 69	FROZEN	RUN1	12418	1.61617	1.18166	2003-07-01	1899-12-30 17:21:00	AFTERNOON	9.87333	6	2003	DRY WINTER	6.332	OLD	F	Group 26	-101.511	Subordinate	0.891883	20.7	-3.6	18.8	0	14677	133	3.55631	0.187576	-0.0104153	0.037667	0.0597036	-0.248678	0.108129	-0.183242	0.0154582
Feature47	Sample42	ID 36	FROZEN	RUN1	29947	3.5664	6.44366	2003-07-27	1899-12-30 09:50:00	MORNING	2.45333	7	2003	DRY WINTER	3.948	MIDDLEAGED	M	Group 19	-56.0182	Subordinate	0.468584	25.9	-3	12.4	0	192970	107	3.16323	-0.0531194	0.0155501	-0.108003	0.0322036	0.0466031	-0.0875667	-0.054094	-0.0618123
Feature48	Sample43	ID 37	FROZEN	RUN1	11388	1.7298	0.994142	2003-08-01	1899-12-30 17:23:00	AFTERNOON	10.0483	7	2003	DRY WINTER	0.682	YOUNG	F	Group 7	-86.9984	Subordinate	0.880164	25.7	6.6	24.6	0	11333	127	3.44078	0.197858	0.105896	0.0636884	0.0803359	-0.249736	-0.0677423	0.00473903	0.0171225
Feature49	Sample44	ID 79	FROZEN	RUN1	14729	1.76132	0.159561	2003-08-09	1899-12-30 17:37:00	AFTERNOON	10.3706	8	2003	DRY WINTER	5.512	OLD	M	Group 11	-71.6985	Dominant	0.850706	23.7	10.1	21	0	2355	211	4.10735	0.130415	0.126678	0.00133162	-0.0410857	-0.300684	0.0752749	0.0259358	0.0393405
Feature50	Sample45	ID 47	FROZEN	RUN4	64944	0.867503	0.940261	2003-08-13	1899-12-30 12:13:00	MORNING	5.02194	8	2003	DRY WINTER	1.416	MIDDLEAGED	F	Group 16	-61.6044	Subordinate	3.16086	13.2	-3.5	11.3	0	61065	102	2.47407	-0.193044	0.102241	-0.00776107	0.0883829	-0.1212	-0.151619	-0.0262527	-0.0464827
Feature51	Sample46	ID 63	FROZEN	RUN1	37079	1.96132	0.484709	2003-08-10	1899-12-30 17:25:00	AFTERNOON	10.1831	8	2003	DRY WINTER	3.945	MIDDLEAGED	F	Group 26	-129.699	Subordinate	0.650706	18.7	10.5	15.7	0	17967	208	2.91746	-0.162828	0.121948	0.00730617	0.00391278	-0.276518	0.113202	-0.125585	0.0506545
Feature52	Sample47	ID 82	FROZEN	RUN4	66961	0.700836	3.63755	2003-08-12	1899-12-30 12:23:00	MORNING	5.17528	8	2003	DRY WINTER	3.34	MIDDLEAGED	M	Group 11	-80.2722	Subordinate	3.32753	19.8	3.7	18	0	243569	207	3.29425	0.0668317	-0.0318275	-0.105594	-0.0677598	0.246321	0.0171872	-0.000223417	-0.0361427
Feature54	Sample48	ID 40	FROZEN	RUN4	60770	0.867503	0.939142	2003-08-15	1899-12-30 12:13:00	MORNING	5.04944	8	2003	DRY WINTER	2.94	MIDDLEAGED	M	Group 10	-74.7991	Subordinate	3.16086	16.3	-4.4	11.5	0	57086	146	2.31861	-0.218051	0.0839052	0.0665898	0.0788775	0.165972	-0.0442898	-0.0333909	-0.0678329
Feature55	Sample49	ID 42	FROZEN	RUN4	44119	4.32798	0.095696	2003-08-26	1899-12-30 15:03:00	AFTERNOON	8.05139	8	2003	DRY WINTER	0.778	YOUNG	F	Group 11	-42.7307	Subordinate	5.9942	18.4	-3.3	17.8	0	4217	133	2.17211	0.162544	0.185466	0.0496831	-0.0200777	-0.173823	-0.0620594	-0.0035322	0.016441
Feature56	Sample50	ID 36	FROZEN	RUN1	26789	3.2677	4.85753	2003-09-25	1899-12-30 09:05:00	MORNING	2.63917	9	2003	DRY WINTER	4.112	MIDDLEAGED	M	Group 19	-19.9439	Subordinate	0.769857	32.5	9.3	20.7	7.4	130126	108	2.8553	-0.1453	0.0473845	0.0172991	0.0544529	0.00434454	-0.113427	-0.0101775	-0.120895
Feature57	Sample51	ID 36	FROZEN	RUN1	26476	3.08191	2.99563	2003-10-03	1899-12-30 08:20:00	MORNING	2.04139	10	2003	WET SUMMER	4.134	MIDDLEAGED	M	Group 19	-24.4378	Subordinate	0.794668	36.1	11.7	17.4	11.6	79315	51	1.69628	-0.235923	0.110228	-0.0462269	-0.00265515	-0.279437	-0.174991	0.110722	0.064016
Feature58	Sample52	ID 8	FROZEN	RUN1	19928	3.24857	6.28963	2003-10-08	1899-12-30 08:10:00	MORNING	1.96694	10	2003	WET SUMMER	2.997	MIDDLEAGED	M	Group 39	-13.5204	Subordinate	0.628002	34.8	10	18.2	11.6	125339	28	2.10229	-0.0773432	0.12186	-0.149765	-0.0590625	-0.281258	-0.193603	0.0522943	0.33099
Feature59	Sample53	ID 7	FROZEN	RUN1	21656	3.99857	1.71971	2003-10-15	1899-12-30 07:25:00	MORNING	1.34	10	2003	WET SUMMER	3.608	MIDDLEAGED	M	Group 36	6.52891	Subordinate	0	27.2	10.3	11.9	11.6	37245	65	1.76185	-0.242043	0.121164	0.0747941	0.0666758	-0.208975	-0.21623	-0.00248714	0.0639185
Feature60	Sample54	ID 36	FROZEN	RUN1	19920	1.33191	3.59612	2003-10-19	1899-12-30 10:05:00	MORNING	4.0725	10	2003	WET SUMMER	4.178	MIDDLEAGED	M	Group 19	30.3255	Subordinate	2.54467	26.4	1.7	20	4.2	71633	76	2.50754	-0.129397	0.0552983	-0.0644583	0.039903	-0.2666	-0.0684724	0.207346	-0.0214368
Feature61	Sample55	ID 69	FROZEN	RUN1	29750	2.41524	4.79847	2003-10-21	1899-12-30 09:00:00	MORNING	3.02083	10	2003	WET SUMMER	6.638	OLD	F	Group 26	24.4666	Subordinate	1.46133	21.8	9.5	16.7	5.8	142753	60	2.30708	-0.207506	0.067355	-0.0299798	0.0614685	-0.228904	-0.316175	-0.00163565	0.0530649
Feature62	Sample56	ID 51	FROZEN	RUN1	16309	3.16524	5.80403	2003-10-30	1899-12-30 08:15:00	MORNING	2.40028	10	2003	WET SUMMER	1.137	MIDDLEAGED	M	Group 16	-41.6265	Subordinate	0.711335	35.3	21.9	24.8	9	94657	155	3.8552	0.0791303	-0.112862	0.0594203	0.0423496	0.150209	0.0172416	-0.0268316	-0.0137927
Feature63	Sample57	ID 69	FROZEN	RUN1	30199	1.61461	1.4391	2003-11-04	1899-12-30 09:15:00	MORNING	3.46167	11	2003	WET SUMMER	6.677	OLD	F	Group 26	67.2371	Subordinate	2.27469	38.3	21.1	28.4	11.4	43459	129	2.45347	0.107625	0.165048	-0.0353454	-0.0672693	-0.293377	0.030915	0.253812	0.0155207
Feature64	Sample58	ID 69	FROZEN	RUN1	22686	3.36461	4.33708	2003-11-05	1899-12-30 07:30:00	MORNING	1.72306	11	2003	WET SUMMER	6.679	OLD	F	Group 26	83.8818	Subordinate	0.524694	36.3	16.8	20.7	11.6	98386	163	3.12843	0.078127	-0.000906692	-0.202394	-0.00827928	-0.171493	0.152278	-0.0446815	-0.0839639
Feature65	Sample59	ID 35	FROZEN	RUN1	26216	1.93127	3.32357	2003-11-08	1899-12-30 08:56:00	MORNING	3.18806	11	2003	WET SUMMER	4.803	MIDDLEAGED	M	Group 40	65.8927	Subordinate	1.95803	37.1	16.9	26.9	11.6	87132	62	1.62876	-0.209257	0.088359	-0.137948	-0.00093559	-0.250789	-0.161494	0.135466	0.033983
Feature66	Sample60	ID 69	FROZEN	RUN1	28632	1.61461	2.05292	2003-11-16	1899-12-30 09:15:00	MORNING	3.57306	11	2003	WET SUMMER	6.71	OLD	F	Group 26	154.883	Subordinate	2.27469	31.8	12.7	21	14.6	58773	59	2.27877	0.0603125	-0.00510253	-0.221337	-0.00139107	-0.208812	-0.281015	0.0254791	0.0525826
Feature67	Sample61	ID 69	FROZEN	RUN1	24950	3.68404	1.63089	2003-12-07	1899-12-30 07:00:00	MORNING	1.3775	12	2003	WET SUMMER	6.767	OLD	F	Group 26	54.4967	Subordinate	0.222705	35.99	18.955	20.1827	31.6	40699	235	3.47451	0.11487	0.0130146	0.0225815	-0.00170357	0.0902533	0.164112	-0.0579614	-0.0192474
Feature68	Sample62	ID 38	FROZEN	RUN1	19512	2.54164	8.30893	2004-01-09	1899-12-30 08:31:00	MORNING	2.635	1	2004	WET SUMMER	4.438	MIDDLEAGED	M	Group 7	-30.3479	Dominant	1.26953	36.5	19.2	25.549	29.8	162124	24	1.77797	-0.203823	0.163209	-0.00619198	-0.0132136	-0.246227	-0.232994	0.0513371	0.310771
Feature69	Sample63	ID 9	FREEZEDRIED	RUN2	23909	2.27609	0.865514	2004-01-15	1899-12-30 18:47:00	AFTERNOON	12.8244	1	2004	WET SUMMER	0.104	YOUNG	M	Group 39	-214.885	Subordinate	0.32916	36.2684	19	33.1292	41.4	20693	108	2.45841	0.15602	0.188155	0.0545035	-0.0148832	-0.207547	-0.118161	-0.0223798	0.0756895
Feature70	Sample64	ID 35	FROZEN	RUN1	25949	1.65942	0.892424	2004-01-19	1899-12-30 19:24:00	AFTERNOON	13.3878	1	2004	WET SUMMER	5	OLD	M	Group 40	77.033	Subordinate	0.945827	35.6316	20.2316	31.222	41.4	23154	119	2.98209	0.0931012	0.0498987	-0.105913	0.0115782	-0.0790069	-0.0594795	-0.0630752	-0.0958259
Feature71	Sample65	ID 1	FROZEN	RUN1	18701	0.958306	5.22747	2004-01-22	1899-12-30 10:06:00	MORNING	4.04694	1	2004	WET SUMMER	8.058	OLD	F	Group 10	59.6536	Subordinate	2.85286	36.555	19.925	29.7356	47	97760	41	1.43902	-0.216298	0.183875	0.0449236	0.0162666	-0.20273	-0.236246	0.0228065	0.0378657
Feature72	Sample66	ID 1	FROZEN	RUN1	31501	1.55942	5.59822	2004-01-31	1899-12-30 19:30:00	AFTERNOON	13.3247	1	2004	WET SUMMER	8.082	OLD	F	Group 10	104.685	Subordinate	1.04583	36.2318	19.7273	31.222	47.4	176353	32	1.03874	-0.210576	0.115275	-0.115178	-0.00143763	-0.16141	-0.271927	-0.0226075	0.18512
Feature73	Sample67	ID 1	FROZEN	RUN1	15968	1.07818	7.04776	2004-02-04	1899-12-30 19:42:00	AFTERNOON	13.4714	2	2004	WET SUMMER	8.093	OLD	F	Group 10	119.666	Subordinate	1.41265	35.3048	19.2286	29.4389	47.4	112538	27	2.01616	-0.155799	0.176526	0.032178	-0.0248676	-0.245741	-0.264102	0.0253501	0.264022
Feature74	Sample68	ID 9	FREEZEDRIED	RUN2	18001	2.44485	2.62678	2004-02-21	1899-12-30 18:20:00	AFTERNOON	11.8967	2	2004	WET SUMMER	0.205	YOUNG	M	Group 39	-13.2737	Subordinate	0.0459837	34.1	20	32.7	18	47284	110	2.70893	0.19252	0.213254	0.0760128	0.0103585	-0.292855	0.0175561	0.131278	-0.023156
Feature75	Sample69	ID 45	FROZEN	RUN1	20470	1.40419	3.24168	2004-03-06	1899-12-30 18:53:00	AFTERNOON	12.3033	3	2004	WET SUMMER	0.282	YOUNG	F	Group 11	-68.8374	Subordinate	1.04008	34.7	20.1	27.8	28	66353	129	2.49055	-0.0609887	0.203892	0.0618193	-0.0494874	-0.132936	0.0535338	0.15602	-0.0154249
Feature76	Sample70	ID 9	FREEZEDRIED	RUN2	21884	2.40554	1.86607	2004-03-17	1899-12-30 09:31:00	MORNING	2.83889	3	2004	WET SUMMER	0.274	YOUNG	M	Group 39	-12.3506	Subordinate	1.46317	31.6	15	22.4	21.8	40843	132	2.96718	-0.150725	0.0519093	-0.0193514	0.044456	-0.0505171	-0.0869087	0.0550832	-0.110743
Feature77	Sample71	ID 44	FREEZEDRIED	RUN2	22380	3.75554	7.04776	2004-03-25	1899-12-30 08:10:00	MORNING	1.42333	3	2004	WET SUMMER	0.334	YOUNG	F	Group 11	-23.4433	Subordinate	0.113175	32.6	9.1	14.2	8.2	157725	113	3.06863	-0.119502	0.0568267	0.00737577	0.0476938	-0.148183	-0.0848347	0.0838646	-0.145056
Feature78	Sample72	ID 7	FROZEN	RUN1	34875	3.6108	4.6985	2004-04-16	1899-12-30 08:50:00	MORNING	1.91083	4	2004	WET SUMMER	4.112	MIDDLEAGED	M	Group 36	-2.17413	Subordinate	0.297858	29.6	12.7	21.7	36.6	163849	175	2.19777	-0.180656	0.148965	0.0873249	0.0482858	-0.0785831	0.0745636	0.210005	-0.164637
Feature80	Sample74	ID 38	FROZEN	RUN1	18173	2.58705	7.14343	2004-05-11	1899-12-30 10:20:00	MORNING	3.185	5	2004	DRY WINTER	4.775	MIDDLEAGED	M	Group 7	12.0785	Dominant	1.42058	29.5	10.5	22.5	7.8	129819	41	2.10795	-0.198241	0.066126	-0.150568	-0.0153164	-0.223149	-0.310481	-0.00889953	0.141803
Feature81	Sample75	ID 67	FROZEN	RUN1	32659	1.90492	0.171747	2004-05-25	1899-12-30 17:16:00	AFTERNOON	9.98944	5	2004	DRY WINTER	0.26	YOUNG	M	Group 26	-3.71109	Subordinate	0.579557	28.8	5.4	26.2	0.4	5613	171	2.48406	0.0453437	0.176768	0.0613327	-0.149973	-0.314093	0.0500561	0.138753	0.145793
Feature82	Sample76	ID 43	FROZEN	RUN4	80025	0.803719	1.21907	2004-05-30	1899-12-30 12:07:00	MORNING	4.79667	5	2004	DRY WINTER	1.54	MIDDLEAGED	F	Group 11	-32.9242	Subordinate	3.20391	22.1	0.8	19.9	0.4	97556	126	2.01157	-0.212361	0.117727	0.0617604	0.0445646	0.0545048	-0.170401	-0.00194194	-0.0804031
Feature83	Sample77	ID 44	FROZEN	RUN2	22734	3.27404	11.2764	2004-06-16	1899-12-30 10:05:00	MORNING	2.64833	6	2004	DRY WINTER	0.562	YOUNG	F	Group 11	-40.711	Subordinate	0.746799	20.9	-1.2	13.1	0	256360	78	2.87243	-0.0882072	0.109783	-0.0552579	-0.0223952	-0.0340818	-0.206101	-0.0202474	-0.0299648
Feature84	Sample78	ID 79	FROZEN	RUN1	24391	4.64071	8.39733	2004-06-16	1899-12-30 08:43:00	MORNING	1.28167	6	2004	DRY WINTER	6.367	OLD	M	Group 11	-17.8696	Dominant	0	20.9	-1.2	8.4	0	204816	35	1.80795	-0.0439523	0.0228469	-0.239284	-0.0405276	-0.266025	-0.248575	0.0400141	0.228408
Feature85	Sample79	ID 44	FREEZEDRIED	RUN2	32959	4.19071	13.0471	2004-06-18	1899-12-30 09:10:00	MORNING	1.72222	6	2004	DRY WINTER	0.567	YOUNG	F	Group 11	-32.9382	Subordinate	0	25.1	-0.8	9.7	0	430014	113	2.81705	-0.00683502	0.0977894	0.0265403	-0.00595312	0.013761	-0.148708	-0.0416733	-0.0871556
Feature86	Sample80	ID 94	FROZEN	RUN1	20910	2.76617	3.08943	2004-06-20	1899-12-30 16:12:00	AFTERNOON	8.74722	6	2004	DRY WINTER	0.323	YOUNG	F	Group 37	11.393	Subordinate	6.86347	24.8	5.4	24.2	0	64598	119	3.49901	0.106225	-0.0853278	-0.00108535	0.14504	0.06846	-0.1271	-0.0696189	-0.0749357
Feature87	Sample81	ID 66	FROZEN	RUN1	20330	1.36617	3.88842	2004-06-23	1899-12-30 17:36:00	AFTERNOON	10.1369	6	2004	DRY WINTER	1.603	MIDDLEAGED	M	Group 26	-34.2053	Dominant	1.14188	24.7	4.1	19.5	0	79053	55	2.38788	-0.09913	0.0505831	-0.141252	-0.00385801	-0.287734	-0.21295	-0.0418091	0.0753654
Feature88	Sample82	ID 94	FROZEN	RUN1	25322	2.10738	3.8599	2004-06-26	1899-12-30 11:15:00	MORNING	3.77944	6	2004	DRY WINTER	0.34	YOUNG	F	Group 37	18.8635	Subordinate	1.91347	23.8	4	18.4	0	97739	56	1.619	-0.265678	0.125472	0.0803014	-0.00250451	-0.0314318	-0.163297	0.0104395	0.217013
Feature89	Sample83	ID 94	FROZEN	RUN1	20405	2.1298	2.99563	2004-07-02	1899-12-30 16:59:00	AFTERNOON	9.50583	7	2004	DRY WINTER	0.356	YOUNG	F	Group 37	-12.2304	Subordinate	0.480164	27.1	1.7	24.9	0	61128	55	2.37064	0.103277	0.071305	0.0358178	0.0465601	-0.202943	-0.218651	-0.00201431	-0.0189163
Feature90	Sample84	ID 35	FROZEN	RUN1	22827	2.03306	1.25692	2004-07-30	1899-12-30 11:22:00	MORNING	4.01972	7	2004	DRY WINTER	5.529	OLD	M	Group 40	-14.2038	Subordinate	2.00192	21.7	-4.4	14.1	0.2	28693	73	2.05744	-0.186157	0.0854686	-0.0363605	0.0459687	-0.19578	-0.26593	-0.0136173	0.000117534
Feature91	Sample85	ID 37	FROZEN	RUN1	21153	1.58417	6.41747	2004-08-12	1899-12-30 11:30:00	MORNING	4.30194	8	2004	DRY WINTER	1.715	MIDDLEAGED	F	Group 7	-71.5633	Dominant	2.4442	28.4	5.1	21.5	0	135748	121	3.47982	0.0118074	-0.0773011	0.0280352	0.0937489	0.0465408	-0.173374	-0.0237932	-0.14202
Feature92	Sample86	ID 7	FROZEN	RUN1	15242	1.02798	3.43195	2004-08-14	1899-12-30 18:21:00	AFTERNOON	11.1792	8	2004	DRY WINTER	4.441	MIDDLEAGED	M	Group 36	-42.1552	Subordinate	1.58404	28.7	6	24.9	0	52310	100	2.72728	-0.0503671	-0.01472	-0.16585	0.0294688	-0.0967428	-0.0524481	-0.0280084	-0.0795564
Feature93	Sample87	ID 67	FROZEN	RUN1	13540	1.62798	5.36972	2004-08-18	1899-12-30 17:45:00	AFTERNOON	10.6369	8	2004	DRY WINTER	0.493	YOUNG	M	Group 26	-10.6769	Subordinate	0.984039	22.5	-4	20.1	0	72708	52	0.90446	0.0736825	0.132805	0.0251288	-0.0377763	-0.266749	-0.082037	-0.116879	0.0735389
Feature96	Sample90	ID 69	FROZEN	RUN1	20455	1.83191	5.05993	1997-10-24	1899-12-30 09:35:00	MORNING	3.65806	10	1997	WET SUMMER	0.644	YOUNG	F	Group 36	32.9248	Subordinate	2.04467	34.1	17.4	28.8	0.4	103497	25	0.642989	-0.267352	0.166027	0.08701	0.0439345	-0.283163	-0.283726	-0.0175191	0.224039
Feature97	Sample91	ID 70	FREEZEDRIED	RUN1	20120	0.834363	9.02113	2004-09-05	1899-12-30 11:31:00	MORNING	4.70583	9	2004	DRY WINTER	5.959	OLD	F	Group 36	3.723	Subordinate	3.20319	29.2	1.5	22.5	0	181500	86	2.82663	-0.080795	0.032252	-0.165337	-0.00382943	0.0144008	-0.210421	-0.0261691	-0.0527591
Feature98	Sample92	ID 51	FROZEN	RUN1	13469	1.90818	0.150869	2004-09-09	1899-12-30 17:51:00	AFTERNOON	11.1133	9	2004	DRY WINTER	2	MIDDLEAGED	M	Group 16	28.7366	Subordinate	0.654539	25.2	-2.5	23.3	0	2032	72	1.89432	0.142193	0.0778915	-0.23928	-0.0514858	-0.326941	-0.0431998	-0.0169982	0.130761
Feature99	Sample93	ID 66	FROZEN	RUN1	20015	2.08436	11.0398	2004-09-21	1899-12-30 10:16:00	MORNING	3.75944	9	2004	DRY WINTER	1.849	MIDDLEAGED	M	Group 26	-33.1309	Subordinate	1.95319	26.7	1.2	17.2	0	220962	38	2.41892	-0.120728	0.0965966	-0.173006	-0.0431655	-0.275103	-0.290537	-0.000109219	0.191547
Feature100	Sample94	ID 8	FROZEN	RUN1	22826	2.65103	7.51761	2004-09-28	1899-12-30 09:42:00	MORNING	3.3275	9	2004	DRY WINTER	3.973	MIDDLEAGED	M	Group 39	-6.09558	Subordinate	1.38652	25.5	7.7	18.5	7.2	171598	39	2.07087	-0.122937	0.0776241	-0.19042	-0.0380711	-0.285713	-0.183775	0.150474	0.246085
Feature102	Sample96	ID 58	FREEZEDRIED	RUN1	24563	1.09857	3.08943	2004-10-05	1899-12-30 10:19:00	MORNING	4.07556	10	2004	WET SUMMER	0.247	YOUNG	M	Group 19	1.25253	Subordinate	2.778	36.7	16.5	31.9	7.2	75881	127	3.20478	0.178971	0.161913	0.100592	-0.0628951	-0.288818	0.123571	0.299847	0.0432966
Feature103	Sample97	ID 7	FROZEN	RUN1	21624	2.38191	8.05458	2004-10-13	1899-12-30 09:02:00	MORNING	2.935	10	2004	WET SUMMER	4.605	MIDDLEAGED	M	Group 36	-14.0442	Subordinate	1.49467	27.6	15.9	18.5	7.2	174170	112	2.22673	-0.231362	0.0663851	0.0589486	-0.00390566	0.0836501	-0.0300533	0.0174834	-0.0916308
Feature104	Sample98	ID 35	FROZEN	RUN1	18680	3.71524	7.70096	2004-10-16	1899-12-30 07:42:00	MORNING	1.6525	10	2004	WET SUMMER	5.742	OLD	M	Group 40	38.5139	Subordinate	0.161335	34.5	15.7	21.5	7.2	143859	100	3.07957	-0.117926	0.0128761	-0.043962	0.0578392	0.00156356	-0.0977303	0.0494935	-0.0980419
Feature105	Sample99	ID 58	FREEZEDRIED	RUN1	20183	2.91524	7.51761	2004-10-17	1899-12-30 08:30:00	MORNING	2.46889	10	2004	WET SUMMER	0.279	YOUNG	M	Group 19	17.4015	Subordinate	0.961335	37.8	17.9	25.3	7.2	151729	108	3.02034	-0.108026	0.0652653	-0.08942	-0.00798231	0.0220561	-0.0733786	0.0655964	-0.0977283
Feature106	Sample100	ID 7	FROZEN	RUN1	12315	2.23297	0.531548	2004-10-22	1899-12-30 17:53:00	AFTERNOON	11.9311	10	2004	WET SUMMER	4.63	MIDDLEAGED	M	Group 36	0.58691	Subordinate	0.308306	24.9	14.6	22.4	32	6545	156	3.70269	0.199654	0.0122982	0.0507893	0.136028	-0.122595	0.00575231	0.0772342	-0.147658
Feature107	Sample101	ID 7	FROZEN	RUN1	12637	3.11524	9.56786	2004-10-23	1899-12-30 08:18:00	MORNING	2.36278	10	2004	WET SUMMER	4.633	MIDDLEAGED	M	Group 36	7.81028	Subordinate	0.761335	30.5	14.7	20	32	120910	61	2.11623	-0.177467	0.118805	0.0420629	0.0242422	-0.0849797	-0.250021	-0.0297928	-0.0504631
Feature108	Sample102	ID 35	FROZEN	RUN1	11329	2.51524	6.28963	2004-10-24	1899-12-30 08:54:00	MORNING	2.9775	10	2004	WET SUMMER	5.764	OLD	M	Group 40	169.874	Subordinate	1.36133	33.3	14.4	25.6	31.4	71257	46	2.06029	-0.186511	0.0887726	-0.085736	-0.00863093	-0.150543	-0.264099	0.0128874	0.083774
Feature109	Sample103	ID 79	FROZEN	RUN1	19003	2.28127	4.08989	2004-11-07	1899-12-30 08:35:00	MORNING	2.83556	11	2004	WET SUMMER	6.762	OLD	M	Group 11	40.5283	Dominant	1.60803	37.4	21.9	29	24.8	77718	74	2.21987	-0.141699	0.0709696	-0.158756	-0.0150766	-0.183896	-0.164051	0.0531867	0.0341234
Feature110	Sample104	ID 94	FROZEN	RUN1	17717	2.01461	5.84703	2004-11-11	1899-12-30 08:51:00	MORNING	3.13972	11	2004	WET SUMMER	0.718	YOUNG	F	Group 37	-54.7633	Subordinate	1.87469	38.7	19.9	30.3	25.4	103592	63	2.47024	-0.129003	0.014473	-0.0514904	0.0263819	-0.190873	-0.228764	-0.064278	-0.0532499
Feature111	Sample105	ID 44	FREEZEDRIED	RUN2	26170	1.33333	3.55562	2004-11-14	1899-12-30 19:10:00	AFTERNOON	13.4806	11	2004	WET SUMMER	0.975	YOUNG	F	Group 5	46.986	Subordinate	1.23314	30.5	20.4	25.1	25.4	93050	132	2.8556	0.123131	-0.0857459	-0.0503868	0.0446323	0.0895326	-0.0525748	-0.0108724	0.0325352
Feature112	Sample106	ID 94	FROZEN	RUN1	20063	2.16667	2.56282	2004-11-16	1899-12-30 18:20:00	AFTERNOON	12.6614	11	2004	WET SUMMER	0.732	YOUNG	F	Group 37	-11.7873	Subordinate	0.399807	39.2	16.9	37.2	23.4	51416	79	1.97947	0.142048	0.128846	0.0389198	0.0264272	-0.164648	-0.17008	-0.0753402	-0.0831088
Feature113	Sample107	ID 9	FREEZEDRIED	RUN2	26044	1.36461	2.75996	2004-11-24	1899-12-30 09:30:00	MORNING	3.86833	11	2004	WET SUMMER	0.964	YOUNG	M	Group 5	-13.6451	Subordinate	2.52469	29.2	7.3	22	8	71880	119	3.51737	-0.0283546	0.0293777	-0.0942259	0.0115441	-0.0143378	-0.156155	-0.0106937	-0.170684
Feature114	Sample108	ID 58	FREEZEDRIED	RUN1	15936	1.49794	0.318222	2004-11-24	1899-12-30 09:22:00	MORNING	3.735	11	2004	WET SUMMER	0.384	YOUNG	M	Group 19	112.704	Subordinate	2.39136	29.2	7.3	22	8	5080	255	4.33893	0.155373	0.0668361	0.0532827	-0.0565154	-0.195439	0.0877748	-0.141072	-0.00862647
Feature115	Sample109	ID 66	FROZEN	RUN1	28039	1.66667	0.56645	2004-11-25	1899-12-30 18:50:00	AFTERNOON	13.2047	11	2004	WET SUMMER	2.027	MIDDLEAGED	M	Group 26	39.0355	Subordinate	0.899807	33.5	10.1	30.6	8	15885	186	2.46416	0.118673	0.0686027	-0.188872	-0.0346978	-0.239931	0.0941691	-0.197255	0.0257745
Feature116	Sample110	ID 67	FREEZEDRIED	RUN1	22308	2.99798	1.23239	2004-12-03	1899-12-30 17:55:00	AFTERNOON	12.2981	12	2004	WET SUMMER	0.786	YOUNG	M	Group 26	43.8213	Subordinate	11.1394	36.5	18.7	35.7	8	27488	123	2.59859	0.127984	0.0406954	-0.255776	-0.0438153	-0.28839	-0.0124637	-0.06761	0.00449161
Feature117	Sample111	ID 81	FROZEN	RUN1	19125	1.75071	13.6095	2004-12-09	1899-12-30 08:56:00	MORNING	3.30417	12	2004	WET SUMMER	6.003	OLD	M	Group 37	-7.03127	Subordinate	2.15604	33.9	15.8	27.3	43.6	260278	66	2.33534	-0.135084	0.130039	0.052325	-0.0335682	-0.057502	-0.228603	-0.0210938	0.0362233
Feature118	Sample112	ID 38	FREEZEDRIED	RUN1	22913	2.83404	15.1798	2004-12-10	1899-12-30 07:51:00	MORNING	2.21778	12	2004	WET SUMMER	5.359	OLD	M	Group 7	83.2739	Dominant	1.07271	35.5	18.3	26.7	43.6	347818	169	3.57078	0.0425298	-0.0899738	-0.0492263	0.0170683	0.116935	0.116225	-0.142339	-0.00538307
Feature119	Sample113	ID 37	FROZEN	RUN1	19235	1.49798	0.986686	2004-12-20	1899-12-30 19:25:00	AFTERNOON	13.7306	12	2004	WET SUMMER	2.071	MIDDLEAGED	F	Group 7	-16.8543	Subordinate	1.09173	38.1	16.6	31.4	37.8	19007	262	3.19089	0.176747	0.186689	0.0577726	-0.0446383	-0.327352	0.20999	-0.0508695	0.130247
Feature120	Sample114	ID 8	FROZEN	RUN1	15405	2.53404	2.65774	2004-12-23	1899-12-30 08:09:00	MORNING	2.44056	12	2004	WET SUMMER	4.208	MIDDLEAGED	M	Group 5	8.69977	Subordinate	1.37271	36.7	16.4	23.9	39.8	40945	162	4.03515	0.11988	-0.056738	0.0370486	0.0311735	0.0584571	0.0653488	-0.086847	-0.0373091
Feature122	Sample115	ID 55	FROZEN	RUN4	74987	4.15071	2.07723	2004-12-14	1899-12-30 06:32:00	MORNING	0.884167	12	2004	WET SUMMER	0.115	YOUNG	F	Group 19	-23.1895	Subordinate	0	37.7	22.2	24.3	45.2	155761	97	2.54042	-0.0925024	0.0408949	0.0533389	0.153189	-0.137688	-0.200533	-0.0397675	0.00462802
Feature123	Sample116	ID 44	FREEZEDRIED	RUN2	20230	1.82497	4.48494	2005-01-25	1899-12-30 09:14:00	MORNING	3.12917	1	2005	WET SUMMER	1.173	MIDDLEAGED	F	Group 5	244.388	Dominant	1.9862	32.9	17.7	25.1	59.6	90728	118	3.54335	-0.072993	0.0317119	-0.0270339	0.0554351	-0.180153	-0.157342	0.00870822	-0.100905
Feature124	Sample117	ID 71	FREEZEDRIED	RUN2	13256	1.56151	0.544003	2005-02-08	1899-12-30 19:13:00	AFTERNOON	12.9267	2	2005	WET SUMMER	0.145	YOUNG	F	Group 36	-11.0888	Subordinate	0.929317	37	21.5	34.9	60.6	7203	218	4.11143	0.177385	0.0828365	-0.0264381	0.0730383	-0.27994	0.13072	-0.0798143	0.00231927
Feature126	Sample119	ID 27	FREEZEDRIED	RUN2	26378	2.58888	8.01369	2005-03-24	1899-12-30 09:20:00	MORNING	2.6	3	2005	WET SUMMER	0.142	YOUNG	M	Group 5	-53.447	Subordinate	1.27984	27	16.9	21.2	40	211383	101	2.85251	-0.145286	0.00968822	0.0673034	0.0855344	-0.0484228	-0.21009	-0.0256243	-0.0768625
Feature127	Sample120	ID 44	FROZEN	RUN2	12152	2.77085	1.44305	2005-03-24	1899-12-30 17:31:00	AFTERNOON	10.7833	3	2005	WET SUMMER	1.332	MIDDLEAGED	F	Group 5	-124.164	Subordinate	9.46317	27	16.9	26.4	40	17534	201	3.98649	0.182557	0.185074	0.0332918	-0.112033	-0.237479	0.155522	0.218188	-0.0449897
Feature128	Sample121	ID 67	FROZEN	RUN1	13445	2.115	13.2664	2005-02-27	1899-12-30 09:25:00	MORNING	2.90778	2	2005	WET SUMMER	1.022	MIDDLEAGED	M	Group 26	32.2906	Subordinate	1.72047	35.9	12.8	25.7	8	178372	125	3.46532	-0.0227887	-0.034168	-0.124866	-0.00937139	-0.0542786	0.0370104	-0.149365	-0.0685808
Feature129	Sample122	ID 9	FREEZEDRIED	RUN2	33528	2.32746	5.67877	2005-04-15	1899-12-30 10:07:00	MORNING	3.20472	4	2005	WET SUMMER	1.353	MIDDLEAGED	M	Group 5	35.155	Subordinate	1.58119	32	12.8	24.2	70.4	190397	125	2.7254	-0.20125	0.0702655	0.108443	0.047013	0.0861589	-0.187497	-0.0437527	-0.135
Feature130	Sample123	ID 79	FROZEN	RUN1	34905	3.44413	4.82782	2005-04-16	1899-12-30 09:00:00	MORNING	2.07972	4	2005	WET SUMMER	7.2	OLD	M	Group 11	65.5752	Dominant	0.464525	30.3	16.9	22.5	70.4	168508	226	3.76481	-0.0887576	0.04318	0.0930933	-0.014226	0.0962662	0.10473	0.105781	-0.0856542
Feature131	Sample124	ID 38	FROZEN	RUN1	23038	2.77746	7.97322	2005-04-16	1899-12-30 09:40:00	MORNING	2.74639	4	2005	WET SUMMER	5.707	OLD	M	Group 7	-16.3659	Dominant	1.13119	30.3	16.9	25.9	70.4	183696	139	3.08526	-0.12579	-0.0501063	0.0563386	0.0597072	0.207138	-0.0662636	-0.0367704	0.0147387
Feature132	Sample125	ID 8	FROZEN	RUN1	10031	2.5228	0.168809	2005-04-15	1899-12-30 17:08:00	AFTERNOON	10.2214	4	2005	WET SUMMER	4.518	MIDDLEAGED	M	Group 5	-0.396076	Subordinate	8.59786	32	12.8	31	70.4	1704	160	3.04266	0.20104	0.232497	0.0931528	-0.101539	-0.304066	0.0478268	0.197034	0.00955617
Feature133	Sample126	ID 51	FROZEN	RUN1	20011	3.8608	10.8876	2005-04-29	1899-12-30 08:35:00	MORNING	1.54889	4	2005	WET SUMMER	2.636	MIDDLEAGED	M	Group 6	76.2814	Dominant	0.0478581	25.9	10.5	17.3	74.4	217870	50	2.52003	-0.114348	0.0418895	-0.15671	-0.00144618	-0.183335	-0.295125	-0.000874272	0.0297057
Feature134	Sample127	ID 71	FROZEN	RUN2	23215	3.42039	5.51992	2005-05-03	1899-12-30 09:30:00	MORNING	2.42889	5	2005	DRY WINTER	0.375	YOUNG	F	Group 36	62.8699	Subordinate	0.587244	28.2	9.7	17.4	74.4	128141	162	3.72915	-0.0875051	-0.101049	0.0538882	0.0634189	0.2342	-0.00659581	0.00445311	-0.00476208
Feature135	Sample128	ID 70	FROZEN	RUN1	22484	2.73705	0.649937	2005-05-03	1899-12-30 10:11:00	MORNING	3.11222	5	2005	DRY WINTER	6.616	OLD	F	Group 36	-151.482	Subordinate	1.27058	28.2	9.7	20.4	74.4	14598	280	4.47361	0.10744	-0.0224329	0.0611392	-0.0176776	0.0035276	0.0320711	0.0595929	-0.0733106
Feature136	Sample129	ID 48	FROZEN	RUN1	46518	2.00372	5.12564	2005-05-25	1899-12-30 10:55:00	MORNING	3.64167	5	2005	DRY WINTER	0.2	YOUNG	F	Group 16	-37.2078	Subordinate	2.00391	22	5.8	15.6	3.4	238438	102	2.28278	-0.212135	0.0764102	-0.00032575	0.0190171	0.00964078	-0.185774	-0.0575845	-0.132141
Feature137	Sample130	ID 9	FROZEN	RUN2	31331	1.44071	6.04865	2005-06-19	1899-12-30 11:55:00	MORNING	4.46917	6	2005	DRY WINTER	1.532	MIDDLEAGED	M	Group 5	81.1684	Subordinate	2.58013	23.9	8.4	21	0	189504	129	2.88261	-0.152788	0.0684194	0.0814619	0.113509	0.00962192	-0.142984	-0.0405227	-0.140143
Feature138	Sample131	ID 38	FROZEN	RUN1	13586	2.26314	0.260039	2005-07-03	1899-12-30 16:51:00	AFTERNOON	9.3725	7	2005	DRY WINTER	5.921	OLD	M	Group 7	-5.9855	Dominant	0.346831	26.8	3.5	25	0	3538	117	3.61805	0.143469	-0.00884208	0.0185919	0.0828728	-0.15507	-0.107924	-0.0160783	-0.0260946
Feature139	Sample132	ID 45	FREEZEDRIED	RUN1	21067	1.3664	11.7813	2005-07-07	1899-12-30 12:02:00	MORNING	4.55889	7	2005	DRY WINTER	1.619	MIDDLEAGED	F	Group 5	-95.5256	Subordinate	2.66858	21	4.9	19.2	0	248197	134	3.47484	-0.00655791	-0.0226414	0.0631462	-0.0610051	0.187962	-0.0828952	-0.0293529	-0.0225199
Feature140	Sample133	ID 54	FROZEN	RUN4	72799	0.64973	0.587969	2005-07-16	1899-12-30 12:45:00	MORNING	5.30278	7	2005	DRY WINTER	0.701	YOUNG	F	Group 19	5.75168	Subordinate	3.38525	26	3.9	23.3	0	42810	172	2.82071	-0.165592	-0.00862895	-0.0839743	0.0587032	0.166025	0.0149091	-0.026875	-0.0302722
Feature142	Sample134	ID 83	FROZEN	RUN2	35004	2.7664	4.37312	2005-07-24	1899-12-30 10:38:00	MORNING	3.23361	7	2005	DRY WINTER	0.375	YOUNG	M	Group 36	72.721	Subordinate	1.26858	27.8	0.6	19	0	153075	106	2.72808	-0.132517	0.0979231	-0.0318911	-0.0325932	0.0364168	-0.175691	-0.0145708	-0.0353996
Feature143	Sample135	ID 71	FROZEN	RUN2	26726	2.7664	7.01643	2005-07-24	1899-12-30 10:38:00	MORNING	3.23361	7	2005	DRY WINTER	0.6	YOUNG	F	Group 36	38.8729	Subordinate	1.26858	27.8	0.6	19	0	187514	122	3.57578	-0.0253458	0.0104772	0.0671314	0.110619	-0.0626322	-0.152625	-0.0324426	-0.14678
Feature144	Sample136	ID 84	FROZEN	RUN2	24216	2.6175	8.22238	2005-08-02	1899-12-30 10:28:00	MORNING	3.14667	8	2005	DRY WINTER	0.4	YOUNG	M	Group 36	37.7613	Subordinate	1.41086	28.2	5.7	19.3	0	199106	123	2.96279	-0.16554	-0.0310238	0.0597893	0.0074151	0.198093	-0.0901977	-0.0378292	0.0141248
Feature145	Sample137	ID 9	FROZEN	RUN2	21102	2.52798	0.518626	2005-08-06	1899-12-30 16:51:00	AFTERNOON	9.57389	8	2005	DRY WINTER	1.663	MIDDLEAGED	M	Group 5	-42.6431	Subordinate	0.0840392	27.9	8.3	26.7	0	10952	122	3.39729	0.154587	-0.0118561	-0.109498	0.133898	-0.138366	-0.150069	0.0323362	-0.0136078
Feature146	Sample138	ID 66	FROZEN	RUN1	16067	1.37798	4.79847	2005-08-20	1899-12-30 18:00:00	AFTERNOON	10.9133	8	2005	DRY WINTER	2.762	MIDDLEAGED	M	Group 26	-16.2275	Subordinate	1.23404	29	-1.1	25.7	0	77097	41	1.99798	-0.110931	0.0205311	-0.221191	-0.0235719	-0.242755	-0.0995058	-0.0358356	0.224597
Feature147	Sample139	ID 45	FROZEN	RUN1	25557	1.75103	6.77553	2005-09-21	1899-12-30 10:36:00	MORNING	4.08778	9	2005	DRY WINTER	1.827	MIDDLEAGED	F	Group 5	-136.821	Subordinate	2.28652	35.7	13	32.1	0.2	173167	103	3.05787	-0.134153	0.0199259	-0.0187716	0.0941506	-0.0853664	-0.21828	-0.0264882	-0.131717
Feature148	Sample140	ID 84	FREEZEDRIED	RUN2	38506	2.1177	1.80423	2005-09-25	1899-12-30 10:14:00	MORNING	3.79833	9	2005	DRY WINTER	0.548	YOUNG	M	Group 36	27.8037	Subordinate	1.91986	34.4	7.9	27.8	0.2	69469	166	1.88615	-0.237041	0.0794999	0.107789	0.034698	0.130271	-0.017385	-0.0212523	-0.0500585
Feature149	Sample141	ID 69	FROZEN	RUN1	23026	0.5	4.76948	1997-12-18	1899-12-30 11:05:00	MORNING	5.41222	12	1997	WET SUMMER	0.795	YOUNG	F	Group 36	-50.9365	Subordinate	4.30604	27	13	19.8	0	109821	27	1.23375	-0.221757	0.187685	0.0502398	0.00518634	-0.307501	-0.294574	0.0231697	0.200031
Feature151	Sample142	ID 96	FREEZEDRIED	RUN2	27621	1.66461	4.75511	2005-11-11	1899-12-30 09:12:00	MORNING	3.4875	11	2005	WET SUMMER	1.151	MIDDLEAGED	F	Group 37	-25.1672	Subordinate	2.22469	32	21	26.4	5	131341	102	1.93487	-0.208351	0.0624123	0.104053	0.0708584	-0.0204628	-0.210473	-0.0155489	-0.0216594
Feature152	Sample143	ID 83	FREEZEDRIED	RUN2	25892	3.61461	2.92351	2005-11-17	1899-12-30 07:15:00	MORNING	1.58306	11	2005	WET SUMMER	0.693	YOUNG	M	Group 36	58.0857	Subordinate	0.274694	31.7	14.3	17	8	75702	270	3.90026	0.149907	-0.000559607	0.0625366	0.0242177	0.051236	0.23712	-0.105852	-0.0556823
Feature153	Sample144	ID 44	FROZEN	RUN2	42875	3.63127	7.04776	2005-11-20	1899-12-30 07:14:00	MORNING	1.58361	11	2005	WET SUMMER	1.992	MIDDLEAGED	F	Group 5	231.221	Dominant	0.258027	39.3	17.1	21.3	8	302170	52	1.74273	-0.217667	0.190388	0.0881123	-0.024886	-0.213374	-0.211377	0.0659033	0.0918649
Feature154	Sample145	ID 22	FREEZEDRIED	RUN2	23444	1.86667	5.55879	2005-11-20	1899-12-30 18:38:00	AFTERNOON	12.9836	11	2005	WET SUMMER	0.186	YOUNG	F	Group 5	-29.5112	Subordinate	0.699807	39.3	17.1	35.7	8	130321	139	3.37677	-0.0870454	0.0572108	0.0618179	0.0405511	0.0678542	-0.0149031	0.0401064	-0.101373
Feature155	Sample146	ID 22	FROZEN	RUN2	35705	3.95071	4.3252	2005-12-15	1899-12-30 06:44:00	MORNING	1.08028	12	2005	WET SUMMER	0.255	YOUNG	F	Group 5	-54.9574	Subordinate	0	39	17.7	24.3	0.4	154433	92	2.33879	-0.0943721	0.142923	0.0178286	0.00518948	-0.0923593	-0.178936	-0.072098	-0.113991
Feature156	Sample147	ID 44	FROZEN	RUN2	18969	2.63404	5.69927	2005-12-17	1899-12-30 08:03:00	MORNING	2.38556	12	2005	WET SUMMER	2.066	MIDDLEAGED	F	Group 5	-108.81	Dominant	1.27271	37.3	18.7	24.3	3.4	108101	108	2.8748	-0.157725	0.0402523	-0.0433234	0.000542528	0.0607983	-0.128697	-0.0349455	-0.0506858
Feature157	Sample148	ID 8	FROZEN	RUN1	21719	2.63404	5.33344	2005-12-17	1899-12-30 08:03:00	MORNING	2.38556	12	2005	WET SUMMER	5.192	OLD	M	Group 5	5.37926	Subordinate	1.27271	37.3	18.7	24.3	3.4	115841	102	2.81836	-0.176853	0.0342204	-0.0264018	0.0137876	0.116503	-0.120878	-0.0510527	-0.0299363
Feature158	Sample149	ID 38	FROZEN	RUN1	19134	1.90071	8.86909	2005-12-18	1899-12-30 08:47:00	MORNING	3.11278	12	2005	WET SUMMER	6.381	OLD	M	Group 7	-70.5196	Subordinate	2.00604	33.5	16.1	22.4	3.4	169699	101	2.93339	0.0247696	-0.0340956	-0.173526	-0.028247	0.0621804	-0.164777	-0.0583669	-0.0111195
Feature159	Sample150	ID 9	FREEZEDRIED	RUN2	21966	2.80071	2.25528	2005-12-22	1899-12-30 07:53:00	MORNING	2.18389	12	2005	WET SUMMER	2.041	MIDDLEAGED	M	Group 5	-48.1273	Subordinate	1.10604	34.8	11.7	21.9	5	49546	181	3.33799	0.130308	-0.0296715	0.0377854	-0.0350483	0.215823	0.0431797	-0.0617189	-0.0278806
Feature160	Sample151	ID 27	FROZEN	RUN2	35534	2.10071	6.39149	2005-12-22	1899-12-30 08:35:00	MORNING	2.88389	12	2005	WET SUMMER	0.89	YOUNG	M	Group 5	-27.7626	Subordinate	1.80604	34.8	11.7	26.5	5	227120	231	3.66128	-0.00311056	-0.0192891	0.0617824	-0.0455861	0.214942	0.072148	0.0364606	-0.0257816
Feature161	Sample152	ID 3	FROZEN	RUN4	41800	1.06465	0.0705437	1997-12-21	1899-12-30 19:51:00	AFTERNOON	14.1578	12	1997	WET SUMMER	0.134	YOUNG	M	Group 39	-72.8613	Subordinate	1.52507	36	21.9	30.5	0	2948	174	3.12133	0.089588	0.0835916	0.046939	0.0197637	-0.225594	-0.0734218	0.015534	0.0827962
Feature162	Sample153	ID 37	FROZEN	RUN1	23331	4.27497	6.07191	2006-01-06	1899-12-30 06:47:00	MORNING	0.932222	1	2006	WET SUMMER	3.118	MIDDLEAGED	F	Group 7	20.4025	Dominant	0	36.1	23.9	26.1	23	141658	125	2.6434	-0.174349	0.0340551	0.0347418	0.0561816	0.106563	-0.076407	-0.0763545	-0.0816513
Feature163	Sample154	ID 51	FROZEN	RUN1	11790	1.77609	0.589726	2006-01-08	1899-12-30 19:17:00	AFTERNOON	13.4081	1	2006	WET SUMMER	3.332	MIDDLEAGED	M	Group 6	85.6433	Dominant	0.82916	34.6	21.5	29	24	6956	144	3.83992	0.143213	0.0396673	-0.00806314	-0.028978	-0.318151	0.146379	-0.0823432	0.0598234
Feature164	Sample155	ID 79	FROZEN	RUN1	14732	2.00942	5.05993	2006-01-14	1899-12-30 19:03:00	AFTERNOON	13.0981	1	2006	WET SUMMER	7.948	OLD	M	Group 11	79.6898	Dominant	0.595827	26.9	23.4	33.1292	47	74537	100	3.71456	0.0823597	-0.0109065	0.0105439	0.0446738	-0.116591	-0.092162	0.0257482	-0.137438
Feature165	Sample156	ID 83	FREEZEDRIED	RUN2	23006	1.22497	2.38474	2006-01-31	1899-12-30 09:50:00	MORNING	3.65139	1	2006	WET SUMMER	0.899	YOUNG	M	Group 36	68.7972	Subordinate	2.5862	34.1	19.3	27.7	31	54869	99	2.07288	-0.187477	0.207062	0.0700453	-0.000473184	-0.350461	0.0358766	-0.0190823	0.0575322
Feature166	Sample157	ID 87	FROZEN	RUN3	29479	3.44833	0.661373	2006-02-03	1899-12-30 08:05:00	MORNING	1.86139	2	2006	WET SUMMER	0.416	YOUNG	M	Group 36	94.4553	Subordinate	0.387136	34.4	21.2	23.3	31	19505	191	1.76662	0.114288	-0.0550693	-0.232636	0.0513305	-0.107679	-0.0958028	0.00698336	-0.036103
Feature167	Sample158	ID 84	FROZEN	RUN3	25397	3.44833	6.23991	2006-02-03	1899-12-30 08:05:00	MORNING	1.86139	2	2006	WET SUMMER	0.907	YOUNG	M	Group 36	76.557	Subordinate	0.387136	34.4	21.2	23.3	31	158469	145	3.27444	-0.127565	-0.0145131	0.0270258	0.118518	0.17773	-0.11122	-0.050856	-0.100688
Feature168	Sample159	ID 70	FROZEN	RUN1	30675	3.44833	4.65692	2006-02-03	1899-12-30 08:05:00	MORNING	1.86139	2	2006	WET SUMMER	7.373	OLD	F	Group 36	210.598	Subordinate	0.387136	34.4	21.2	23.3	31	142849	109	3.48353	-0.0828148	0.0193059	0.0138079	0.134033	-0.046457	-0.204588	-0.0435298	-0.146667
Feature169	Sample160	ID 85	FROZEN	RUN3	13889	3.44833	10.8876	2006-02-03	1899-12-30 08:05:00	MORNING	1.86139	2	2006	WET SUMMER	0.416	YOUNG	M	Group 36	100.872	Subordinate	0.387136	34.4	21.2	23.3	31	151216	100	2.98103	-0.144816	0.0242786	0.0707792	0.151463	0.109803	-0.140379	-0.0727702	-0.0230056
Feature170	Sample161	ID 5	FREEZEDRIED	RUN2	16104	3.44833	7.58989	2006-02-03	1899-12-30 08:05:00	MORNING	1.86139	2	2006	WET SUMMER	6.233	OLD	M	Group 36	57.4824	Dominant	0.387136	34.4	21.2	23.3	31	122230	83	3.40942	0.0824272	-0.0383763	-0.00839005	0.141084	-0.121477	-0.181445	0.0138805	-0.0499151
Feature171	Sample162	ID 71	FROZEN	RUN3	19074	3.44833	7.07936	2006-02-03	1899-12-30 08:05:00	MORNING	1.86139	2	2006	WET SUMMER	1.132	MIDDLEAGED	F	Group 36	60.5378	Subordinate	0.387136	34.4	21.2	23.3	31	135031	145	3.50428	0.0843418	-0.0231735	-0.0307366	0.0842964	0.109098	-0.0339465	-0.0410616	-0.172838
Feature172	Sample163	ID 79	FROZEN	RUN1	37299	1.52746	5.55879	2006-04-19	1899-12-30 10:55:00	MORNING	3.97306	4	2006	WET SUMMER	8.208	OLD	M	Group 11	59.3637	Dominant	2.38119	27.9	10.2	20.3	8.2	207340	83	2.41024	-0.172989	0.0291057	-0.113552	-0.0406481	0.0389249	-0.22055	-0.0366852	-0.0443733
Feature173	Sample164	ID 30	FROZEN	RUN3	24988	4.27404	4.18753	2006-06-24	1899-12-30 09:05:00	MORNING	1.61889	6	2006	DRY WINTER	0.562	YOUNG	M	Group 5	197.764	Subordinate	0	23.3857	4.0381	10.9138	0	104641	69	2.34187	-0.0746153	0.00198077	-0.215975	0.0422356	-0.205652	-0.232244	-0.0144416	-0.0667667
Feature174	Sample165	ID 44	FROZEN	RUN3	33830	3.94071	3.27531	2006-06-24	1899-12-30 09:25:00	MORNING	1.95222	6	2006	DRY WINTER	2.584	MIDDLEAGED	F	Group 5	90.7858	Dominant	0.0801327	23.3857	4.0381	10.9138	0	110804	134	3.06161	-0.101882	-0.0183588	-0.124798	0.0578359	0.0378475	-0.134932	-0.0446337	-0.159577
Feature175	Sample166	ID 8	FROZEN	RUN1	26292	3.92404	11.6941	2006-06-24	1899-12-30 09:26:00	MORNING	1.96889	6	2006	DRY WINTER	5.71	OLD	M	Group 5	-9.32975	Subordinate	0.0967993	23.3857	4.0381	10.9138	0	307458	192	4.20023	0.0833895	-0.117106	-0.03535	0.0770806	0.240443	0.0300214	-0.0190319	0.00208445
Feature176	Sample167	ID 77	FROZEN	RUN3	29287	1.38306	3.58795	2006-07-02	1899-12-30 12:01:00	MORNING	4.53944	7	2006	DRY WINTER	0.17	YOUNG	F	Group 36	15.8011	Subordinate	2.65192	22.6	3.4	18.9	9	105082	60	2.1413	-0.246588	0.0988865	-0.0227643	-0.00530249	-0.13862	-0.294221	0.0011207	0.0996577
Feature177	Sample168	ID 86	FROZEN	RUN3	16520	1.38306	0.380776	2006-07-02	1899-12-30 12:01:00	MORNING	4.53944	7	2006	DRY WINTER	0.825	YOUNG	M	Group 36	73.1075	Subordinate	2.65192	22.6	3.4	18.9	9	6301	234	3.60606	0.0115011	0.142276	0.11347	0.00479398	-0.125147	-0.0303	0.0373877	-0.136603
Feature179	Sample169	ID 78	FROZEN	RUN4	42662	1.14973	0.419978	2006-07-02	1899-12-30 12:15:00	MORNING	4.77278	7	2006	DRY WINTER	0.17	YOUNG	F	Group 36	11.6196	Subordinate	2.88525	22.6	3.4	18.9	9	17933	474	3.60601	-0.107523	0.177502	0.0969904	-0.0261757	-0.218619	0.0659615	0.0706915	-0.0116475
Feature180	Sample170	ID 83	FROZEN	RUN3	37830	1.94647	0.414139	2006-07-02	1899-12-30 17:10:00	AFTERNOON	9.68944	7	2006	DRY WINTER	1.315	MIDDLEAGED	M	Group 36	-15.5926	Subordinate	0.663497	22.6	3.4	20	9	15663	322	3.14862	0.180611	0.112778	0.0600917	0.0775772	-0.132861	-0.00634474	0.0280926	-0.156115
Feature181	Sample171	ID 84	FROZEN	RUN3	24210	1.9798	0.476804	2006-07-02	1899-12-30 17:08:00	AFTERNOON	9.65611	7	2006	DRY WINTER	1.315	MIDDLEAGED	M	Group 36	31.8429	Subordinate	0.630164	22.6	3.4	20	9	11535	256	2.5539	0.153859	0.211216	0.0599218	-0.0640599	-0.213749	-0.0300895	0.0509644	-0.0123376
Feature183	Sample173	ID 104	FROZEN	RUN3	10420	2.44647	0.844675	2006-07-06	1899-12-30 16:40:00	AFTERNOON	9.19083	7	2006	DRY WINTER	2.323	MIDDLEAGED	M	Group 37	9.56496	Subordinate	0.163497	28.5	6	26.3	9	8803	157	3.7006	-0.00108215	0.0996111	0.116081	0.0415367	-0.0964584	-0.055986	0.0329232	-0.117387
Feature184	Sample174	ID 106	FROZEN	RUN3	18323	1.44647	1.15233	2006-07-06	1899-12-30 17:40:00	AFTERNOON	10.1908	7	2006	DRY WINTER	1.734	MIDDLEAGED	M	Group 37	37.4979	Subordinate	1.1635	28.5	6	22	9	21115	109	2.83617	0.17923	0.181135	0.0682442	0.00808143	-0.232998	-0.0632754	0.0389477	-0.0860225
Feature185	Sample175	ID 102	FROZEN	RUN3	16371	1.44647	1.82298	2006-07-06	1899-12-30 17:40:00	AFTERNOON	10.1908	7	2006	DRY WINTER	2.367	MIDDLEAGED	M	Group 37	64.0298	Subordinate	1.1635	28.5	6	22	9	29843	113	2.55966	0.159609	0.137973	0.0694548	-0.00151913	-0.0385665	-0.0946131	-0.00635427	-0.100709
Feature186	Sample176	ID 79	FROZEN	RUN1	25235	1.49647	0.933036	2006-07-06	1899-12-30 17:37:00	AFTERNOON	10.1408	7	2006	DRY WINTER	8.422	OLD	M	Group 11	35.9144	Dominant	1.1135	28.5	6	22	9	23561	160	2.97097	-0.0885844	0.181825	0.113511	-0.0606063	-0.154254	-0.020344	0.0947712	-0.0806997
Feature187	Sample177	ID 62	FROZEN	RUN4	47598	0.5	0.0946575	2006-07-06	1899-12-30 13:10:00	MORNING	5.69083	7	2006	DRY WINTER	0.156	YOUNG	M	Group 19	60.1748	Subordinate	3.80192	28.5	6	25	9	4504	240	3.32776	0.186558	0.114501	0.0683697	0.137545	-0.305962	-0.0222026	0.039325	0.0211728
Feature188	Sample178	ID 60	FROZEN	RUN4	91583	0.5	0.175899	2006-07-06	1899-12-30 13:16:00	MORNING	5.79083	7	2006	DRY WINTER	0.553	YOUNG	M	Group 19	79.0108	Subordinate	3.90192	28.5	6	25	9	16110	267	4.32858	0.0541949	-0.162528	0.0344868	-0.106322	0.243602	0.0146915	-0.0100147	0.089868
Feature189	Sample179	ID 110	FREEZEDRIED	RUN2	49698	3.44973	4.76948	2006-07-11	1899-12-30 09:57:00	MORNING	2.48333	7	2006	DRY WINTER	0.66	YOUNG	M	Group 37	69.7685	Subordinate	0.585251	24.3	4.7	13.4	9	237027	236	3.99504	-0.0487449	-0.0367162	0.0532548	0.095571	0.242358	0.000827345	-0.02777	-0.0375297
Feature190	Sample180	ID 112	FROZEN	RUN3	25949	1.96314	1.03999	2006-07-11	1899-12-30 17:09:00	AFTERNOON	9.68333	7	2006	DRY WINTER	0.373	YOUNG	M	Group 37	60.4025	Subordinate	0.646831	24.3	4.7	22.6	9	26974	207	3.47226	0.190492	0.0455719	0.113655	0.0687739	-0.176665	0.167282	-0.141353	-0.068834
Feature191	Sample181	ID 83	FROZEN	RUN2	24024	2.2664	11.3575	2006-07-14	1899-12-30 11:08:00	MORNING	3.67667	7	2006	DRY WINTER	1.348	MIDDLEAGED	M	Group 36	-7.46939	Subordinate	1.76858	25.7	6.6	21.5	9	272854	155	3.49325	-0.164344	-0.0906795	0.0718781	-0.0751543	0.28023	0.00225657	-0.0317365	0.0556708
Feature194	Sample183	ID 6	FROZEN	RUN4	77231	0.5	3.67139	2006-08-09	1899-12-30 12:41:00	MORNING	5.44	8	2006	DRY WINTER	6.745	OLD	M	Group 36	-45.6986	Subordinate	3.62753	29.7	0.9	24.1	0.4	283543	255	3.74751	-0.0283498	-0.0607575	0.0354628	0.0822045	0.240531	0.058037	-0.00376136	-0.0382816
Feature195	Sample184	ID 74	FROZEN	RUN3	22319	0.5	3.61258	2006-08-09	1899-12-30 13:08:00	MORNING	5.89	8	2006	DRY WINTER	0.482	YOUNG	F	Group 36	98.2501	Subordinate	4.07753	29.7	0.9	24.1	0.4	80625	82	2.10106	-0.233474	0.105186	0.0551324	0.0638109	-0.0925012	-0.201762	-0.00465381	-0.0847463
Feature196	Sample185	ID 20	FROZEN	RUN3	18944	2.29465	1.25194	2006-08-17	1899-12-30 17:05:00	AFTERNOON	9.94778	8	2006	DRY WINTER	0.474	YOUNG	M	Group 40	73.191	Subordinate	0.317373	21.1	-3.8	23.2805	0.4	23727	130	3.07407	-0.0469966	-0.000218115	-0.110121	0.00261309	0.0416933	-0.0510936	0.00363084	-0.0704073
Feature197	Sample186	ID 11	FROZEN	RUN2	11111	1.77798	0.745724	2006-08-09	1899-12-30 17:36:00	AFTERNOON	10.3567	8	2006	DRY WINTER	1.455	MIDDLEAGED	F	Group 40	152.618	Subordinate	0.834039	29.7	0.9	21.2	0.4	8284	158	3.50013	0.191658	0.103415	0.0630212	0.125835	-0.19227	0.0290035	-0.0928207	-0.107239
Feature198	Sample187	ID 111	FROZEN	RUN2	43257	1.53417	5.51992	2006-08-25	1899-12-30 11:33:00	MORNING	4.53861	8	2006	DRY WINTER	0.567	YOUNG	M	Group 37	73.7713	Subordinate	2.4942	26.0095	3.45238	19.7492	0.4	238773	145	3.04574	-0.139922	0.073113	-0.0104974	-0.0144631	0.185282	-0.07727	-0.0380029	-0.0608745
Feature199	Sample188	ID 88	FROZEN	RUN2	18870	1.73417	4.71253	2006-08-29	1899-12-30 11:21:00	MORNING	4.40556	8	2006	DRY WINTER	0.537	YOUNG	M	Group 36	85.9072	Subordinate	2.2942	29.5	7.09524	19.7492	0.4	88926	49	2.01377	-0.186259	0.164566	0.0906971	-0.0801173	-0.210387	-0.283783	0.0197027	0.111405
Feature200	Sample189	ID 74	FROZEN	RUN2	11784	1.65084	1.03657	2006-08-29	1899-12-30 11:26:00	MORNING	4.48889	8	2006	DRY WINTER	0.537	YOUNG	F	Group 36	94.2759	Subordinate	2.37753	29.5	7.09524	19.7492	0.4	12204	143	3.3426	-0.114811	0.149841	0.09726	0.0174055	-0.0936216	0.0190305	0.00495625	-0.127695
Feature201	Sample190	ID 85	FROZEN	RUN2	16901	1.40818	0.508765	2006-09-03	1899-12-30 18:21:00	AFTERNOON	11.4936	9	2006	DRY WINTER	0.997	YOUNG	M	Group 36	33.9265	Subordinate	1.15454	27.2	2.8	23.9	0	8609	110	2.41204	-0.0756367	0.0557262	-0.164586	-0.0318311	-0.186385	-0.0819896	0.0344716	0.00228498
Feature202	Sample191	ID 71	FROZEN	RUN2	20984	3.15103	6.57791	2006-09-04	1899-12-30 09:12:00	MORNING	2.36139	9	2006	DRY WINTER	1.715	MIDDLEAGED	F	Group 36	-71.796	Subordinate	0.886524	28.7	2	16.9	0	138033	138	3.10189	-0.190695	0.0491726	0.063217	0.0500401	0.0906841	-0.0745622	-0.0562168	-0.104646
Feature203	Sample192	ID 91	FROZEN	RUN2	28451	1.97485	2.6803	2006-09-08	1899-12-30 17:47:00	AFTERNOON	11.0183	9	2006	DRY WINTER	0.356	YOUNG	M	Group 36	28.6987	Subordinate	0.587872	29.8	10.6	27.4	0	76256	155	3.23853	0.102378	0.0291242	0.092408	0.030392	-0.0171899	-0.0527207	-0.0240558	-0.182209
Feature204	Sample193	ID 89	FROZEN	RUN2	27083	0.667696	3.84111	2006-09-10	1899-12-30 11:41:00	MORNING	4.95556	9	2006	DRY WINTER	0.57	YOUNG	M	Group 36	84.8343	Subordinate	3.36986	28.4	9	25.6	0	104029	179	3.98863	-0.0421949	-0.185494	0.0598459	-0.0615288	0.255436	0.0244184	0.00236019	0.0871647
Feature205	Sample194	ID 20	FROZEN	RUN2	18381	1.67485	0.329101	2006-09-14	1899-12-30 18:05:00	AFTERNOON	11.4314	9	2006	DRY WINTER	0.551	YOUNG	M	Group 40	35.286	Subordinate	0.887872	33.4	11.9	30.4	0	6068	301	3.65992	0.189464	0.0619772	0.0533021	0.108668	-0.0516292	0.119721	0.00952428	-0.00825238
Feature206	Sample195	ID 13	FROZEN	RUN2	26637	1.60103	16.2752	2006-09-21	1899-12-30 10:45:00	MORNING	4.23278	9	2006	DRY WINTER	0.795	YOUNG	F	Group 40	13.4292	Subordinate	2.43652	28.7	3	24.4	0	433520	186	4.17656	0.0659025	-0.237414	0.0630655	-0.1634	0.210435	0.0136099	-0.00308034	0.162483
Feature207	Sample196	ID 30	FROZEN	RUN2	31424	1.20103	5.76167	2006-09-23	1899-12-30 11:09:00	MORNING	4.67139	9	2006	DRY WINTER	0.811	YOUNG	M	Group 5	29.7717	Subordinate	2.83652	31.7	6	27	0	181054	188	3.79924	-0.135726	-0.0260944	-0.00175377	-0.0165049	0.250058	-0.0113433	-0.0162536	0.0682475
Feature208	Sample197	ID 103	FROZEN	RUN2	27958	3.60103	6.23991	2006-09-24	1899-12-30 08:45:00	MORNING	2.29083	9	2006	DRY WINTER	2.586	MIDDLEAGED	M	Group 37	-45.1575	Subordinate	0.436524	33.5	8.7	20.8	0	174452	86	2.42116	0.098908	-0.052223	-0.0678226	0.0814581	-0.0588057	-0.228836	-0.0258408	0.0632728
Feature209	Sample198	ID 31	FROZEN	RUN2	27804	3.9677	7.07936	2006-09-29	1899-12-30 08:23:00	MORNING	2.02	9	2006	DRY WINTER	0.134	YOUNG	M	Group 5	-53.7516	Subordinate	0.0698573	34.8	8.9	16.9	0	196830	103	2.65179	-0.182592	0.0109625	0.0773065	0.0729645	-0.0478822	-0.188871	-0.019799	-0.0585803
Feature210	Sample199	ID 9	FROZEN	RUN3	28947	3.58436	5.59822	2006-09-30	1899-12-30 08:46:00	MORNING	2.42222	9	2006	DRY WINTER	2.814	MIDDLEAGED	M	Group 5	-151.412	Subordinate	0.453191	36.4	9.4	23.7	0	162054	94	2.75934	-0.0647968	0.0233527	-0.163684	0.0145001	-0.0872465	-0.170087	-0.0738582	-0.142186
Feature211	Sample200	ID 66	FROZEN	RUN1	12098	2.58297	1.04688	2006-10-04	1899-12-30 17:32:00	AFTERNOON	11.2642	10	2006	WET SUMMER	3.885	MIDDLEAGED	M	Group 26	-20.0475	Dominant	9.99467	19.5	5.9	18.3	0	12661	153	3.82618	0.140173	-0.0887032	-0.0118045	0.112107	-0.0733022	-0.0731675	-0.0565859	-0.0440497
Feature212	Sample201	ID 109	FROZEN	RUN2	26121	2.39857	22.5528	2006-10-06	1899-12-30 09:01:00	MORNING	2.78444	10	2006	WET SUMMER	1.11	MIDDLEAGED	M	Group 37	-84.5839	Subordinate	1.478	30	3.4	17.8	0	589099	126	3.22154	0.0333198	-0.182971	0.0442358	0.0155814	0.14724	-0.0916814	-0.0325807	0.0851437
Feature213	Sample202	ID 105	FROZEN	RUN2	59608	2.29857	2.36686	2006-10-06	1899-12-30 09:07:00	MORNING	2.88444	10	2006	WET SUMMER	2.052	MIDDLEAGED	M	Group 37	-69.1953	Subordinate	1.578	30	3.4	17.8	0	141076	153	2.46864	-0.17362	0.0445839	0.0872503	0.077365	0.140725	-0.10942	-0.021169	-0.0835957
Feature214	Sample203	ID 95	FROZEN	RUN2	19823	2.28191	5.74072	2006-10-06	1899-12-30 09:08:00	MORNING	2.90111	10	2006	WET SUMMER	2.052	MIDDLEAGED	F	Group 37	-112.774	Subordinate	1.59467	30	3.4	17.8	0	113796	70	2.45088	-0.151577	0.0538854	-0.0228371	0.0927274	-0.0681635	-0.279559	-0.0207268	0.0770826
Feature215	Sample204	ID 18	FROZEN	RUN2	22019	1.79857	9.28646	2006-10-08	1899-12-30 09:37:00	MORNING	3.42083	10	2006	WET SUMMER	0.841	YOUNG	M	Group 40	-22.0949	Subordinate	2.078	36.3	21.3	29.3	2.4	204477	109	3.2897	-0.0414729	-0.00356996	-0.0140383	0.0516786	0.0752559	-0.192072	-0.0443895	-0.0279474
Feature216	Sample205	ID 14	FROZEN	RUN2	23366	2.54963	0.505345	2006-10-13	1899-12-30 17:34:00	AFTERNOON	11.4594	10	2006	WET SUMMER	0.63	YOUNG	F	Group 40	17.5262	Subordinate	10.028	33.1381	17	30.4	46.6	11851	282	4.27664	0.196476	-0.01838	0.0426313	0.132229	-0.070063	0.182618	-0.0847007	-0.0650543
Feature217	Sample206	ID 21	FREEZEDRIED	RUN2	15811	4.18191	18.3569	2006-10-14	1899-12-30 07:14:00	MORNING	1.14333	10	2006	WET SUMMER	0.17	YOUNG	M	Group 40	-30.7635	Subordinate	0	32.9	14.3	16.6	46.6	290240	86	3.52105	0.141387	-0.0674483	0.0302121	0.107283	-0.0605693	-0.227397	-0.0600472	0.00198543
Feature218	Sample207	ID 12	FROZEN	RUN2	22150	2.08297	0.660819	2006-10-14	1899-12-30 18:02:00	AFTERNOON	11.9433	10	2006	WET SUMMER	1.636	MIDDLEAGED	F	Group 40	-10.7585	Subordinate	0.458306	32.9	14.3	30.2	46.6	14647	190	3.70279	0.15986	0.00681895	0.0237385	0.1262	-0.231262	0.134578	-0.0589658	-0.0823233
Feature219	Sample208	ID 113	FREEZEDRIED	RUN2	20169	2.13191	10.3862	2006-10-15	1899-12-30 09:17:00	MORNING	3.21028	10	2006	WET SUMMER	0.636	YOUNG	M	Group 37	44.0256	Subordinate	1.74467	34.4	17.8	26.6	46.6	209476	158	4.00934	0.0225569	-0.125375	0.0333518	0.0788102	0.104765	-0.0269682	0.00368465	-0.0668097
Feature220	Sample209	ID 95	FROZEN	RUN2	30453	1.86524	6.21534	2006-10-15	1899-12-30 09:33:00	MORNING	3.47694	10	2006	WET SUMMER	2.077	MIDDLEAGED	F	Group 37	-43.8498	Subordinate	2.01133	34.4	17.8	26.6	46.6	189273	112	2.79359	-0.0939827	0.106147	-0.0315141	-0.0361265	0.0729659	-0.136741	-0.00119084	-0.104885
Feature221	Sample210	ID 5	FROZEN	RUN2	38086	3.71524	3.17008	2006-10-18	1899-12-30 07:42:00	MORNING	1.67667	10	2006	WET SUMMER	6.937	OLD	M	Group 36	-44.9707	Subordinate	0.161335	35.7	18	23.2	48.4	120735	176	3.1008	0.0483164	-0.0908294	-0.210413	-0.0361687	0.153287	0.000200333	-0.00808332	-0.0438016
Feature222	Sample211	ID 83	FROZEN	RUN2	23406	3.66524	5.36972	2006-10-18	1899-12-30 07:45:00	MORNING	1.72667	10	2006	WET SUMMER	1.611	MIDDLEAGED	M	Group 36	-17.6134	Subordinate	0.211335	35.7	18	23.2	48.4	125693	176	3.84803	0.0810187	-0.097257	-0.020691	-0.00984586	0.202429	-0.0201804	-0.0193032	-0.0803856
Feature223	Sample212	ID 71	FROZEN	RUN2	27711	3.58191	0.25019	2006-10-18	1899-12-30 07:50:00	MORNING	1.81	10	2006	WET SUMMER	1.836	MIDDLEAGED	F	Group 36	-30.3997	Subordinate	0.294668	35.7	18	23.2	48.4	6957	197	2.79923	0.182253	0.243908	0.0518806	-0.0838715	-0.275285	0.117934	0.247324	0.0601331
Feature224	Sample213	ID 87	FROZEN	RUN2	41180	3.58191	2.74556	2006-10-18	1899-12-30 07:50:00	MORNING	1.81	10	2006	WET SUMMER	1.121	MIDDLEAGED	M	Group 36	16.8281	Subordinate	0.294668	35.7	18	23.2	48.4	113054	179	3.26708	-0.120758	0.070424	0.0203286	0.0211639	0.0330889	0.00467942	0.0654873	-0.18749
Feature225	Sample214	ID 75	FROZEN	RUN2	33352	3.54857	1.54019	2006-10-18	1899-12-30 07:52:00	MORNING	1.84333	10	2006	WET SUMMER	0.674	YOUNG	F	Group 36	30.658	Subordinate	0.328002	35.7	18	23.2	48.4	51373	89	2.4278	-0.222809	0.142993	0.0554732	-0.0240325	-0.208743	-0.102976	0.145867	0.102266
Feature226	Sample215	ID 83	FREEZEDRIED	RUN2	29295	2.81524	1.44305	2006-10-18	1899-12-30 08:36:00	MORNING	2.57667	10	2006	WET SUMMER	1.611	MIDDLEAGED	M	Group 36	-17.6134	Subordinate	1.06133	35.7	18	27	48.4	42277	123	2.40724	0.0741645	0.167866	-0.013911	-0.0527898	-0.216622	-0.101354	0.0725707	-0.103634
Feature227	Sample216	ID 87	FREEZEDRIED	RUN2	20436	2.79857	2.45903	2006-10-18	1899-12-30 08:37:00	MORNING	2.59333	10	2006	WET SUMMER	1.121	MIDDLEAGED	M	Group 36	16.8281	Subordinate	1.078	35.7	18	27	48.4	50245	181	3.15784	0.129669	0.0788462	-0.0217842	-0.00147756	-0.0345612	0.0118735	0.0473202	-0.184924
Feature228	Sample217	ID 76	FROZEN	RUN2	31590	2.74857	1.19689	2006-10-18	1899-12-30 08:40:00	MORNING	2.64333	10	2006	WET SUMMER	0.674	YOUNG	F	Group 36	39.7354	Subordinate	1.128	35.7	18	27	48.4	37812	123	2.45606	-0.0171846	0.0403879	-0.224449	-0.0483063	-0.255708	-0.000220326	0.179012	0.103181
Feature229	Sample218	ID 78	FROZEN	RUN2	34889	2.71524	6.00265	2006-10-18	1899-12-30 08:42:00	MORNING	2.67667	10	2006	WET SUMMER	0.466	YOUNG	F	Group 36	39.7206	Subordinate	1.16133	35.7	18	27	48.4	209419	115	2.96352	-0.0983011	0.0435691	-0.15422	-0.0547483	0.0545622	-0.102903	0.0231282	-0.043197
Feature230	Sample219	ID 29	FROZEN	RUN2	29639	1.28297	0.349192	2006-10-18	1899-12-30 18:50:00	AFTERNOON	12.81	10	2006	WET SUMMER	0.879	YOUNG	M	Group 5	41.5906	Subordinate	1.25831	35.7	18	29.7	48.4	10349	249	2.70992	-0.0238574	0.199724	0.0374588	-0.0490729	-0.191828	0.113613	0.21717	-0.0645804
Feature231	Sample220	ID 27	FROZEN	RUN2	32862	1.2663	0.475082	2006-10-18	1899-12-30 18:51:00	AFTERNOON	12.8267	10	2006	WET SUMMER	1.712	MIDDLEAGED	M	Group 5	-8.71151	Subordinate	1.27497	35.7	18	29.7	48.4	15605	281	3.41414	0.198228	0.193831	0.0859211	-0.103679	-0.123072	0.159249	0.254895	-0.0921726
Feature232	Sample221	ID 104	FROZEN	RUN2	28311	2.58191	3.38051	2006-10-22	1899-12-30 08:50:00	MORNING	2.87306	10	2006	WET SUMMER	2.619	MIDDLEAGED	M	Group 37	32.7789	Subordinate	1.29467	36.9	17.3	30	49.2	95707	76	1.87932	-0.267631	0.126466	0.0679514	0.0407576	-0.138309	-0.219471	0.0419296	-0.0341242
Feature233	Sample222	ID 19	FROZEN	RUN3	13659	2.39857	1.06381	2006-10-26	1899-12-30 09:01:00	MORNING	3.11556	10	2006	WET SUMMER	0.89	YOUNG	M	Group 40	87.7314	Subordinate	1.478	37	16.6	28.7	49.2	14523	168	3.20786	0.212119	0.11945	0.126788	-0.038206	-0.126574	0.136458	-0.107426	0.0110696
Feature234	Sample223	ID 32	FROZEN	RUN3	36538	3.83191	7.11125	2006-10-28	1899-12-30 07:35:00	MORNING	1.71	10	2006	WET SUMMER	0.214	YOUNG	M	Group 5	4.53763	Subordinate	0.0446682	37	15.4	25.7	49.2	259831	207	3.63832	-0.146712	-0.0736328	0.063232	-0.046067	0.186241	0.0268541	0.0446045	-0.0417016
Feature235	Sample224	ID 8	FROZEN	RUN1	36840	2.43191	5.35152	2006-10-29	1899-12-30 08:59:00	MORNING	3.12333	10	2006	WET SUMMER	6.058	OLD	M	Group 5	-21.3362	Subordinate	1.44467	32.2	19.6	24.1	54.8	197144	211	3.36391	-0.136525	-0.00807243	0.0856819	-0.0107795	0.219375	0.0523397	0.0700644	-0.0161078
Feature236	Sample225	ID 102	FROZEN	RUN3	45504	1.08191	2.49006	2006-10-31	1899-12-30 10:20:00	MORNING	4.49944	10	2006	WET SUMMER	2.688	MIDDLEAGED	M	Group 37	25.3518	Subordinate	2.79467	33	16.7	26.9	54.8	113292	223	3.71079	-0.104156	-0.0363726	0.00735524	0.0492578	0.172607	0.107845	-0.0272528	-0.0553162
Feature237	Sample226	ID 17	FROZEN	RUN3	27299	1.74963	3.18929	2006-10-31	1899-12-30 18:22:00	AFTERNOON	12.5328	10	2006	WET SUMMER	2.145	MIDDLEAGED	M	Group 40	53.288	Subordinate	0.79164	33	16.7	32.1	54.8	87067	170	2.33409	0.087004	0.135009	-0.126352	-0.088979	-0.20692	0.109809	-0.0999609	-0.0111133
Feature238	Sample227	ID 14	FROZEN	RUN2	31286	3.36524	3.80409	2006-11-01	1899-12-30 08:03:00	MORNING	2.22861	10	2006	WET SUMMER	0.682	YOUNG	F	Group 40	84.7392	Subordinate	0.511335	33.4	11.3	19.4	54.8	119006	208	3.80219	-0.104724	-0.0665612	0.0545485	-0.0729397	0.265023	0.000455071	-0.011184	0.0376486
Feature239	Sample228	ID 24	FREEZEDRIED	RUN2	25570	2.35	1.46447	2006-11-05	1899-12-30 18:09:00	AFTERNOON	12.3756	11	2006	WET SUMMER	0.236	YOUNG	F	Group 5	67.3307	Subordinate	0.216474	28.6	6.9	28.3	62.4	37459	376	4.65641	0.173568	-0.0120836	-0.0577504	0.00309176	-0.0970111	0.255407	-0.202748	-0.0157353
Feature240	Sample229	ID 110	FREEZEDRIED	RUN2	19058	2.94794	13.8482	2006-11-07	1899-12-30 07:55:00	MORNING	2.16361	11	2006	WET SUMMER	0.986	YOUNG	M	Group 37	-0.333258	Subordinate	0.941361	32.3	12.2	16.5	57.4	263916	126	3.80653	0.0323919	-0.133253	0.0310261	0.116853	0.110444	-0.145998	-0.0248028	-0.0621354
Feature241	Sample230	ID 31	FROZEN	RUN3	25334	2.25	1.05246	2006-11-13	1899-12-30 18:15:00	AFTERNOON	12.5522	11	2006	WET SUMMER	0.258	YOUNG	M	Group 5	-0.433796	Subordinate	0.316474	34.4524	7.3	23.4	18.2	26657	191	2.67361	0.161373	0.170928	0.0364258	-0.0244319	-0.195741	0.191536	-0.16308	-0.0626858
Feature242	Sample231	ID 28	FROZEN	RUN3	37367	1.48333	0.721525	2006-11-13	1899-12-30 19:01:00	AFTERNOON	13.3189	11	2006	WET SUMMER	1.167	MIDDLEAGED	M	Group 5	44.1673	Subordinate	1.08314	34.4524	7.3	22.4	18.2	26945	255	2.75151	0.162462	0.169951	0.0362464	-0.023009	-0.165218	0.253714	-0.167447	-0.0429764
Feature243	Sample232	ID 22	FROZEN	RUN3	10017	0.981274	8.67416	2006-11-14	1899-12-30 09:53:00	MORNING	4.19333	11	2006	WET SUMMER	1.17	MIDDLEAGED	F	Group 5	35.8693	Subordinate	2.90803	27.7	5.5	26.4774	17.6	86887	117	3.5724	-0.0391282	-0.048735	-0.0586018	0.0828068	0.0601984	-0.0375302	-0.106177	-0.0914304
Feature245	Sample234	ID 86	FROZEN	RUN3	22235	1.08127	14.8934	2006-11-17	1899-12-30 09:47:00	MORNING	4.11472	11	2006	WET SUMMER	1.203	MIDDLEAGED	M	Group 36	-17.552	Subordinate	2.80803	34.79	15.09	26.4774	16.4	331158	186	4.14247	0.0934424	-0.187709	0.0606785	-0.00475237	0.273426	0.0766966	-0.0388069	0.0389445
Feature246	Sample235	ID 89	FROZEN	RUN3	16505	1.03127	5.0277	2006-11-17	1899-12-30 09:50:00	MORNING	4.16472	11	2006	WET SUMMER	0.756	YOUNG	M	Group 36	29.6457	Subordinate	2.85803	34.79	15.09	26.4774	16.4	82965	176	3.92709	0.108746	-0.129101	0.0516977	0.110098	0.106479	0.129239	-0.106057	-0.0159466
Feature247	Sample236	ID 9	FROZEN	RUN3	17496	0.870385	11.3575	2006-05-04	1899-12-30 12:03:00	MORNING	4.97194	5	2006	DRY WINTER	2.405	MIDDLEAGED	M	Group 5	67.5455	Subordinate	3.13724	21.5	8.6	19	31.8	198709	95	2.80348	-0.172405	0.0554438	0.0478572	0.0894783	-0.0835779	-0.115869	0.0456704	-0.166063
Feature248	Sample237	ID 29	FROZEN	RUN3	33380	4.33705	4.76948	2006-05-25	1899-12-30 08:35:00	MORNING	1.31056	5	2006	DRY WINTER	0.479	YOUNG	M	Group 5	126.696	Subordinate	0	18.1	-1.7	6.2	18.2	159202	138	2.39919	-0.182656	0.0694911	0.050302	0.110884	0.0598476	-0.0921383	-0.0816472	-0.143325
Feature249	Sample238	ID 5	FROZEN	RUN3	35237	0.5	0.412623	2006-04-30	1899-12-30 12:42:00	MORNING	5.65889	4	2006	WET SUMMER	6.468	OLD	M	Group 36	-22.518	Subordinate	4.16452	29.1	12	27.3	24.6	14532	552	4.97165	0.147085	0.145428	0.0519363	-0.101634	-0.14093	0.254617	0.22758	-0.0353165
Feature250	Sample239	ID 9	FROZEN	RUN2	28557	4.28127	3.7588	2006-11-19	1899-12-30 06:35:00	MORNING	0.926667	11	2006	WET SUMMER	2.951	MIDDLEAGED	M	Group 5	-13.9712	Subordinate	0	36	18.2	21.5	17.6	107337	65	2.02081	-0.23148	0.0992526	-0.107946	0.00706342	-0.250701	-0.201489	-0.0399968	0.0407689
Feature251	Sample240	ID 21	FROZEN	RUN3	33239	2.04794	1.16941	2006-11-21	1899-12-30 08:49:00	MORNING	3.17056	11	2006	WET SUMMER	0.274	YOUNG	M	Group 40	48.2536	Subordinate	1.84136	32.1	18.9	24.3	17.6	38869	55	2.11202	0.0910133	-0.0755292	-0.254412	0.000215926	-0.227425	-0.0923007	-0.0423232	0.0610578
Feature252	Sample241	ID 23	FROZEN	RUN2	28945	2.15	1.73865	2006-11-23	1899-12-30 18:21:00	AFTERNOON	12.7128	11	2006	WET SUMMER	0.978	YOUNG	F	Group 5	38.6333	Subordinate	0.416474	37.7	7.2	31.3536	19	50327	121	2.33191	0.121493	0.159649	0.00758893	0.00174379	-0.152802	-0.0294415	-0.0360124	-0.0712131
Feature253	Sample242	ID 79	FROZEN	RUN1	19143	4.07221	5.74072	1998-03-09	1899-12-30 07:51:00	MORNING	1.24611	3	1998	WET SUMMER	0.09	YOUNG	M	Group 36	-117.803	Subordinate	0	33.3	20.3	21.3	22.2	109894	65	2.45015	-0.199369	0.147322	0.0215413	0.0129006	-0.280346	-0.111428	0.170744	0.114172
Feature254	Sample243	ID 15	FREEZEDRIED	RUN2	29584	1.76667	0.275562	2006-11-28	1899-12-30 18:44:00	AFTERNOON	13.1108	11	2006	WET SUMMER	0.293	YOUNG	F	Group 40	19.5948	Subordinate	0.799807	35.1095	16.3143	31.3536	13.4	8149	579	5.36331	0.191373	0.020845	0.0799911	-0.0904938	-0.167196	0.304586	-0.186412	0.0395679
Feature255	Sample244	ID 48	FROZEN	RUN1	28718	3.45071	5.67877	2006-12-02	1899-12-30 07:14:00	MORNING	1.615	12	2006	WET SUMMER	1.723	MIDDLEAGED	F	Group 16	-62.2162	Subordinate	0.456038	36.21	18.32	23.2782	3.4	163083	149	3.18902	0.0041686	0.0313575	-0.178391	-0.0419948	-0.0944569	0.117504	-0.169607	-0.0464892
Feature257	Sample246	ID 30	FROZEN	RUN3	16750	3.01737	5.93495	2006-12-03	1899-12-30 07:40:00	MORNING	2.04833	12	2006	WET SUMMER	1.005	MIDDLEAGED	M	Group 5	99.0181	Subordinate	0.889372	34.285	18.19	23.2782	3.4	99415	102	2.92348	0.0738064	-0.0667542	-0.183483	0.0699283	-0.0103216	-0.134836	-0.0370519	-0.116531
Feature258	Sample247	ID 108	FROZEN	RUN4	81173	4.23404	1.1009	2006-12-03	1899-12-30 06:27:00	MORNING	0.831667	12	2006	WET SUMMER	1.989	MIDDLEAGED	M	Group 37	-43.3328	Subordinate	0	34.285	18.19	20.1827	3.4	89370	206	2.38828	-0.185011	0.0982137	0.0317179	-0.0011999	0.0495104	0.155348	-0.128771	-0.0145826
Feature259	Sample248	ID 102	FROZEN	RUN3	32501	0.667373	5.17606	2006-12-03	1899-12-30 10:01:00	MORNING	4.39833	12	2006	WET SUMMER	2.778	MIDDLEAGED	M	Group 37	-37.6094	Subordinate	3.23937	34.285	18.19	28.309	3.4	168233	187	2.96021	-0.126886	0.0443224	0.0606387	0.0749364	0.0724725	0.155803	-0.103834	-0.0444889
Feature260	Sample249	ID 24	FROZEN	RUN2	17435	1.96465	8.86909	2006-12-03	1899-12-30 18:57:00	AFTERNOON	13.3317	12	2006	WET SUMMER	0.312	YOUNG	F	Group 5	66.6572	Subordinate	0.625066	34.285	18.19	33.2871	3.4	154632	166	4.23543	0.121035	-0.150169	0.00127998	0.0434424	0.17019	0.0350678	-0.0976448	-0.0350192
Feature261	Sample250	ID 88	FROZEN	RUN3	23389	3.46737	5.86876	2006-12-05	1899-12-30 07:13:00	MORNING	1.59694	12	2006	WET SUMMER	0.805	YOUNG	M	Group 36	9.52523	Subordinate	0.439372	35.5091	17.1136	23.2782	3.4	137269	146	3.47633	0.089476	-0.0649006	-0.00336639	0.109462	0.0629546	0.0818819	-0.157043	-0.0455499
Feature262	Sample251	ID 70	FROZEN	RUN1	25881	1.46737	3.39505	2006-12-05	1899-12-30 09:13:00	MORNING	3.59694	12	2006	WET SUMMER	8.208	OLD	F	Group 36	-48.8917	Subordinate	2.43937	35.5091	17.1136	28.309	3.4	87865	217	4.09235	0.128531	-0.118096	-0.015287	0.0451079	0.101341	0.192214	-0.137114	0.0447028
Feature263	Sample252	ID 18	FROZEN	RUN3	18544	1.85071	2.54629	2006-12-07	1899-12-30 08:50:00	MORNING	3.21056	12	2006	WET SUMMER	1.005	MIDDLEAGED	M	Group 40	31.6251	Subordinate	2.05604	35.99	18.955	25.9854	3.4	47219	224	4.32784	0.16387	-0.0485848	-0.00668593	0.0940344	-0.101535	0.155387	-0.200377	-0.0766188
Feature264	Sample253	ID 74	FROZEN	RUN3	24676	3.46737	5.21022	2006-12-09	1899-12-30 07:13:00	MORNING	1.58917	12	2006	WET SUMMER	0.816	YOUNG	F	Group 36	23.5194	Subordinate	0.439372	35.1368	18.5579	23.2782	3.4	128569	105	2.98121	0.0510968	0.0599612	-0.151646	-0.0926343	-0.147989	-0.153239	-0.0140665	-0.047995
Feature265	Sample254	ID 75	FROZEN	RUN3	21338	1.51465	1.33449	2006-12-07	1899-12-30 19:24:00	AFTERNOON	13.7772	12	2006	WET SUMMER	0.811	YOUNG	F	Group 36	43.7665	Subordinate	1.07507	35.99	18.955	31.2419	3.4	28476	36	1.73506	-0.0497698	-0.0220849	-0.25703	-0.00685191	-0.302609	-0.0296182	-0.0462533	0.226712
Feature266	Sample255	ID 90	FROZEN	RUN3	16319	1.38404	1.29401	2006-12-08	1899-12-30 09:18:00	MORNING	3.675	12	2006	WET SUMMER	0.605	YOUNG	M	Group 36	15.0998	Subordinate	2.52271	34.935	18.86	28.309	3.4	21112	170	4.12393	0.0845408	-0.0738018	0.02439	0.0401129	0.0223205	-0.024307	-0.0013493	-0.11866
Feature267	Sample256	ID 25	FROZEN	RUN3	43618	1.36737	1.49074	2006-12-12	1899-12-30 09:19:00	MORNING	3.67889	12	2006	WET SUMMER	0.337	YOUNG	F	Group 5	17.6401	Subordinate	2.53937	36.0053	18.1737	28.309	3.4	64998	292	3.20383	0.0721341	0.00843331	-0.105107	-0.0981253	0.0950368	0.204964	0.195987	-0.0336506
Feature268	Sample257	ID 8	FROZEN	RUN1	18159	1.45071	6.28963	2006-12-12	1899-12-30 09:14:00	MORNING	3.59556	12	2006	WET SUMMER	6.178	OLD	M	Group 5	-46.4052	Subordinate	2.45604	36.0053	18.1737	28.309	3.4	114212	202	4.41366	0.0974665	-0.116303	-0.0249758	0.0634467	0.189099	0.0976276	-0.080291	-0.0398156
Feature269	Sample258	ID 44	FROZEN	RUN3	19025	2.24798	2.10213	2006-12-14	1899-12-30 18:40:00	AFTERNOON	13.02	12	2006	WET SUMMER	3.058	MIDDLEAGED	F	Group 5	182.863	Dominant	0.341732	36.28	17.66	33.2871	3.4	39994	118	2.79084	0.124443	0.0192973	-0.262325	-0.0355324	-0.287408	0.19011	-0.228817	0.143897
Feature270	Sample259	ID 44	FROZEN	RUN2	27833	1.19798	2.49794	2006-12-14	1899-12-30 19:43:00	AFTERNOON	14.07	12	2006	WET SUMMER	3.058	MIDDLEAGED	F	Group 5	182.863	Dominant	1.39173	36.28	17.66	31.2419	3.4	69509	100	2.24575	0.0417018	-0.034422	-0.274174	-0.0179317	-0.298287	0.0328702	-0.106386	0.115653
Feature271	Sample260	ID 73	FROZEN	RUN3	28339	2.66465	0.611661	2006-12-15	1899-12-30 18:15:00	AFTERNOON	12.5983	12	2006	WET SUMMER	1.066	MIDDLEAGED	F	Group 36	-43.0754	Subordinate	11.4727	36.365	18.505	33.2871	3.4	17334	273	4.03694	0.173213	0.00389774	-0.150995	0.0410225	-0.183235	0.239134	-0.253819	-0.00413487
Feature272	Sample261	ID 86	FROZEN	RUN3	41210	1.48404	2.42877	2006-12-17	1899-12-30 09:12:00	MORNING	3.53722	12	2006	WET SUMMER	1.285	MIDDLEAGED	M	Group 36	-62.5573	Subordinate	2.42271	40.8	20.3	33.6	3	100086	185	3.79582	0.0375009	-0.088454	-0.0945456	0.0156568	0.182854	-0.00762583	-0.00949407	-0.0399654
Feature273	Sample262	ID 112	FROZEN	RUN2	25657	2.08404	2.52996	2006-12-19	1899-12-30 08:36:00	MORNING	2.92444	12	2006	WET SUMMER	0.814	YOUNG	M	Group 37	-68.8107	Subordinate	1.82271	40.9	18.1	32.4	2.2	64911	32	1.34867	-0.28996	0.145523	0.0660696	0.0280572	-0.225754	-0.245238	0.00783001	0.247977
Feature274	Sample263	ID 91	FROZEN	RUN3	19887	3.28404	7.85422	2006-12-19	1899-12-30 07:24:00	MORNING	1.72444	12	2006	WET SUMMER	0.636	YOUNG	M	Group 36	-20.6478	Subordinate	0.622705	40.9	18.1	23	2.2	156196	169	4.04167	0.0426074	-0.133865	-0.0690641	0.0384188	0.234167	0.0300708	-0.0674767	-0.0111098
Feature275	Sample264	ID 77	FROZEN	RUN3	18871	3.15071	3.03013	2006-12-19	1899-12-30 07:32:00	MORNING	1.85778	12	2006	WET SUMMER	0.636	YOUNG	F	Group 36	-8.96203	Subordinate	0.756038	40.9	18.1	23	2.2	57177	109	3.23158	0.156696	-0.065383	0.0259603	0.136464	-0.0457614	-0.00403961	0.101651	-0.104379
Feature276	Sample265	ID 98	FROZEN	RUN1	21118	1.83404	6.41747	2006-12-19	1899-12-30 08:51:00	MORNING	3.17444	12	2006	WET SUMMER	1.312	MIDDLEAGED	F	Group 37	-45.4947	Subordinate	2.07271	40.9	18.1	32.4	2.2	135529	136	3.36147	-0.0351039	0.000570962	-0.1062	0.0283226	-0.0222075	0.0223103	-0.118183	-0.0232096
Feature277	Sample266	ID 19	FROZEN	RUN2	20112	2.51465	4.6985	2006-12-21	1899-12-30 18:24:00	AFTERNOON	12.7103	12	2006	WET SUMMER	1.044	MIDDLEAGED	M	Group 40	-18.2148	Subordinate	0.0750658	35.2	17.6	28.6	1	94488	149	3.87901	0.13293	-0.0837222	-0.0178184	0.0914277	0.136701	0.0205305	-0.102603	-0.111203
Feature278	Sample267	ID 13	FROZEN	RUN3	18375	2.03132	1.69752	2006-12-21	1899-12-30 18:53:00	AFTERNOON	13.1936	12	2006	WET SUMMER	1.044	MIDDLEAGED	F	Group 40	-15.3979	Subordinate	0.558399	35.2	17.6	27	1	31188	128	3.11261	0.143622	-0.0513895	-0.187071	0.124948	-0.157737	-0.00802556	-0.0912525	-0.11916
Feature279	Sample268	ID 17	FROZEN	RUN3	11123	1.88132	0.461878	2006-12-21	1899-12-30 19:02:00	AFTERNOON	13.3436	12	2006	WET SUMMER	2.285	MIDDLEAGED	M	Group 40	20.0009	Subordinate	0.708399	35.2	17.6	27	1	5130	197	4.13923	0.221562	0.0576647	0.0969744	0.103399	-0.159522	0.215783	-0.193394	-0.0538008
Feature280	Sample269	ID 28	FROZEN	RUN3	15228	2.29798	0.370847	2006-12-21	1899-12-30 18:37:00	AFTERNOON	12.9269	12	2006	WET SUMMER	1.271	MIDDLEAGED	M	Group 5	11.9386	Subordinate	0.291732	35.2	17.6	27	1	5650	170	2.56545	0.161831	0.0783354	-0.20982	-0.077865	-0.30648	0.148751	-0.115918	0.0929232
Feature281	Sample270	ID 22	FROZEN	RUN3	28657	1.43132	1.26296	2006-12-21	1899-12-30 19:29:00	AFTERNOON	13.7936	12	2006	WET SUMMER	1.271	MIDDLEAGED	F	Group 5	-29.9741	Subordinate	1.1584	35.2	17.6	27	1	36199	220	3.8911	0.201777	0.0347095	0.0397794	0.123774	-0.178013	0.124303	-0.0761533	-0.156331
Feature282	Sample271	ID 44	FREEZEDRIED	RUN2	12587	1.43132	0.567877	2006-12-21	1899-12-30 19:29:00	AFTERNOON	13.7936	12	2006	WET SUMMER	3.077	MIDDLEAGED	F	Group 5	186.673	Dominant	1.1584	35.2	17.6	27	1	7148	279	4.56732	0.228421	0.208939	0.124396	-0.131374	-0.315071	0.247178	-0.103666	0.0493695
Feature283	Sample272	ID 27	FROZEN	RUN2	34292	0.5	12.9401	2006-12-22	1899-12-30 10:25:00	MORNING	4.71944	12	2006	WET SUMMER	1.89	MIDDLEAGED	M	Group 5	-68.971	Subordinate	3.63937	37.1	23.8	28.3	1	443750	262	4.23923	0.119142	-0.198122	0.0875614	-0.060142	0.215034	0.178022	-0.0324776	0.0610684
Feature284	Sample273	ID 103	FROZEN	RUN3	28844	6.58132	3.86936	2006-12-23	1899-12-30 14:20:00	AFTERNOON	8.62806	12	2006	WET SUMMER	2.833	MIDDLEAGED	M	Group 37	-14.941	Subordinate	7.55604	36.9	20.5	34.9	1	111607	112	3.17795	0.083311	-0.0687563	-0.196003	0.0952234	-0.0835249	-0.196506	-0.0221689	-0.124184
Feature285	Sample274	ID 11	FROZEN	RUN2	19958	2.61465	2.45521	2006-12-24	1899-12-30 18:18:00	AFTERNOON	12.5864	12	2006	WET SUMMER	1.83	MIDDLEAGED	F	Group 40	124.881	Subordinate	11.5227	35.9	23	29	1	49002	121	2.62042	0.170076	0.196321	0.0584225	-0.0749275	-0.147696	-0.0223296	-0.0439087	-0.113354
Feature286	Sample275	ID 104	FROZEN	RUN3	15367	3.65071	5.67877	2006-12-25	1899-12-30 07:02:00	MORNING	1.31111	12	2006	WET SUMMER	2.795	MIDDLEAGED	M	Group 38	-61.2243	Subordinate	0.256038	27.4	9.5	20.6	7.2	87264	109	3.4206	0.103888	-0.00234175	-0.122992	0.0661044	-0.121667	-0.117729	-0.0798397	-0.129649
Feature287	Sample276	ID 106	FROZEN	RUN3	47078	2.71737	0.700709	2006-12-28	1899-12-30 07:58:00	MORNING	2.21667	12	2006	WET SUMMER	2.214	MIDDLEAGED	M	Group 37	-1.46478	Subordinate	1.18937	36.8842	18.0263	23.2782	8.2	33000	216	3.01772	-0.159032	0.0161408	0.0685527	0.0849025	0.118459	-0.0554512	-0.0299624	-0.0601362
Feature288	Sample277	ID 107	FROZEN	RUN3	18416	2.70071	5.76167	2006-12-28	1899-12-30 07:59:00	MORNING	2.23333	12	2006	WET SUMMER	2.214	MIDDLEAGED	M	Group 37	-19.9885	Subordinate	1.20604	36.8842	18.0263	23.2782	8.2	106106	116	3.09918	-0.00913449	-0.00282793	0.0284545	0.117491	0.0419196	-0.125685	-0.00705627	-0.143253
Feature289	Sample278	ID 76	FROZEN	RUN2	33907	1.85071	2.85996	2006-12-31	1899-12-30 08:50:00	MORNING	3.05306	12	2006	WET SUMMER	0.877	YOUNG	F	Group 36	-10.7636	Subordinate	2.05604	37.0579	19.7789	25.9854	8.2	96969	111	2.42829	-0.167833	0.0391834	-0.116064	-0.00845991	0.0377404	-0.0937528	0.00893096	-0.0137567
Feature290	Sample279	ID 37	FROZEN	RUN1	22261	2.42609	4.44704	2007-01-03	1899-12-30 18:38:00	AFTERNOON	12.8203	1	2007	WET SUMMER	4.11	MIDDLEAGED	F	Group 7	10.8571	Subordinate	0.17916	36.515	18.325	33.1292	8.2	99000	95	2.72914	-0.124226	0.0345335	-0.0563642	-0.00139793	-0.125931	-0.130144	-0.0911829	-0.00745086
Feature291	Sample280	ID 1	FROZEN	RUN1	35323	2.67221	2.48223	1998-03-25	1899-12-30 09:15:00	MORNING	2.51	3	1998	WET SUMMER	2.225	MIDDLEAGED	F	Group 10	-72.4846	Subordinate	1.19651	37.2	20.1	26.2	12.2	87679	104	3.20425	-0.0617097	-0.0676369	-0.0573842	0.0620978	0.0131734	-0.202184	-0.0190646	-0.0110388
Feature293	Sample282	ID 23	FROZEN	RUN2	31722	2.67497	1.17463	2007-01-06	1899-12-30 08:23:00	MORNING	2.53556	1	2007	WET SUMMER	1.099	MIDDLEAGED	F	Group 5	61.3197	Subordinate	1.1362	36.25	19.5056	25.549	8.2	37262	276	4.20511	0.119485	-0.0822946	0.0499633	0.0746015	0.161708	0.188353	-0.0502612	-0.0298183
Feature294	Sample283	ID 8	FROZEN	RUN1	21613	2.67497	8.22238	2007-01-06	1899-12-30 08:23:00	MORNING	2.53556	1	2007	WET SUMMER	6.247	OLD	M	Group 5	-15.2442	Subordinate	1.1362	36.25	19.5056	25.549	8.2	177713	155	3.66273	0.025017	-0.0367461	-0.0631134	-0.027135	0.211937	-0.0264802	-0.0423925	-0.0162186
Feature295	Sample284	ID 113	FROZEN	RUN2	18611	2.85831	4.43454	2007-01-07	1899-12-30 08:12:00	MORNING	2.34	1	2007	WET SUMMER	0.866	YOUNG	M	Group 37	-25.0695	Subordinate	0.952864	36.9947	19.5368	25.549	8.2	82529	30	1.20116	-0.264575	0.132758	0.00635504	0.0262796	-0.28454	-0.276918	0.0160244	0.183852
Feature296	Sample285	ID 113	FREEZEDRIED	RUN2	23308	1.47497	6.16679	2007-01-10	1899-12-30 09:35:00	MORNING	3.68639	1	2007	WET SUMMER	0.874	YOUNG	M	Group 37	-14.3905	Subordinate	2.3362	35.5632	19.0158	27.7613	9	143744	141	3.39158	-0.0704967	-0.0702138	0.0721753	0.0757854	0.144298	-0.0750871	-0.035804	-0.0461315
Feature297	Sample286	ID 97	FROZEN	RUN2	18367	1.22497	0.246479	2007-01-10	1899-12-30 09:50:00	MORNING	3.93639	1	2007	WET SUMMER	1.879	MIDDLEAGED	F	Group 37	-22.2749	Subordinate	2.5862	35.5632	19.0158	27.7613	9	4519	297	4.39494	0.180559	0.0118823	0.0558585	0.0653507	-0.0209662	0.0346239	-0.0077783	-0.0839405
Feature298	Sample287	ID 87	FROZEN	RUN2	26916	1.95942	1.15825	2007-01-12	1899-12-30 19:06:00	AFTERNOON	13.1775	1	2007	WET SUMMER	1.356	MIDDLEAGED	M	Group 36	-29.7411	Subordinate	0.645827	36.0263	18.6842	31.222	9	31175	186	3.13175	-0.0832503	0.0123717	0.0786181	0.139594	0.129658	0.0494434	-0.0502949	-0.0418585
Feature299	Sample288	ID 85	FREEZEDRIED	RUN2	21524	2.74164	6.36572	2007-01-14	1899-12-30 08:19:00	MORNING	2.36806	1	2007	WET SUMMER	1.362	MIDDLEAGED	M	Group 36	-49.3582	Subordinate	1.06953	40.7	28.2	25.549	8.2	137015	93	2.91537	-0.142633	0.0921387	0.0844712	0.0796881	0.012527	-0.212908	-0.056237	-0.0649867
Feature300	Sample289	ID 90	FROZEN	RUN2	26426	2.72497	3.15109	2007-01-18	1899-12-30 08:20:00	MORNING	2.33167	1	2007	WET SUMMER	0.718	YOUNG	M	Group 36	-16.1241	Subordinate	1.0862	37	11.1	21.9	8.2	83268	144	3.45267	-0.0902724	-0.0388459	0.0223685	0.0664127	0.209244	-0.054313	-0.0563597	-0.0635358
Feature301	Sample290	ID 51	FROZEN	RUN1	45761	3.40831	2.23612	2007-01-30	1899-12-30 07:39:00	MORNING	1.485	1	2007	WET SUMMER	4.392	MIDDLEAGED	M	Group 6	-6.25515	Subordinate	0.402864	37	22	25.5	7.8	102325	137	2.71834	-0.126523	0.0122065	-0.177378	-0.0139847	-0.0107123	-0.018669	-0.0502529	-0.0174854
Feature302	Sample291	ID 5	FROZEN	RUN3	18988	2.50942	2.05026	2007-01-31	1899-12-30 18:33:00	AFTERNOON	12.3717	1	2007	WET SUMMER	7.225	OLD	M	Group 36	-60.4559	Subordinate	0.0958271	36.7	24.1	36.1	7.8	38931	68	2.47214	0.136353	0.0872712	-0.18529	-0.0863281	-0.185595	-0.157359	-0.00057978	-0.0493104
Feature303	Sample292	ID 72	FROZEN	RUN3	26236	2.67609	2.38474	2007-01-31	1899-12-30 18:23:00	AFTERNOON	12.205	1	2007	WET SUMMER	1.195	MIDDLEAGED	F	Group 36	-10.7281	Subordinate	11.1362	36.7	24.1	36.1	7.8	62569	123	2.56301	0.187922	0.241804	0.0713389	-0.124065	-0.262104	0.0730216	-0.0112795	0.001073
Feature304	Sample293	ID 34	FROZEN	RUN3	25304	3.665	0.994768	2007-02-02	1899-12-30 07:52:00	MORNING	1.66167	2	2007	WET SUMMER	0.112	YOUNG	M	Group 5	-61.8087	Subordinate	0.17047	36.9	23.4	25.8	7.8	25182	135	2.74189	-0.0503316	0.102856	0.0227375	-0.00188119	-0.0405925	-0.118621	0.00219462	-0.00396742
Feature305	Sample294	ID 26	FROZEN	RUN3	38476	1.72818	6.77553	2007-02-02	1899-12-30 19:03:00	AFTERNOON	12.845	2	2007	WET SUMMER	0.112	YOUNG	F	Group 5	-98.085	Subordinate	0.76265	36.9	23.4	33.8	7.8	260693	152	3.3078	-0.130008	-0.0408676	0.0966154	-0.0587726	0.0388431	0.0512923	0.105575	0.00730098
Feature306	Sample295	ID 27	FROZEN	RUN3	16199	1.46151	0.415447	2007-02-02	1899-12-30 19:19:00	AFTERNOON	13.1117	2	2007	WET SUMMER	2.005	MIDDLEAGED	M	Group 5	-52.4079	Subordinate	1.02932	36.9	23.4	33.8	7.8	6725	124	1.99362	0.16335	0.207241	0.043185	-0.0166783	-0.294114	0.0870868	-0.186404	0.0236586
Feature307	Sample296	ID 8	FROZEN	RUN1	18168	1.74485	0.385142	2007-02-06	1899-12-30 19:02:00	AFTERNOON	12.7756	2	2007	WET SUMMER	6.332	OLD	M	Group 5	-16.1421	Subordinate	0.745984	38.8	14	35.5	7	7000	201	3.67614	0.13591	0.116205	-0.0574194	-0.0484292	-0.157797	0.10651	-0.0837349	-0.0950548
Feature308	Sample297	ID 67	FROZEN	RUN1	23717	3.34833	14.4835	2007-02-07	1899-12-30 08:11:00	MORNING	1.91278	2	2007	WET SUMMER	2.967	MIDDLEAGED	M	Group 26	4.05769	Subordinate	0.487136	39.5	15.6	22.4	7	343500	141	3.50584	0.0566992	-0.00948226	-0.0606113	-0.163166	0.0491638	0.0155821	-0.117296	0.0319109
Feature309	Sample298	ID 16	FROZEN	RUN3	16855	2.34485	0.343868	2007-02-14	1899-12-30 18:26:00	AFTERNOON	12.0753	2	2007	WET SUMMER	0.507	YOUNG	F	Group 40	32.4504	Subordinate	0.145984	32.6	9.7	32	15	5794	302	4.26821	0.199115	0.172542	0.0757855	-0.0628809	-0.20992	0.264149	-0.126726	-0.0272921
Feature310	Sample299	ID 109	FROZEN	RUN3	17415	2.19485	0.212935	2007-02-15	1899-12-30 18:35:00	AFTERNOON	12.2133	2	2007	WET SUMMER	1.471	MIDDLEAGED	M	Group 37	-23.9811	Subordinate	0.295984	36	12	33.6	15	3695	245	3.83804	0.194537	0.202821	0.0603675	-0.061868	-0.290635	0.19929	-0.083298	0.00956019
Feature311	Sample300	ID 101	FROZEN	RUN3	30803	1.82818	6.55061	2007-02-15	1899-12-30 18:57:00	AFTERNOON	12.58	2	2007	WET SUMMER	0.973	YOUNG	F	Group 37	17.897	Subordinate	0.66265	36	12	33.6	15	201778	208	3.99132	0.0747763	-0.0805764	0.00577913	-0.0598414	0.262014	0.0855222	0.0185978	0.0149357
Feature312	Sample301	ID 110	FROZEN	RUN3	13602	1.08166	0.442584	2007-02-16	1899-12-30 10:27:00	MORNING	4.06806	2	2007	WET SUMMER	1.263	MIDDLEAGED	M	Group 37	33.9554	Subordinate	2.7538	37.5	12.3	30.9	15	6018	238	4.15468	0.152959	-0.0476494	0.00409538	0.124509	-0.0253376	0.147954	-0.0826949	-0.0628311
Feature313	Sample302	ID 94	FROZEN	RUN1	29255	1.115	7.2751	2007-02-16	1899-12-30 10:25:00	MORNING	4.03472	2	2007	WET SUMMER	2.984	MIDDLEAGED	F	Group 37	-46.1624	Subordinate	2.72047	37.5	12.3	30.9	15	212840	100	2.96831	-0.0582562	-0.0111322	0.0428571	0.0484898	-0.0186728	-0.232635	-0.0009625	-0.0352397
Feature314	Sample303	ID 99	FROZEN	RUN3	14362	3.00103	2.34576	2006-09-09	1899-12-30 09:21:00	MORNING	2.60361	9	2006	DRY WINTER	1.036	MIDDLEAGED	F	Group 37	-30.6159	Subordinate	1.03652	26.3	11.6	18.9	0	33687	139	3.78873	0.119463	-0.124017	-0.0579361	0.132396	0.0922381	-0.0350133	-0.0258274	-0.149558
Feature315	Sample304	ID 101	FROZEN	RUN3	44922	1.94833	19.4901	2007-02-21	1899-12-30 09:35:00	MORNING	3.14417	2	2007	WET SUMMER	0.989	YOUNG	F	Group 37	-14.5487	Subordinate	1.88714	38.5	25.5	31.8	9.8	875528	115	2.74734	-0.179484	0.0629757	0.0891778	0.00105407	0.118865	-0.152312	-0.027238	0.000329629
Feature316	Sample305	ID 33	FROZEN	RUN3	22791	2.74833	2.38835	2007-02-28	1899-12-30 08:47:00	MORNING	2.26944	2	2007	WET SUMMER	0.184	YOUNG	M	Group 5	-2.96443	Subordinate	1.08714	38.5	23.7	30.2	10	54427	197	3.42138	-0.177504	-0.0667294	0.0977126	-0.050399	0.263828	0.0286229	-0.0162709	0.0630926
Feature317	Sample306	ID 98	FROZEN	RUN1	11440	2.45419	0.154714	2007-03-08	1899-12-30 17:50:00	AFTERNOON	11.2419	3	2007	WET SUMMER	1.529	MIDDLEAGED	F	Group 37	-53.035	Dominant	9.77984	34.4	12.9	33.1	14.8	1775	290	4.39629	0.175129	0.143211	0.019259	-0.0506498	-0.222746	0.185133	-0.130689	0.0076219
Feature319	Sample308	ID 19	FROZEN	RUN3	12750	1.35419	2.36332	2007-03-13	1899-12-30 18:56:00	AFTERNOON	12.2967	3	2007	WET SUMMER	1.268	MIDDLEAGED	M	Group 40	-90.4735	Subordinate	1.09008	37.3	21.3	33.6	7.2	30135	81	2.2901	0.132818	0.0494313	-0.254483	-0.032297	-0.262079	-0.0676961	-0.0342097	-0.00858125
Feature320	Sample309	ID 51	FROZEN	RUN1	19863	1.30419	1.33449	2007-03-13	1899-12-30 18:59:00	AFTERNOON	12.3467	3	2007	WET SUMMER	4.507	MIDDLEAGED	M	Group 6	-48.8757	Subordinate	1.14008	37.3	21.3	33.6	7.2	26508	171	1.75702	0.14954	0.168196	0.0504421	-0.0675284	-0.169224	0.254373	-0.180016	0.0674861
Feature321	Sample310	ID 31	FROZEN	RUN3	12885	3.80554	5.4065	2007-03-15	1899-12-30 08:07:00	MORNING	1.46278	3	2007	WET SUMMER	0.592	YOUNG	M	Group 5	6.7269	Subordinate	0.0631746	39.2	16	24	7.2	69666	93	2.70981	-0.156542	0.0561837	-0.0681992	0.00796751	0.0701952	-0.127724	-0.0775598	-0.131172
Feature323	Sample312	ID 32	FROZEN	RUN3	30569	0.905542	2.29462	2007-03-15	1899-12-30 11:01:00	MORNING	4.36278	3	2007	WET SUMMER	0.592	YOUNG	M	Group 5	30.0172	Subordinate	2.96317	39.2	16	35.1	7.2	70144	191	2.23882	0.184675	0.224481	0.0913079	-0.0917672	-0.268132	0.289422	-0.118941	0.107785
Feature324	Sample313	ID 13	FROZEN	RUN3	12021	3.78888	1.17463	2007-03-16	1899-12-30 08:08:00	MORNING	1.47083	3	2007	WET SUMMER	1.277	MIDDLEAGED	F	Group 40	-71.8251	Subordinate	0.0798413	39	17.4	20.8	7.2	14122	174	4.14265	0.12784	-0.0969741	-0.0573228	0.0203576	0.0223246	0.0583783	-0.118753	-0.0461086
Feature325	Sample314	ID 102	FROZEN	RUN3	22435	3.75554	5.19308	2007-03-16	1899-12-30 08:10:00	MORNING	1.50417	3	2007	WET SUMMER	3.06	MIDDLEAGED	M	Group 37	1.92257	Subordinate	0.113175	39	17.4	20.8	7.2	116507	160	3.80607	0.132269	-0.116133	0.0387	0.0821497	0.0305936	0.096352	-0.127863	-0.0631077
Feature326	Sample315	ID 113	FROZEN	RUN2	28000	3.80554	4.93343	2007-03-18	1899-12-30 08:07:00	MORNING	1.43722	3	2007	WET SUMMER	1.058	MIDDLEAGED	M	Group 37	-59.8816	Subordinate	0.0631746	36.1	17.1	20.8	7.2	138136	294	4.47639	0.105754	-0.143253	-0.00194944	0.0184048	0.0966125	0.22333	-0.160517	0.0302658
Feature327	Sample316	ID 96	FROZEN	RUN1	15115	2.32085	7.14343	2007-03-15	1899-12-30 17:58:00	AFTERNOON	11.3128	3	2007	WET SUMMER	2.49	MIDDLEAGED	F	Group 37	-50.6116	Subordinate	0.123418	39.2	16	36.8	7.2	107972	39	2.07184	0.118335	0.083774	-0.252368	-0.0617508	-0.328518	-0.210563	-0.0593861	0.12457
Feature328	Sample317	ID 73	FROZEN	RUN3	18303	2.45419	1.24405	2007-03-18	1899-12-30 17:50:00	AFTERNOON	11.1539	3	2007	WET SUMMER	1.321	MIDDLEAGED	F	Group 36	-31.8905	Subordinate	9.77984	36.1	17.1	33.6	7.2	22768	125	2.78664	0.113972	-0.066788	-0.209591	0.0744794	-0.0169746	-0.00929851	-0.0975913	-0.0879574
Feature329	Sample318	ID 77	FROZEN	RUN3	15302	2.43752	3.57981	2007-03-18	1899-12-30 17:51:00	AFTERNOON	11.1706	3	2007	WET SUMMER	0.879	YOUNG	F	Group 36	-68.6286	Subordinate	0.0067511	36.1	17.1	33.6	7.2	54779	64	2.48739	0.108328	0.125328	-0.0218632	0.000978914	-0.172252	-0.198656	-0.00958471	-0.0493326
Feature330	Sample319	ID 83	FROZEN	RUN2	22203	2.05419	0.433232	2007-03-18	1899-12-30 18:14:00	AFTERNOON	11.5539	3	2007	WET SUMMER	2.025	MIDDLEAGED	M	Group 36	-74.1007	Subordinate	0.390084	36.1	17.1	33.6	7.2	9618	298	3.83021	0.131775	0.0653218	-0.118409	-0.048557	-0.0191819	0.209132	-0.0901158	-0.0291981
Feature331	Sample320	ID 86	FROZEN	RUN3	24423	2.05419	0.289245	2007-03-18	1899-12-30 18:14:00	AFTERNOON	11.5539	3	2007	WET SUMMER	1.534	MIDDLEAGED	M	Group 36	-39.5867	Subordinate	0.390084	36.1	17.1	33.6	7.2	7057	366	4.2826	0.173245	0.0600031	0.0445999	-0.0139889	0.0221488	0.241932	-0.0748899	-0.022253
Feature332	Sample321	ID 70	FROZEN	RUN1	24111	2.05419	1.24503	2007-03-18	1899-12-30 18:14:00	AFTERNOON	11.5539	3	2007	WET SUMMER	8.49	OLD	F	Group 36	95.537	Subordinate	0.390084	36.1	17.1	33.6	7.2	30007	178	2.34492	0.122578	-0.0342645	-0.241996	0.00138569	-0.1365	0.116231	-0.108886	-0.0594985
Feature333	Sample322	ID 72	FROZEN	RUN3	20250	2.02085	0.264616	2007-03-18	1899-12-30 18:16:00	AFTERNOON	11.5872	3	2007	WET SUMMER	1.321	MIDDLEAGED	F	Group 36	-53.6961	Subordinate	0.423418	36.1	17.1	33.6	7.2	5349	430	4.06349	0.164439	0.0215961	-0.211284	-0.0522913	-0.211685	0.287409	-0.166834	0.0352351
Feature334	Sample323	ID 76	FROZEN	RUN3	24356	2.00419	0.166056	2007-03-18	1899-12-30 18:17:00	AFTERNOON	11.6039	3	2007	WET SUMMER	1.088	MIDDLEAGED	F	Group 36	-36.9434	Subordinate	0.440084	36.1	17.1	33.6	7.2	4030	290	2.69009	0.145211	0.00211363	-0.263559	-0.0407844	-0.322614	0.262304	-0.0803116	0.143163
Feature335	Sample324	ID 74	FROZEN	RUN3	24798	1.98752	9.45328	2007-03-18	1899-12-30 18:18:00	AFTERNOON	11.6206	3	2007	WET SUMMER	1.088	MIDDLEAGED	F	Group 36	-31.8758	Subordinate	0.456751	36.1	17.1	33.6	7.2	234425	155	3.59173	0.0243225	-0.104063	0.0206405	0.119475	0.184563	-0.0322097	-0.0388522	-0.0625098
Feature336	Sample325	ID 12	FROZEN	RUN3	30576	3.84275	0.404276	2007-01-29	1899-12-30 17:13:00	AFTERNOON	11.0653	1	2007	WET SUMMER	1.929	MIDDLEAGED	F	Group 40	-30.1524	Subordinate	9.96953	37.3	21.6	35.9	7.8	12353	275	3.30239	0.15397	0.0434721	0.0730401	-0.0523027	-0.108011	0.197777	-0.155867	-0.0288532
Feature337	Sample326	ID 99	FROZEN	RUN3	26025	1.72221	6.04865	2007-03-10	1899-12-30 10:12:00	MORNING	3.59028	3	2007	WET SUMMER	1.534	MIDDLEAGED	F	Group 37	-136.889	Dominant	2.14651	33.4	18.3	28.1	14.8	157415	73	1.99531	-0.211541	0.100896	0.0906234	0.153326	-0.125438	-0.199151	-0.0340231	-0.0920323
Feature338	Sample327	ID 15	FROZEN	RUN2	20093	1.93404	2.04494	2006-12-09	1899-12-30 08:45:00	MORNING	3.1225	12	2006	WET SUMMER	0.323	YOUNG	F	Group 40	13.6638	Subordinate	1.97271	35.1368	18.5579	25.9854	3.4	41070	266	3.80475	0.0578744	0.0932132	0.0705151	-0.0261209	-0.221445	0.242853	-0.233995	-0.00563543
Feature339	Sample328	ID 105	FROZEN	RUN3	14188	0.5	0.741869	2007-02-01	1899-12-30 10:42:00	MORNING	4.50833	1	2007	WET SUMMER	2.375	MIDDLEAGED	M	Group 37	-7.78686	Subordinate	3.45286	37.8	21.1	32.8	7.8	10519	119	2.88883	0.175767	0.159335	0.0622259	0.00529907	-0.228342	-0.0299466	0.105697	-0.119615
Feature340	Sample329	ID 67	FROZEN	RUN1	21001	2.68297	3.66287	2006-10-04	1899-12-30 17:26:00	AFTERNOON	11.1642	10	2006	WET SUMMER	2.622	MIDDLEAGED	M	Group 26	11.0489	Subordinate	9.89467	19.5	5.9	18.3	0	76924	92	2.78134	-0.120001	0.0280089	-0.12848	-0.0638184	0.0757521	-0.149605	-0.0287323	0.0166774
Feature341	Sample330	ID 20	FROZEN	RUN3	28908	2.26737	6.92411	2006-12-09	1899-12-30 08:25:00	MORNING	2.78917	12	2006	WET SUMMER	0.786	YOUNG	M	Group 40	22.0438	Subordinate	1.63937	35.1368	18.5579	25.9854	3.4	200161	147	3.5455	0.0986449	-0.0713733	-0.0516634	0.019491	0.15235	-0.033003	-0.0695372	0.00690321
Feature342	Sample331	ID 111	FROZEN	RUN2	22249	2.99164	0.71857	2007-02-01	1899-12-30 08:04:00	MORNING	1.875	1	2007	WET SUMMER	1.005	MIDDLEAGED	M	Group 37	-40.5399	Subordinate	0.819531	37.8	21.1	25.4	7.8	15987	153	3.81124	0.0754627	-0.0976243	0.0201733	0.0812022	0.103915	-0.0323128	-0.0498989	-0.0714752
Feature343	Sample332	ID 96	FROZEN	RUN1	16402	1.83404	3.43943	2006-12-08	1899-12-30 08:51:00	MORNING	3.225	12	2006	WET SUMMER	2.225	MIDDLEAGED	F	Group 37	-74.937	Subordinate	2.07271	34.935	18.86	25.9854	3.4	56419	170	3.93265	0.127982	-0.0249747	-0.0688943	0.0360156	-0.041839	0.0538491	-0.105397	-0.0965372
Feature344	Sample333	ID 20	FROZEN	RUN3	24722	2.15613	1.13006	2006-04-23	1899-12-30 17:30:00	AFTERNOON	10.5217	4	2006	WET SUMMER	0.156	YOUNG	M	Group 40	-77.3679	Subordinate	0.321048	21.8	12.1	20.8	26.8	27950	221	3.63607	0.20287	0.227316	0.0789408	-0.030764	-0.2701	0.0960523	0.198788	-0.081461
Feature345	Sample334	ID 115	FROZEN	RUN1	19148	3.24833	4.14356	2007-02-23	1899-12-30 08:17:00	MORNING	1.82222	2	2007	WET SUMMER	0.066	YOUNG	M	Group 37	-93.9513	Subordinate	0.587136	42	19.5	26.6	9.8	79344	14	1.59042	-0.21287	0.12399	-0.0948718	-0.0224622	-0.212678	-0.21919	0.0307342	0.349507
Feature346	Sample335	ID 20	FROZEN	RUN3	31847	2.63752	1.68664	2007-03-24	1899-12-30 17:39:00	AFTERNOON	10.9208	3	2007	WET SUMMER	1.074	MIDDLEAGED	M	Group 40	-75.5753	Subordinate	9.59651	31.5	15.5	29.4	7.2	53716	127	2.68259	-0.177863	0.0567384	0.0754196	0.105995	0.0436735	-0.096582	-0.000266188	-0.0038958
Feature347	Sample336	ID 15	FROZEN	RUN3	26478	1.28888	5.01174	2007-03-25	1899-12-30 10:38:00	MORNING	3.89611	3	2007	WET SUMMER	0.614	YOUNG	F	Group 40	-16.2311	Dominant	2.57984	35.2	11.7	30.3	6.8	132688	161	3.73245	-0.0413566	-0.133417	0.0684886	0.103244	0.162952	-0.0140213	-0.0265749	-0.0201609
Feature348	Sample337	ID 93	FROZEN	RUN2	21981	3.88888	4.33708	2007-03-25	1899-12-30 08:02:00	MORNING	1.29611	3	2007	WET SUMMER	3.299	MIDDLEAGED	F	Group 37	-64.6687	Dominant	0	35.2	11.7	17.8	6.8	95324	203	4.14575	0.112455	-0.0838496	-0.00740133	0.0445095	0.150032	0.12618	-0.129055	-0.0379191
Feature349	Sample338	ID 105	FROZEN	RUN3	22386	0.938875	0.19101	2007-03-25	1899-12-30 10:59:00	MORNING	4.24611	3	2007	WET SUMMER	2.518	MIDDLEAGED	M	Group 37	-35.4885	Subordinate	2.92984	35.2	11.7	30.3	6.8	4276	504	5.12081	0.172203	0.0894503	0.0555681	-0.044907	-0.118854	0.295025	-0.159099	-0.0239728
Feature350	Sample339	ID 26	FROZEN	RUN2	13671	1.52221	0.170063	2007-03-27	1899-12-30 10:24:00	MORNING	3.64667	3	2007	WET SUMMER	0.258	YOUNG	F	Group 5	-25.6272	Subordinate	2.34651	34.6	20.5	27.6	6.8	2341	427	4.89036	0.203764	0.125459	0.0840319	-0.0840257	-0.264542	0.355389	-0.178926	0.116769
Feature351	Sample340	ID 75	FROZEN	RUN3	21971	2.57221	8.96987	2007-03-27	1899-12-30 09:21:00	MORNING	2.59667	3	2007	WET SUMMER	1.112	MIDDLEAGED	F	Group 36	-56.9959	Subordinate	1.29651	34.6	20.5	25.7	6.8	197081	167	4.06919	0.0970724	-0.186322	-0.0469796	-0.0723222	0.231747	0.0662124	-0.075562	0.0299833
Feature352	Sample341	ID 88	FROZEN	RUN3	30091	2.53888	3.87886	2007-03-27	1899-12-30 09:23:00	MORNING	2.63	3	2007	WET SUMMER	1.112	MIDDLEAGED	M	Group 36	-48.2195	Subordinate	1.32984	34.6	20.5	25.7	6.8	116726	201	3.86979	0.101491	-0.0926731	-0.14502	0.0408304	0.171792	0.121434	-0.106528	-0.0268795
Feature353	Sample342	ID 23	FROZEN	RUN3	10263	2.37085	0.738054	2007-03-28	1899-12-30 17:55:00	AFTERNOON	11.1553	3	2007	WET SUMMER	1.321	MIDDLEAGED	F	Group 5	-42.1361	Subordinate	0.0734178	30.7	18	29.4	8.6	7572	193	4.09267	0.210009	0.145536	0.104532	0.0148755	-0.253072	0.151767	0.146388	-0.0780409
Feature355	Sample344	ID 89	FROZEN	RUN3	22542	3.22221	8.13762	2007-03-30	1899-12-30 08:42:00	MORNING	1.9225	3	2007	WET SUMMER	1.121	MIDDLEAGED	M	Group 36	-31.3859	Subordinate	0.646508	32.2	18.4	22.8	18.4	183438	172	3.49873	-0.0456497	-0.0891508	-0.133443	-0.0611751	0.176158	0.0717838	0.0609272	-0.0286894
Feature356	Sample345	ID 78	FROZEN	RUN3	19895	2.78888	7.58989	2007-03-30	1899-12-30 09:08:00	MORNING	2.35583	3	2007	WET SUMMER	0.912	YOUNG	F	Group 36	26.972	Subordinate	1.07984	32.2	18.4	22.8	18.4	150997	157	3.64373	0.0187536	-0.0849528	-0.122306	-0.119792	0.22108	-0.0101684	0.0181868	-0.0122196
Feature357	Sample346	ID 87	FROZEN	RUN2	36980	2.58888	4.22112	2007-03-30	1899-12-30 09:20:00	MORNING	2.55583	3	2007	WET SUMMER	1.567	MIDDLEAGED	M	Group 36	-28.3801	Subordinate	1.27984	32.2	18.4	22.8	18.4	156089	204	3.4045	-0.021416	-0.0251369	-0.166759	-0.00778232	0.138209	0.0373871	0.0808182	-0.105176
Feature358	Sample347	ID 91	FROZEN	RUN3	32166	2.53888	3.52388	2007-03-30	1899-12-30 09:23:00	MORNING	2.60583	3	2007	WET SUMMER	0.912	YOUNG	M	Group 36	-8.53221	Subordinate	1.32984	32.2	18.4	22.8	18.4	113347	143	2.78052	0.0641149	0.0554554	-0.172817	-0.0557371	0.0543871	0.00133112	0.123171	-0.107208
Feature359	Sample348	ID 22	FROZEN	RUN3	31271	1.87221	3.69718	2007-04-01	1899-12-30 10:03:00	MORNING	3.25667	3	2007	WET SUMMER	1.548	MIDDLEAGED	F	Group 5	-11.1781	Subordinate	1.99651	32.2	17.5	25.3	23.4	115611	192	3.88565	0.0648452	-0.0391382	-0.0568127	-0.000710366	0.238195	0.0295988	-0.0268735	-0.015175
Feature360	Sample349	ID 44	FROZEN	RUN2	20011	1.73947	1.37637	2007-04-06	1899-12-30 17:55:00	AFTERNOON	11.0831	4	2007	WET SUMMER	3.367	MIDDLEAGED	F	Group 5	-73.1031	Dominant	0.737714	33.5	16.8	31.4	18.6	27549	38	1.5425	-0.232734	0.14196	-0.0307287	0.0126018	-0.306327	-0.221564	-0.00797943	0.207377
Feature361	Sample350	ID 107	FROZEN	RUN3	14885	4.8608	5.78277	2007-04-07	1899-12-30 07:35:00	MORNING	0.741667	4	2007	WET SUMMER	2.488	MIDDLEAGED	M	Group 2	-32.2165	Subordinate	0	34.4	16.7	19.8	18.6	86075	82	2.80634	-0.116957	0.0470376	-0.120073	0.0127436	-0.0323242	-0.145028	0.00889352	-0.130601
Feature362	Sample351	ID 45	FREEZEDRIED	RUN1	11426	1.40613	0.354445	2007-04-10	1899-12-30 18:15:00	AFTERNOON	11.3839	4	2007	WET SUMMER	3.378	MIDDLEAGED	F	Group 5	-63.42	Subordinate	1.07105	31.2	18.2	29.2	28.6	4041	349	5.01691	0.176842	0.0428077	0.0207337	-0.04752	-0.232919	0.308447	-0.198779	0.121091
Feature363	Sample352	ID 104	FROZEN	RUN3	12583	2.5728	8.86909	2007-04-11	1899-12-30 17:05:00	AFTERNOON	10.2092	4	2007	WET SUMMER	3.088	MIDDLEAGED	M	Group 2	10.2798	Subordinate	8.54786	32.1	18	31.5	29.6	111602	151	4.05863	-0.0660845	-0.147589	0.0533891	-0.0601375	0.240818	-0.0100252	0.0165233	0.0446082
Feature364	Sample353	ID 109	FROZEN	RUN3	45810	1.8728	0.799745	2007-04-11	1899-12-30 17:47:00	AFTERNOON	10.9092	4	2007	WET SUMMER	1.622	MIDDLEAGED	M	Group 2	-86.8236	Subordinate	0.604381	32.1	18	29.7	29.6	36634	167	2.51306	0.183205	0.251939	0.067104	-0.0842261	-0.330515	0.126608	0.148901	0.0494825
Feature365	Sample354	ID 100	FROZEN	RUN3	10474	1.4108	1.10708	2007-04-12	1899-12-30 11:02:00	MORNING	4.15083	4	2007	WET SUMMER	1.126	MIDDLEAGED	F	Group 37	-88.719	Subordinate	2.49786	31.3	15.1	27	29.6	11592	239	4.09348	0.204314	0.195612	0.121819	-0.125405	-0.123164	0.191529	0.251886	0.0175572
Feature366	Sample355	ID 109	FROZEN	RUN3	26032	2.5608	3.17008	2007-04-13	1899-12-30 09:53:00	MORNING	2.9925	4	2007	WET SUMMER	1.627	MIDDLEAGED	M	Group 37	-69.8181	Subordinate	1.34786	28.1	11.6	20.5	29.6	82529	144	2.08142	-0.216327	0.0799664	0.0350312	-0.00855149	0.164793	-0.0290972	0.0673829	-0.0471773
Feature367	Sample356	ID 18	FROZEN	RUN3	29135	1.52746	0.135383	2007-04-13	1899-12-30 10:55:00	MORNING	4.02583	4	2007	WET SUMMER	1.353	MIDDLEAGED	M	Group 40	-50.9502	Subordinate	2.38119	28.1	11.6	22.6	29.6	3943	496	4.56909	0.225191	0.225338	0.119484	-0.104326	-0.241892	0.307845	-0.0958124	0.0890196
Feature368	Sample357	ID 71	FREEZEDRIED	RUN2	24224	2.44413	0.551606	2007-04-13	1899-12-30 10:00:00	MORNING	3.10917	4	2007	WET SUMMER	2.321	MIDDLEAGED	F	Group 36	7.94585	Subordinate	1.46452	28.1	11.6	20.5	29.6	13363	359	4.62508	0.171698	-0.00733187	-0.0606965	-0.00266722	-0.148526	0.250965	-0.202196	-0.0312601
Feature369	Sample358	ID 103	FROZEN	RUN3	15241	1.63947	1.01851	2007-04-13	1899-12-30 18:01:00	AFTERNOON	11.1258	4	2007	WET SUMMER	3.137	MIDDLEAGED	M	Group 37	-17.4859	Subordinate	0.837714	28.1	11.6	25.1	29.6	15507	139	2.35794	0.0326582	0.150312	0.0643856	-0.0365867	-0.192511	0.0341697	0.129541	-0.00401246
Feature370	Sample359	ID 28	FROZEN	RUN3	26591	1.6108	1.53869	2007-04-14	1899-12-30 10:50:00	MORNING	3.93417	4	2007	WET SUMMER	1.584	MIDDLEAGED	M	Group 5	-9.37762	Subordinate	2.29786	31.7	10.5	24.5	29.6	40917	164	3.44975	-0.141757	-0.053088	0.00781265	-0.0152413	0.176757	-0.0247213	-0.0268605	0.072063
Feature371	Sample360	ID 33	FROZEN	RUN3	14660	1.49413	0.211084	2007-04-14	1899-12-30 10:57:00	MORNING	4.05083	4	2007	WET SUMMER	0.307	YOUNG	M	Group 5	9.08515	Subordinate	2.41452	31.7	10.5	24.5	29.6	3096	329	4.53111	0.2091	0.101438	0.104693	-0.111514	-0.229179	0.307022	-0.144758	0.095669
Feature372	Sample361	ID 34	FROZEN	RUN3	21723	1.58947	0.102466	2007-04-13	1899-12-30 18:04:00	AFTERNOON	11.1758	4	2007	WET SUMMER	0.304	YOUNG	M	Group 5	25.8697	Subordinate	0.887714	28.1	11.6	25.1	29.6	2243	521	5.3404	0.219642	0.132202	0.09362	-0.0244131	-0.250499	0.303419	-0.101891	0.0143651
Feature373	Sample362	ID 53	FROZEN	RUN4	64444	0.5	0.0923269	2007-04-14	1899-12-30 12:15:00	MORNING	5.35083	4	2007	WET SUMMER	4.345	MIDDLEAGED	F	Group 19	-65.1141	Subordinate	3.71452	31.7	10.5	26.6	29.6	5941	635	4.66385	0.195499	0.071879	0.100332	-0.000641146	-0.0809908	0.319599	-0.14499	0.0102248
Feature374	Sample363	ID 11	FROZEN	RUN3	31859	1.5728	0.487704	2007-04-15	1899-12-30 18:05:00	AFTERNOON	11.1758	4	2007	WET SUMMER	2.137	MIDDLEAGED	F	Group 40	-68.6412	Subordinate	0.904381	30.5	16.3	26.9	29.6	15521	264	3.39558	0.161216	-0.01898	-0.181857	0.112663	-0.137711	0.14434	-0.144442	-0.0372318
Feature375	Sample364	ID 84	FROZEN	RUN3	23122	2.24413	6.04865	2007-04-17	1899-12-30 10:12:00	MORNING	3.27556	4	2007	WET SUMMER	2.107	MIDDLEAGED	M	Group 36	-55.8812	Subordinate	1.66452	33.1	15.3	25.6	29.6	139849	201	3.6864	0.120017	-0.105553	-0.00483632	0.0138316	0.186228	0.142841	-0.0629512	0.0123055
Feature376	Sample365	ID 17	FROZEN	RUN3	26944	4.54413	1.83997	2007-04-20	1899-12-30 07:54:00	MORNING	0.95	4	2007	WET SUMMER	2.614	MIDDLEAGED	M	Group 40	32.5727	Subordinate	0	31	15.9	18.4	30.4	49581	183	3.82269	0.133057	-0.00853465	-0.107212	0.0297178	-0.0721715	0.176452	-0.0705156	-0.0384917
Feature377	Sample366	ID 14	FROZEN	RUN3	12971	1.47746	0.393298	2007-04-20	1899-12-30 10:58:00	MORNING	4.01667	4	2007	WET SUMMER	1.148	MIDDLEAGED	F	Group 40	-29.6449	Subordinate	2.43119	31	15.9	26.7	30.4	5104	217	4.36653	0.205836	0.0713119	0.103873	-0.0213722	-0.157597	0.188705	0.00253901	0.0185308
Feature378	Sample367	ID 37	FROZEN	RUN1	16729	2.08947	1.44305	2007-04-23	1899-12-30 17:34:00	AFTERNOON	10.5906	4	2007	WET SUMMER	4.411	MIDDLEAGED	F	Group 7	-82.0109	Subordinate	0.387714	30.7	15.8	28.7	32	24149	248	3.7287	0.120729	0.0712665	-0.175055	-0.0960785	-0.248622	0.18749	0.29006	0.0111719
Feature379	Sample368	ID 48	FROZEN	RUN1	17541	0.810795	0.84785	2007-04-25	1899-12-30 11:38:00	MORNING	4.63944	4	2007	WET SUMMER	2.118	MIDDLEAGED	F	Group 16	-58.1133	Subordinate	3.09786	33.8	16	30.6	32	14873	365	4.6103	0.096988	0.148046	0.0989096	-0.0869815	-0.21345	0.211825	0.277996	-0.0172523
Feature380	Sample369	ID 90	FROZEN	RUN2	13716	1.8608	0.476804	2007-04-26	1899-12-30 10:35:00	MORNING	3.58056	4	2007	WET SUMMER	0.986	YOUNG	M	Group 36	9.08772	Subordinate	2.04786	33.7	17.8	28.9	30.6	6528	355	4.88137	0.186647	0.131542	0.0835308	-0.0655147	-0.188648	0.294572	0.0264879	-0.0331052
Feature381	Sample370	ID 77	FROZEN	RUN2	12075	1.85613	0.626467	2007-04-26	1899-12-30 17:48:00	AFTERNOON	10.7972	4	2007	WET SUMMER	0.986	YOUNG	F	Group 36	-36.2017	Subordinate	0.621048	33.7	17.8	30.1	30.6	7583	303	4.04277	0.205066	0.20407	0.10709	-0.112667	-0.293126	0.218249	0.249994	0.0140094
Feature382	Sample371	ID 12	FROZEN	RUN2	10205	1.65613	0.353255	2007-04-27	1899-12-30 18:00:00	AFTERNOON	10.9883	4	2007	WET SUMMER	2.17	MIDDLEAGED	F	Group 40	-43.7777	Dominant	0.821048	29.3	13.8	25.7	30.6	3605	259	4.29616	0.179147	0.122633	-0.0847216	-0.0762824	-0.25602	0.229141	0.0570564	0.0178416
Feature383	Sample372	ID 18	FROZEN	RUN2	27744	1.94413	15.0352	2007-04-29	1899-12-30 10:30:00	MORNING	3.47028	4	2007	WET SUMMER	1.397	MIDDLEAGED	M	Group 40	-30.6037	Subordinate	1.96452	16.6	5.3	11.9	20.6	417130	259	4.65339	0.0111561	-0.182803	0.0333809	-0.118916	0.258974	0.144088	0.0745027	0.101018
Feature384	Sample373	ID 91	FROZEN	RUN2	34582	1.6108	4.91806	2007-04-29	1899-12-30 10:50:00	MORNING	3.80361	4	2007	WET SUMMER	0.995	YOUNG	M	Group 36	22.0585	Subordinate	2.29786	16.6	5.3	12.8	20.6	170080	232	3.33096	-0.188117	-0.0330748	0.100688	-0.00894164	0.261029	0.100122	0.0257972	0.0229215
Feature385	Sample374	ID 78	FROZEN	RUN2	12857	1.0608	2.21106	2007-04-29	1899-12-30 11:23:00	MORNING	4.35361	4	2007	WET SUMMER	0.995	YOUNG	F	Group 36	11.5627	Subordinate	2.84786	16.6	5.3	12.8	20.6	28426	150	2.3829	-0.200492	0.15082	0.0935238	0.0750528	-0.248434	-0.066068	0.0996448	-0.0820412
Feature386	Sample375	ID 27	FROZEN	RUN2	12460	2.3228	0.368596	2007-05-01	1899-12-30 17:20:00	AFTERNOON	10.2853	4	2007	WET SUMMER	2.247	MIDDLEAGED	M	Group 5	16.3924	Dominant	0.154381	25.7	3.6	25	15.6	4601	217	3.62916	0.178204	0.0239053	-0.208368	-0.0603033	-0.269889	0.307461	-0.165157	0.15237
Feature387	Sample376	ID 111	FROZEN	RUN3	54799	3.92039	0.591272	2007-05-04	1899-12-30 09:00:00	MORNING	1.92444	5	2007	DRY WINTER	1.258	MIDDLEAGED	M	Group 37	-60.129	Subordinate	0.0872443	30.1	11.1	17.8	15.6	32414	472	3.79039	-0.136954	0.135048	0.0942275	-0.0114177	0.00777355	0.205996	-0.0136905	-0.0350326
Feature388	Sample377	ID 84	FREEZEDRIED	RUN2	32304	3.75372	4.93343	2007-05-05	1899-12-30 09:10:00	MORNING	2.08167	5	2007	DRY WINTER	2.156	MIDDLEAGED	M	Group 36	-18.5647	Subordinate	0.253911	31	8.6	20.1	15.6	159377	207	3.11987	-0.0795159	0.0130911	-0.0815443	-0.0551668	0.179662	0.132466	0.0855107	0.0235109
Feature389	Sample378	ID 85	FREEZEDRIED	RUN2	17938	1.57039	12.9401	2007-05-05	1899-12-30 11:21:00	MORNING	4.265	5	2007	DRY WINTER	1.666	MIDDLEAGED	M	Group 36	-13.3235	Subordinate	2.43724	31	8.6	26.8	15.6	232130	146	3.57296	-0.112913	0.0168775	0.0117257	-0.0872086	0.138499	0.0142994	0.0788306	0.034028
Feature390	Sample379	ID 112	FROZEN	RUN3	14195	2.17159	0.301566	2007-05-06	1899-12-30 17:00:00	AFTERNOON	9.90583	5	2007	DRY WINTER	1.192	MIDDLEAGED	M	Group 37	-35.5936	Subordinate	0.31289	31	10.4	29.5	15.6	4285	269	4.40798	0.162706	0.102688	0.0213153	-0.108137	-0.154584	0.181888	0.256919	-0.0598504
Feature391	Sample380	ID 15	FROZEN	RUN3	17628	1.50492	0.51642	2007-05-10	1899-12-30 17:40:00	AFTERNOON	10.535	5	2007	DRY WINTER	0.74	YOUNG	F	Group 40	33.239	Subordinate	0.979557	30.5	5.6	24.7	4.2	9119	255	2.39741	0.173183	0.207821	0.0601344	-0.0518733	-0.281241	0.195475	0.0811326	0.0472568
Feature392	Sample381	ID 106	FROZEN	RUN3	16728	2.18947	0.957367	2007-04-11	1899-12-30 17:28:00	AFTERNOON	10.5925	4	2007	WET SUMMER	2.499	MIDDLEAGED	M	Group 37	12.225	Subordinate	0.287714	32.1	18	31.5	29.6	16035	267	4.53328	0.166872	-0.0760105	0.123983	-0.0126083	0.0496191	0.179426	-0.0540987	-0.0473114
Feature393	Sample382	ID 95	FROZEN	RUN2	14562	2.08947	0.226564	2007-04-11	1899-12-30 17:34:00	AFTERNOON	10.6925	4	2007	WET SUMMER	2.564	MIDDLEAGED	F	Group 37	-34.3831	Subordinate	0.387714	32.1	18	31.5	29.6	3301	234	4.57681	0.172243	0.0368823	0.0541101	0.1276	-0.278972	0.0817706	-0.0448338	-0.029744
Feature394	Sample383	ID 21	FROZEN	RUN3	25699	2.17159	0.191404	2007-05-11	1899-12-30 17:00:00	AFTERNOON	9.85889	5	2007	DRY WINTER	0.742	YOUNG	M	Group 40	-17.3471	Subordinate	0.31289	29.7	5	28.3	4.2	4921	316	3.27521	-0.0815809	0.119765	-0.10246	-0.0538158	-0.27653	0.217711	0.129339	0.0766806
Feature395	Sample384	ID 76	FROZEN	RUN3	41725	1.83705	7.24173	2007-05-12	1899-12-30 11:05:00	MORNING	3.93278	5	2007	DRY WINTER	1.238	MIDDLEAGED	F	Group 36	-38.2344	Subordinate	2.17058	30.6	5.4	25.3	4.2	302153	213	2.85579	-0.105948	-0.104251	-0.0291031	-0.102517	0.192069	0.161243	0.000830553	0.0619543
Feature396	Sample385	ID 31	FROZEN	RUN3	46261	1.65492	0.319251	2007-05-13	1899-12-30 17:31:00	AFTERNOON	10.3567	5	2007	DRY WINTER	0.753	YOUNG	M	Group 5	21.5799	Subordinate	0.829557	29.5	8.1	27.4	4.2	14783	364	3.35828	0.159598	0.0914707	-0.12314	-0.00138473	-0.128656	0.268051	-0.127261	-0.0515143
Feature397	Sample386	ID 88	FROZEN	RUN3	20331	2.07159	0.515073	2007-05-15	1899-12-30 17:06:00	AFTERNOON	9.92139	5	2007	DRY WINTER	1.247	MIDDLEAGED	M	Group 36	7.45888	Subordinate	0.41289	31.4	12	28.2	4.2	10476	247	3.97035	0.195835	0.0933703	0.12469	-0.109534	-0.236798	0.285163	-0.237358	0.089646
Feature399	Sample387	ID 60	FROZEN	RUN4	48381	0.5	0.0685466	2007-05-23	1899-12-30 13:15:00	MORNING	5.9975	5	2007	DRY WINTER	1.433	MIDDLEAGED	M	Group 19	-82.4085	Subordinate	4.33724	13.7	-3.9	11.6	1.8	3301	429	4.00024	0.0829818	-0.0298446	-0.101236	0.112305	-0.230219	0.143309	-0.112267	-0.0432069
Feature400	Sample388	ID 89	FROZEN	RUN3	27268	2.17159	0.124229	2007-05-23	1899-12-30 17:00:00	AFTERNOON	9.7475	5	2007	DRY WINTER	1.268	MIDDLEAGED	M	Group 36	-28.7006	Subordinate	0.31289	13.7	-3.9	13	1.8	3365	524	5.39414	0.21867	0.0989906	0.0842806	-0.00488879	-0.221563	0.28846	-0.173592	0.00830679
Feature401	Sample389	ID 61	FROZEN	RUN4	74330	0.620385	0.184341	2007-05-26	1899-12-30 12:18:00	MORNING	5.02083	5	2007	DRY WINTER	1.044	MIDDLEAGED	M	Group 19	13.5079	Subordinate	3.38724	19.7	-5.3	16.7	0	13698	728	5.00748	0.151776	-0.120147	0.0286625	0.101763	0.0950356	0.297224	-0.108862	0.0478332
Feature402	Sample390	ID 94	FROZEN	RUN1	29127	2.85372	6.07191	2007-06-01	1899-12-30 10:04:00	MORNING	2.73667	5	2007	DRY WINTER	3.271	MIDDLEAGED	F	Group 2	-45.3792	Dominant	1.15391	27	9	18.3	0	176854	106	2.68749	-0.00629357	0.0552145	-0.111611	-0.0308653	0.0906263	-0.159871	-0.0207475	-0.0642876
Feature403	Sample391	ID 94	FROZEN	RUN1	26430	2.03705	4.44704	2007-06-01	1899-12-30 10:53:00	MORNING	3.55333	5	2007	DRY WINTER	3.271	MIDDLEAGED	F	Group 2	-45.3792	Dominant	1.97058	27	9	20.4	0	117539	179	4.16346	0.0680782	-0.189512	0.00610259	-0.0661425	0.286272	0.029879	-0.00634073	0.0563899
Feature404	Sample392	ID 115	FROZEN	RUN1	20670	4.17039	2.82921	2007-05-27	1899-12-30 08:45:00	MORNING	1.46194	5	2007	DRY WINTER	0.321	YOUNG	M	Group 37	-39.9591	Subordinate	0	21.5	-3	10.8	0	58478	51	1.6394	-0.248795	0.113297	0.047807	-0.000423113	-0.0795707	-0.28551	-0.0320705	0.07293
Feature405	Sample393	ID 12	FROZEN	RUN3	22538	2.23825	0.0799138	2007-05-27	1899-12-30 16:56:00	AFTERNOON	9.64528	5	2007	DRY WINTER	2.252	MIDDLEAGED	F	Group 40	-27.3854	Subordinate	0.246224	21.5	-3	20.7	0	1797	186	3.19605	-0.110787	0.175169	0.0832829	-0.00333713	-0.326107	0.113819	-0.0607383	0.168577
Feature406	Sample394	ID 113	FROZEN	RUN3	47997	2.83705	6.80473	2007-05-29	1899-12-30 10:05:00	MORNING	2.77833	5	2007	DRY WINTER	1.255	MIDDLEAGED	M	Group 37	-63.6663	Subordinate	1.17058	24	4.7	14.4	0	326605	201	3.74687	-0.0211378	-0.195977	0.0677921	0.0083119	0.258217	0.0440566	-0.00848085	-0.0158606
Feature407	Sample395	ID 109	FROZEN	RUN3	15863	2.80372	20.5026	2007-05-29	1899-12-30 10:07:00	MORNING	2.81167	5	2007	DRY WINTER	1.753	MIDDLEAGED	M	Group 37	-37.6839	Subordinate	1.20391	24	4.7	14.4	0	325252	168	4.1675	-0.0255093	-0.219074	0.0509321	-0.0938615	0.316277	0.00889156	-0.00301894	0.0700644
Feature408	Sample396	ID 19	FROZEN	RUN3	18635	4.84071	8.26543	2007-06-02	1899-12-30 08:31:00	MORNING	1.17861	6	2007	DRY WINTER	1.49	MIDDLEAGED	M	Group 40	2.132	Dominant	0	26.2	6.7	11.9	0	154030	103	2.85822	0.0326833	0.0200571	-0.0559705	0.0299368	0.105344	-0.144825	-0.0584018	-0.0119702
Feature409	Sample397	ID 18	FROZEN	RUN3	14079	0.974044	0.480431	2007-06-02	1899-12-30 12:23:00	MORNING	5.04528	6	2007	DRY WINTER	1.49	MIDDLEAGED	M	Group 40	31.9779	Subordinate	3.0468	26.2	6.7	23.5	0	6742	314	4.27612	0.182572	0.0371983	0.0468169	0.095756	-0.113294	0.232488	-0.134948	-0.00806589
Feature410	Sample398	ID 14	FROZEN	RUN3	13762	0.957377	0.313856	2007-06-02	1899-12-30 12:24:00	MORNING	5.06194	6	2007	DRY WINTER	1.266	MIDDLEAGED	F	Group 40	-42.0692	Subordinate	3.06347	26.2	6.7	23.5	0	4328	303	4.79461	0.14155	0.134633	0.0330821	-0.0378061	-0.271051	0.181548	-0.0316263	0.0181353
Feature411	Sample399	ID 16	FROZEN	RUN3	12976	1.57404	8.86909	2007-06-03	1899-12-30 11:47:00	MORNING	4.4375	6	2007	DRY WINTER	0.805	YOUNG	F	Group 40	-15.5367	Subordinate	2.4468	23.7	9.7	21.6	0	115095	103	3.01281	-0.171032	-0.0136453	0.0985083	-0.0583295	0.142192	-0.137208	-0.0233069	-0.00671223
Feature412	Sample400	ID 60	FROZEN	RUN4	75710	0.5	0.305535	2007-06-09	1899-12-30 13:17:00	MORNING	5.89389	6	2007	DRY WINTER	1.479	MIDDLEAGED	M	Group 19	-96.6987	Subordinate	3.9468	17.4	-1.2	15.3	1.2	23136	202	3.30758	-0.0148582	-0.0491168	0.0285425	0.171381	0.050896	0.0108506	-0.061462	-0.114925
Feature414	Sample401	ID 104	FROZEN	RUN4	42569	2.96617	0.223833	2007-06-13	1899-12-30 16:00:00	AFTERNOON	8.58528	6	2007	DRY WINTER	3.26	MIDDLEAGED	M	Group 37	5.37509	Subordinate	6.66347	22.2	-3.5	22.2	1.2	9529	245	3.49353	0.193134	0.0197583	0.0278009	0.1643	-0.253159	0.0984967	-0.0851552	-0.0695332
Feature415	Sample402	ID 30	FROZEN	RUN3	12109	2.63284	9.17847	2007-06-14	1899-12-30 16:20:00	AFTERNOON	8.91306	6	2007	DRY WINTER	1.534	MIDDLEAGED	M	Group 5	-16.4291	Subordinate	6.9968	24.9	-1.7	24.9	1.2	111142	99	3.02085	0.1379	-0.0884184	0.0393126	0.0571472	-0.0157371	0.0125215	-0.033479	-0.0214843
Feature416	Sample403	ID 53	FROZEN	RUN4	52845	3.5495	0.22598	2007-06-16	1899-12-30 15:25:00	AFTERNOON	7.98556	6	2007	DRY WINTER	4.518	MIDDLEAGED	F	Group 19	-69.933	Subordinate	6.08013	21.6	-2.2	20.8	1.2	11940	352	4.29631	0.153481	-0.0325099	-0.042967	0.0850121	0.00884002	0.217885	-0.161993	-0.0245116
Feature418	Sample405	ID 25	FROZEN	RUN3	23783	1.68284	1.83783	2007-06-17	1899-12-30 17:17:00	AFTERNOON	9.84722	6	2007	DRY WINTER	0.849	YOUNG	F	Group 5	-50.0919	Subordinate	0.825216	24.4	-3.7	22.1	1.2	43710	90	1.67581	-0.160843	0.120729	-0.0880295	0.0221935	-0.282683	0.0308223	-0.0782261	0.0236807
Feature419	Sample406	ID 13	FROZEN	RUN3	17187	2.77404	3.56365	2007-06-19	1899-12-30 10:35:00	MORNING	3.13806	6	2007	DRY WINTER	1.537	MIDDLEAGED	F	Group 40	-65.4794	Subordinate	1.2468	25.4	1.2	17.2	1.2	61250	167	4.09273	0.0340728	-0.0833135	-0.0119324	0.0663702	0.116723	-0.0532891	-0.0318736	-0.0351774
Feature420	Sample407	ID 10	FROZEN	RUN4	40020	3.46617	0.114606	2007-06-19	1899-12-30 15:30:00	AFTERNOON	8.05472	6	2007	DRY WINTER	1.841	MIDDLEAGED	M	Group 39	-39.4166	Subordinate	6.16347	25.4	1.2	25.1	1.2	4580	602	5.12404	0.18124	0.173309	0.104231	-0.0509648	-0.29621	0.2474	-0.0620749	0.0460922
Feature421	Sample408	ID 66	FROZEN	RUN1	17143	2.28284	0.635802	2007-06-20	1899-12-30 16:41:00	AFTERNOON	9.23361	6	2007	DRY WINTER	4.595	MIDDLEAGED	M	Group 26	-39.1347	Dominant	0.225216	25.1	-0.4	22.7	1.2	10901	290	3.91041	0.140146	0.0410002	-0.148141	0.00258418	-0.145222	0.229751	-0.15803	0.019019
Feature422	Sample409	ID 98	FROZEN	RUN1	20627	2.18284	0.167005	2007-06-21	1899-12-30 16:47:00	AFTERNOON	9.32972	6	2007	DRY WINTER	1.816	MIDDLEAGED	F	Group 2	-58.7821	Subordinate	0.325216	23.5	2.6	21.8	1.2	3467	367	4.89366	0.201271	0.0202457	0.0639986	0.116551	-0.261002	0.17322	-0.107632	-0.00504857
Feature423	Sample410	ID 66	FROZEN	RUN1	16830	1.63284	0.37913	2007-06-21	1899-12-30 17:20:00	AFTERNOON	9.87972	6	2007	DRY WINTER	4.597	MIDDLEAGED	M	Group 26	-30.1471	Dominant	0.875216	23.5	2.6	21.8	1.2	6395	199	2.50565	0.107894	-0.00747777	-0.256945	-0.0265576	-0.302148	0.121637	-0.162779	0.12192
Feature424	Sample411	ID 32	FROZEN	RUN3	14475	3.2995	0.357171	2007-06-21	1899-12-30 15:40:00	AFTERNOON	8.21306	6	2007	DRY WINTER	0.86	YOUNG	M	Group 5	4.89828	Subordinate	6.33013	23.5	2.6	22.6	1.2	5179	323	3.88761	-0.0455461	0.127905	0.0942464	0.0933994	-0.244156	0.201151	-0.0819142	-0.000896328
Feature425	Sample412	ID 11	FROZEN	RUN3	17019	2.5495	1.46311	2007-06-23	1899-12-30 16:25:00	AFTERNOON	8.95611	6	2007	DRY WINTER	2.326	MIDDLEAGED	F	Group 40	-15.7042	Subordinate	7.08013	22.9	5.3	22.3	1.2	24889	203	4.22652	0.161357	-0.109331	0.0431243	0.156416	0.039771	0.0585544	-0.0706008	-0.0653392
Feature426	Sample413	ID 105	FROZEN	RUN3	16125	2.7495	0.220181	2007-06-22	1899-12-30 16:13:00	AFTERNOON	8.75944	6	2007	DRY WINTER	2.762	MIDDLEAGED	M	Group 37	40.5889	Subordinate	6.88013	22.9	4.1	22.6	1.2	3555	306	4.47013	0.219369	0.0946647	0.088083	0.107617	-0.28017	0.170918	-0.0803953	-0.0114336
Feature428	Sample415	ID 29	FROZEN	RUN3	23767	1.00372	24.2877	2007-05-29	1899-12-30 11:55:00	MORNING	4.61167	5	2007	DRY WINTER	1.49	MIDDLEAGED	M	Group 5	-12.0373	Subordinate	3.00391	24	4.7	21.1	0	577247	166	3.83842	0.0299093	-0.237146	0.0297483	-0.0859672	0.268868	0.0351756	-0.0193417	0.0496798
Feature429	Sample416	ID 115	FROZEN	RUN1	21968	1.55738	5.53929	2007-06-27	1899-12-30 11:48:00	MORNING	4.32889	6	2007	DRY WINTER	0.405	YOUNG	M	Group 37	-54.6907	Subordinate	2.46347	12.6	1.1	10.4	1.2	121686	118	3.83527	0.0942146	-0.17003	0.0506189	0.12538	0.159251	-0.0869475	-0.0530541	-0.080011
Feature430	Sample417	ID 34	FROZEN	RUN3	14911	2.36617	0.201725	2007-06-29	1899-12-30 16:36:00	AFTERNOON	9.12556	6	2007	DRY WINTER	0.515	YOUNG	M	Group 5	-0.414441	Subordinate	0.141883	19.2	-2.6	17.2	1.2	3007	284	4.53603	0.205087	0.0882411	0.078856	0.0620455	-0.30537	0.148332	-0.0749705	-0.00176175
Feature431	Sample418	ID 33	FROZEN	RUN2	24069	1.91617	0.62007	2007-06-29	1899-12-30 17:03:00	AFTERNOON	9.57556	6	2007	DRY WINTER	0.515	YOUNG	M	Group 5	-43.3436	Subordinate	0.591883	19.2	-2.6	17.2	1.2	14920	207	3.19941	0.16885	0.174804	0.0559866	-0.00705686	-0.187052	0.0522694	-0.0440483	-0.06772
Feature432	Sample419	ID 26	FROZEN	RUN2	21910	1.6995	0.33334	2007-06-30	1899-12-30 17:16:00	AFTERNOON	9.79083	6	2007	DRY WINTER	0.518	YOUNG	F	Group 5	-53.919	Subordinate	0.80855	22.7	-2.4	20.6	1.2	7307	198	3.39592	0.181158	0.0612185	0.0540276	0.110229	-0.104593	0.0658658	-0.0591473	-0.0917573
Feature434	Sample421	ID 75	FROZEN	RUN2	16124	2.09647	0.203755	2007-07-05	1899-12-30 17:01:00	AFTERNOON	9.53972	7	2007	DRY WINTER	1.386	MIDDLEAGED	F	Group 36	-45.6035	Subordinate	0.513497	19	0.2	17.3	0	3286	326	4.72815	0.22527	0.0406468	0.0804765	0.0957059	-0.25062	0.242251	-0.195099	0.0407814
Feature436	Sample423	ID 74	FROZEN	RUN2	10603	2.6298	0.177501	2007-07-06	1899-12-30 16:29:00	AFTERNOON	9.00722	7	2007	DRY WINTER	1.389	MIDDLEAGED	F	Group 36	-43.475	Subordinate	7.11858	18.9	-1.8	18.3	0	1890	345	4.84252	0.201972	0.0753184	0.0632078	-0.0602444	-0.204267	0.288666	-0.237997	0.0887883
Feature437	Sample424	ID 87	FROZEN	RUN2	20664	2.06314	0.858921	2007-07-06	1899-12-30 17:03:00	AFTERNOON	9.57389	7	2007	DRY WINTER	1.836	MIDDLEAGED	M	Group 36	9.547	Subordinate	0.546831	18.9	-1.8	17.6	0	17741	336	4.4464	0.204646	-0.0437498	0.0514877	0.121165	-0.0367423	0.272312	-0.200497	0.00573752
Feature438	Sample425	ID 109	FROZEN	RUN2	25830	1.98306	3.90767	2007-07-06	1899-12-30 11:25:00	MORNING	3.94056	7	2007	DRY WINTER	1.858	MIDDLEAGED	M	Group 37	-63.3474	Subordinate	2.05192	18.9	-1.8	14	0	100936	164	3.80008	-0.0329638	-0.0658307	0.0473945	0.133976	0.125318	-0.0162546	-0.0630773	-0.131613
Feature439	Sample426	ID 97	FROZEN	RUN2	28674	1.98306	7.41173	2007-07-06	1899-12-30 11:25:00	MORNING	3.94056	7	2007	DRY WINTER	2.364	MIDDLEAGED	F	Group 37	-45.2801	Subordinate	2.05192	18.9	-1.8	14	0	212526	143	3.107	-0.166253	-0.0596895	0.117343	-0.0807501	0.239569	-0.0241817	-0.0228145	0.0388429
Feature440	Sample427	ID 84	FROZEN	RUN3	13703	1.86314	0.384485	2007-07-07	1899-12-30 17:15:00	AFTERNOON	9.775	7	2007	DRY WINTER	2.329	MIDDLEAGED	M	Group 36	-4.46218	Subordinate	0.746831	22.5	2.1	20.5	0	5277	257	4.06517	0.191432	0.12092	-0.0768774	-0.0535923	-0.268383	0.206732	-0.217618	0.00932956
Feature441	Sample428	ID 73	FROZEN	RUN2	17270	1.94647	0.189611	2007-07-10	1899-12-30 17:10:00	AFTERNOON	9.69694	7	2007	DRY WINTER	1.633	MIDDLEAGED	F	Group 36	-62.7777	Subordinate	0.663497	19.5	-1.4	18.2	0	3281	488	5.29389	0.2113	0.0886526	0.0784998	0.00344977	-0.207894	0.302252	-0.200927	0.00615515
Feature442	Sample429	ID 57	FROZEN	RUN4	43630	3.7798	0.0748446	2007-07-12	1899-12-30 15:20:00	AFTERNOON	7.86889	7	2007	DRY WINTER	1.57	MIDDLEAGED	F	Group 19	-108.179	Subordinate	5.96858	23.2	2.4	22.1	0	3259	635	5.16335	0.204518	0.0579075	0.0995911	-0.0675924	-0.0326774	0.298806	-0.154432	0.0530056
Feature443	Sample430	ID 66	FROZEN	RUN1	22918	1.54647	21.9264	2007-07-14	1899-12-30 17:34:00	AFTERNOON	10.1089	7	2007	DRY WINTER	4.66	MIDDLEAGED	M	Group 26	-97.0853	Dominant	1.0635	22	-3.4	21.7	0	502513	148	4.03651	-0.00792813	-0.154535	0.0258759	-0.0692443	0.224929	-0.0158763	-0.0640128	0.0814081
Feature444	Sample431	ID 84	FREEZEDRIED	RUN2	43065	3.89973	2.99563	2007-07-17	1899-12-30 09:30:00	MORNING	2.055	7	2007	DRY WINTER	2.356	MIDDLEAGED	M	Group 36	9.33894	Subordinate	0.135251	24.5	3.5	10	0	129028	303	4.5521	0.0744698	-0.158314	-0.0153085	-0.0880726	0.186991	0.231964	-0.129329	0.0962002
Feature445	Sample432	ID 110	FROZEN	RUN2	12748	1.6298	0.123529	2007-07-17	1899-12-30 17:29:00	AFTERNOON	10.0383	7	2007	DRY WINTER	1.677	MIDDLEAGED	M	Group 37	-70.5733	Subordinate	0.980164	24.5	3.5	22.8	0	1569	273	4.71606	0.175967	0.102505	0.0518482	-0.0251489	-0.298849	0.131476	-0.080579	0.0780929
Feature446	Sample433	ID 56	FROZEN	RUN4	65322	0.5	4.65692	2007-07-19	1899-12-30 12:55:00	MORNING	5.48167	7	2007	DRY WINTER	2.315	MIDDLEAGED	F	Group 19	-90.5455	Subordinate	3.55192	26.2	3.3	24.6	0	304201	247	4.10512	-0.0450823	-0.158945	-0.00953818	0.0130024	0.293851	0.0641974	-0.0251744	0.0606874
Feature447	Sample434	ID 64	FROZEN	RUN4	72181	1.29973	1.42353	2007-07-19	1899-12-30 12:06:00	MORNING	4.665	7	2007	DRY WINTER	2.293	MIDDLEAGED	F	Group 26	-106.214	Dominant	2.73525	26.2	3.3	22.4	0	102748	264	3.75942	-0.0495946	-0.0582812	-0.0446467	-0.0720168	0.263211	0.0581367	-0.00444978	0.0130697
Feature449	Sample435	ID 67	FROZEN	RUN1	29516	3.0298	9.80557	2007-07-20	1899-12-30 16:05:00	AFTERNOON	8.65417	7	2007	DRY WINTER	3.414	MIDDLEAGED	M	Group 26	-94.28	Subordinate	6.71858	26.2	6.5	25.5	0	289419	214	4.53571	0.0461644	-0.142279	0.0198143	-0.00500027	0.263614	0.0546928	-0.00360578	0.034254
Feature450	Sample436	ID 66	FROZEN	RUN1	25346	2.79973	8.13762	2007-07-21	1899-12-30 10:36:00	MORNING	3.17667	7	2007	DRY WINTER	4.679	MIDDLEAGED	M	Group 26	-64.8721	Dominant	1.23525	26.8	6.5	20.9	0	206254	22	2.07988	-0.183273	0.0894644	-0.155482	-0.0203672	-0.28194	-0.218672	0.0556488	0.327679
Feature451	Sample437	ID 67	FROZEN	RUN1	20141	1.49647	0.714666	2007-07-21	1899-12-30 17:37:00	AFTERNOON	10.1933	7	2007	DRY WINTER	3.416	MIDDLEAGED	M	Group 26	-94.28	Subordinate	1.1135	26.8	6.5	22.4	0	14391	235	2.19552	0.143047	0.150013	0.0503558	-0.0162349	-0.253432	0.190833	-0.144167	-0.00345467
Feature452	Sample438	ID 66	FROZEN	RUN1	22731	1.5798	0.982388	2007-07-22	1899-12-30 17:32:00	AFTERNOON	10.1164	7	2007	DRY WINTER	4.682	MIDDLEAGED	M	Group 26	-64.8721	Dominant	1.03016	27.5	4.9	25.5	0	22344	124	1.89756	0.127437	-0.0189498	-0.249289	0.00866834	-0.331485	0.0787494	-0.129624	0.0690427
Feature454	Sample439	ID 41	FROZEN	RUN4	37334	2.8798	0.077995	2007-07-20	1899-12-30 16:14:00	AFTERNOON	8.80417	7	2007	DRY WINTER	1.956	MIDDLEAGED	M	Group 10	-80.9724	Dominant	6.86858	26.2	6.5	25.5	0	2890	685	5.50616	0.144048	0.0751052	0.0713501	-0.0382033	-0.177262	0.274732	-0.116964	-0.0207354
Feature455	Sample440	ID 84	FROZEN	RUN2	23785	2.59973	9.74505	2007-07-26	1899-12-30 10:48:00	MORNING	3.41167	7	2007	DRY WINTER	2.381	MIDDLEAGED	M	Group 36	-54.1716	Subordinate	1.43525	16.7	4.3	13.4	0	231782	165	4.05834	0.095728	-0.167456	0.0614413	-0.0690635	0.27009	0.024907	-0.00871249	0.0193946
Feature456	Sample441	ID 100	FROZEN	RUN3	34126	2.56314	3.49269	2007-07-28	1899-12-30 16:33:00	AFTERNOON	9.17806	7	2007	DRY WINTER	1.419	MIDDLEAGED	F	Group 37	-147.605	Dominant	0.0468307	17.7	-2.8	17.4	0	119174	144	2.91277	0.110163	-0.098657	0.0228439	0.159888	0.14482	-0.0459959	-0.00941249	-0.0672978
Feature457	Sample442	ID 93	FROZEN	RUN3	16647	2.11132	1.25095	2007-08-02	1899-12-30 17:16:00	AFTERNOON	9.94139	8	2007	DRY WINTER	3.655	MIDDLEAGED	F	Group 37	-47.6964	Dominant	0.500706	27.1	1.6	25.7	0	20841	129	2.69185	-0.0997701	0.0720667	0.0781507	0.153571	-0.265993	0.094622	-0.127321	-0.0356904
Feature458	Sample443	ID 107	FROZEN	RUN3	23677	1.94465	1.12603	2007-08-02	1899-12-30 17:26:00	AFTERNOON	10.1081	8	2007	DRY WINTER	2.808	MIDDLEAGED	M	Group 37	-44.0907	Subordinate	0.667373	27.1	1.6	25.7	0	26660	261	4.34602	0.182802	-0.085803	0.0407936	0.181156	-0.163137	0.147661	-0.119593	-0.0194349
Feature459	Sample444	ID 78	FROZEN	RUN3	20254	3.10084	3.71458	2007-08-03	1899-12-30 09:59:00	MORNING	2.66833	8	2007	DRY WINTER	1.258	MIDDLEAGED	F	Group 36	-32.9487	Subordinate	0.927529	29.4	6.2	16.4	0	75229	138	3.16937	0.0721752	-0.0676374	-0.199701	0.0172462	0.0561363	0.0524153	-0.148631	-0.0450171
Feature460	Sample445	ID 67	FROZEN	RUN1	20558	1.90084	13.8482	2007-08-04	1899-12-30 11:11:00	MORNING	3.87889	8	2007	DRY WINTER	3.455	MIDDLEAGED	M	Group 26	-101.512	Subordinate	2.12753	21.7	3.1	16.1	0	284693	166	4.06671	-0.00973209	-0.0910375	0.0166523	-0.0473825	0.276793	-0.000996359	-0.0137824	0.0572929
Feature461	Sample446	ID 90	FROZEN	RUN3	27414	3.95084	9.23215	2007-08-05	1899-12-30 09:08:00	MORNING	1.84	8	2007	DRY WINTER	1.263	MIDDLEAGED	M	Group 36	-103.052	Subordinate	0.0775285	21.7	-1	6.3	0	253092	172	3.90843	0.0881783	-0.0895953	-0.118976	0.0315039	0.101783	0.0557549	-0.112056	-0.0477313
Feature462	Sample447	ID 37	FROZEN	RUN1	18884	1.8675	21.0493	2007-08-05	1899-12-30 11:13:00	MORNING	3.92333	8	2007	DRY WINTER	4.696	MIDDLEAGED	F	Group 7	-78.6347	Subordinate	2.16086	21.7	-1	13.5	0	397495	138	3.61915	-0.0157237	-0.16823	0.0648366	-0.09713	0.25444	-0.0504401	-0.0468952	0.0549846
Feature463	Sample448	ID 68	FROZEN	RUN4	72700	0.5	5.53929	2007-08-07	1899-12-30 13:24:00	MORNING	6.12944	8	2007	DRY WINTER	2.729	MIDDLEAGED	M	Group 26	-125.558	Subordinate	4.3442	25.2	12.7	21.5	0	402711	226	3.74594	-0.0435357	-0.146923	0.0169511	-0.0909239	0.300494	0.0484373	-0.00778031	0.0204937
Feature464	Sample449	ID 106	FROZEN	RUN3	30462	1.8675	7.81533	2007-08-08	1899-12-30 11:13:00	MORNING	3.95778	8	2007	DRY WINTER	2.825	MIDDLEAGED	M	Group 37	-67.2013	Subordinate	2.16086	15.8	2.1	10.7	0	238071	239	4.24306	-0.0461893	-0.133444	0.059892	0.0093066	0.283437	0.0895532	-0.00471398	0.0608383
Feature465	Sample450	ID 114	FREEZEDRIED	RUN2	15789	1.82798	0.296302	2007-08-08	1899-12-30 17:33:00	AFTERNOON	10.2911	8	2007	DRY WINTER	0.929	YOUNG	M	Group 37	-83.1809	Subordinate	0.784039	15.8	2.1	15.4	0	4681	287	4.45669	0.192901	0.0412806	0.0567096	0.0687263	-0.20631	0.10253	-0.0663636	-0.060871
Feature466	Sample451	ID 70	FROZEN	RUN1	16059	1.89465	2.97867	2007-08-09	1899-12-30 17:29:00	AFTERNOON	10.2367	8	2007	DRY WINTER	8.885	OLD	F	Group 36	-76.2574	Dominant	0.717373	20.7	1.3	19.9	0	47850	169	3.31822	-0.018512	0.0698524	0.0660053	-0.0641121	-0.226998	0.258211	-0.182484	0.137286
Feature467	Sample452	ID 59	FROZEN	RUN4	55589	0.5	0.178727	2007-08-14	1899-12-30 13:54:00	MORNING	6.71833	8	2007	DRY WINTER	1.66	MIDDLEAGED	M	Group 19	-106.417	Subordinate	4.8442	30.4	6.8	29.7	0	9937	406	4.12766	0.132218	-0.0506159	0.0255426	0.141259	-0.0854495	0.238157	-0.1808	-0.0541086
Feature468	Sample453	ID 62	FROZEN	RUN4	57460	4.29465	0.433113	2007-08-14	1899-12-30 15:05:00	AFTERNOON	7.90167	8	2007	DRY WINTER	1.263	MIDDLEAGED	M	Group 19	-75.8191	Subordinate	6.02753	30.4	6.8	30.2	0	24894	376	4.12468	0.173514	-0.119179	0.0541136	0.186484	0.0760058	0.247386	-0.177836	0.007718
Feature469	Sample454	ID 89	FROZEN	RUN2	11314	2.27798	0.317071	2007-08-14	1899-12-30 17:06:00	AFTERNOON	9.91833	8	2007	DRY WINTER	1.496	MIDDLEAGED	M	Group 36	-74.6313	Subordinate	0.334039	30.4	6.8	29.1	0	3594	290	3.91751	0.170572	0.0259983	-0.206788	-0.0502715	-0.261447	0.267625	-0.179382	0.113021
Feature470	Sample455	ID 67	FROZEN	RUN1	26107	1.95084	6.63318	2007-08-16	1899-12-30 11:08:00	MORNING	3.97972	8	2007	DRY WINTER	3.488	MIDDLEAGED	M	Group 26	-117.835	Subordinate	2.07753	15.5	5.1	11.2	0	173173	153	3.30784	-0.0520688	-0.113114	-0.0782179	-0.0725303	0.260379	-0.0253312	-0.045249	0.0323427
Feature471	Sample456	ID 65	FROZEN	RUN4	74415	0.5	1.11648	2007-08-16	1899-12-30 12:40:00	MORNING	5.51306	8	2007	DRY WINTER	2.093	MIDDLEAGED	F	Group 26	-80.202	Subordinate	3.61086	15.5	5.1	13.5	0	83081	231	3.50745	-0.141248	-0.0153492	-0.0608522	-0.0487465	0.262281	0.0479628	-0.014338	0.0280305
Feature472	Sample457	ID 75	FROZEN	RUN2	25468	2.75084	13.0471	2007-08-18	1899-12-30 10:20:00	MORNING	3.20861	8	2007	DRY WINTER	1.507	MIDDLEAGED	F	Group 36	-96.5288	Subordinate	1.27753	24.3	1.2	17	0	332284	104	2.5742	0.0931258	0.0865515	-0.0398993	-0.0836428	0.100561	-0.0923075	-0.0582345	-0.0393067
Feature474	Sample458	ID 73	FROZEN	RUN3	25947	2.7175	9.56786	2007-08-18	1899-12-30 10:22:00	MORNING	3.24194	8	2007	DRY WINTER	1.74	MIDDLEAGED	F	Group 36	-70.3361	Subordinate	1.31086	24.3	1.2	17	0	248260	198	3.4749	-0.0296822	-0.0803343	0.00798562	0.0291278	0.276451	0.0835373	-0.0052826	0.00752363
Feature475	Sample459	ID 74	FROZEN	RUN2	19824	2.5175	25.0587	2007-08-18	1899-12-30 10:34:00	MORNING	3.44194	8	2007	DRY WINTER	1.507	MIDDLEAGED	F	Group 36	-78.3838	Subordinate	1.51086	24.3	1.2	17	0	496753	159	4.05207	0.0912659	-0.242725	0.039206	-0.136232	0.229072	0.0412584	-0.0502151	0.108291
Feature476	Sample460	ID 115	FROZEN	RUN1	12442	2.31132	0.24729	2007-08-18	1899-12-30 17:04:00	AFTERNOON	9.94194	8	2007	DRY WINTER	0.548	YOUNG	M	Group 37	-74.8206	Dominant	0.300706	24.3	1.2	23	0	3063	204	4.1141	0.214116	0.0149776	0.0592024	0.146276	-0.269056	0.106471	-0.0740119	-0.0296484
Feature477	Sample461	ID 101	FROZEN	RUN2	14289	2.04465	0.343943	2007-08-19	1899-12-30 17:20:00	AFTERNOON	10.2236	8	2007	DRY WINTER	1.479	MIDDLEAGED	F	Group 37	-120.321	Dominant	0.567373	25.5	5.1	24.8	0	4904	338	4.65768	0.18759	0.125586	0.0747801	0.0503004	-0.119552	0.142808	-0.00574114	-0.0840717
Feature478	Sample462	ID 72	FROZEN	RUN3	20320	1.78417	7.62656	2007-08-23	1899-12-30 11:18:00	MORNING	4.25194	8	2007	DRY WINTER	1.753	MIDDLEAGED	F	Group 36	-83.848	Subordinate	2.2442	32.9	7	23.8	0	154982	170	4.06104	0.12467	-0.118496	-0.0128479	0.0943789	0.199169	0.0398777	-0.0853358	-0.0479025
Feature479	Sample463	ID 58	FROZEN	RUN1	20242	1.31132	0.386936	2007-08-30	1899-12-30 18:04:00	AFTERNOON	11.135	8	2007	DRY WINTER	3.148	MIDDLEAGED	M	Group 19	-51.5493	Dominant	1.30071	29.6	-0.6	26.3	0	7831	352	4.53979	0.160102	-0.0150055	-0.189963	0.00882979	-0.233617	0.216758	-0.22499	0.0316935
Feature480	Sample464	ID 84	FROZEN	RUN3	37316	3.50103	3.38051	2007-09-04	1899-12-30 08:51:00	MORNING	2.00694	9	2007	DRY WINTER	2.49	MIDDLEAGED	M	Group 36	-41.1976	Subordinate	0.536524	36.8	11.1	21.8	0	126150	218	3.43592	0.0726064	-0.0943505	-0.159407	-0.0453318	0.187262	0.146632	-0.102004	0.036504
Feature481	Sample465	ID 28	FROZEN	RUN3	18994	2.35818	0.246325	2007-09-05	1899-12-30 17:24:00	AFTERNOON	10.575	9	2007	DRY WINTER	1.978	MIDDLEAGED	M	Group 5	-79.4817	Subordinate	0.204539	35.6	10.7	33.9	0	4671	159	1.99941	-0.145141	0.181271	0.0963561	0.112527	-0.312823	0.0536452	-0.0433845	0.0311874
Feature482	Sample466	ID 30	FROZEN	RUN3	16992	3.7677	12.4307	2007-09-07	1899-12-30 08:35:00	MORNING	1.795	9	2007	DRY WINTER	1.767	MIDDLEAGED	M	Group 5	-94.6167	Subordinate	0.269857	31	5.6	15.2	0	211216	130	3.54222	0.0325938	-0.103296	0.0127807	0.124334	0.180652	-0.090331	-0.040335	-0.0846541
Feature483	Sample467	ID 22	FROZEN	RUN3	29633	2.60103	10.4549	2007-09-07	1899-12-30 09:45:00	MORNING	2.96167	9	2007	DRY WINTER	1.984	MIDDLEAGED	F	Group 5	-93.2239	Dominant	1.43652	31	5.6	21	0	309811	143	3.36733	-0.0496083	-0.0113781	-0.0205809	0.0360939	0.2058	-0.0548591	-0.00531169	-0.065403
Feature484	Sample468	ID 67	FROZEN	RUN1	53664	2.10103	2.36686	2007-09-07	1899-12-30 10:15:00	MORNING	3.46167	9	2007	DRY WINTER	3.548	MIDDLEAGED	M	Group 26	-85.0958	Subordinate	1.93652	31	5.6	21	0	127013	142	2.36268	-0.218057	0.0637862	-0.0298898	0.0194541	0.23142	-0.0211759	-0.0365474	0.00662173
Feature485	Sample469	ID 24	FROZEN	RUN3	10279	2.27485	0.808759	2007-09-07	1899-12-30 17:29:00	AFTERNOON	10.695	9	2007	DRY WINTER	1.074	MIDDLEAGED	F	Group 5	-83.3833	Subordinate	0.287872	31	5.6	30.1	0	8315	160	3.46343	0.179593	0.0880275	-0.159748	-0.01837	-0.149218	0.154747	-0.162528	0.0118501
Feature486	Sample470	ID 27	FROZEN	RUN3	10655	1.67485	0.578277	2007-09-09	1899-12-30 18:05:00	AFTERNOON	11.3322	9	2007	DRY WINTER	2.605	MIDDLEAGED	M	Group 5	-65.3931	Dominant	0.887872	27.2	9.1	24.6	0	6156	117	3.29011	0.134372	0.0250483	0.0262673	0.127374	-0.257318	-0.0196267	-0.0672384	-0.0178033
Feature487	Sample471	ID 11	FROZEN	RUN3	17575	1.60103	7.04776	2007-09-11	1899-12-30 10:45:00	MORNING	4.03639	9	2007	DRY WINTER	2.545	MIDDLEAGED	F	Group 40	14.9311	Dominant	2.43652	32.5	5.1	24.9	0	123863	73	3.12049	0.000475041	0.000264208	-0.105306	0.078409	-0.172912	-0.290938	-0.00281928	-0.00384218
Feature488	Sample472	ID 15	FROZEN	RUN3	17632	1.38436	7.41173	2007-09-11	1899-12-30 10:58:00	MORNING	4.25306	9	2007	DRY WINTER	1.079	MIDDLEAGED	F	Group 40	-77.1547	Dominant	2.65319	32.5	5.1	24.9	0	130684	117	3.79569	0.0494424	-0.0369329	-0.0701928	0.0676948	0.0175607	-0.119934	-0.0506953	-0.10585
Feature489	Sample473	ID 93	FROZEN	RUN3	16309	2.73436	5.84703	2007-09-11	1899-12-30 09:37:00	MORNING	2.90306	9	2007	DRY WINTER	3.764	MIDDLEAGED	F	Group 37	-83.0976	Dominant	1.30319	32.5	5.1	22.4	0	95359	74	2.99342	-0.127257	0.0422599	-0.0655735	0.0683572	-0.0438199	-0.280576	-0.0235882	-0.0717786
Feature490	Sample474	ID 102	FROZEN	RUN3	29916	2.6677	7.58989	2007-09-11	1899-12-30 09:41:00	MORNING	2.96972	9	2007	DRY WINTER	3.551	MIDDLEAGED	M	Group 37	-69.0815	Subordinate	1.36986	32.5	5.1	22.4	0	227051	192	4.29656	0.0620597	-0.213858	0.0639981	0.0330153	0.268463	0.00392414	-0.0276137	-0.0229492
Feature491	Sample475	ID 16	FROZEN	RUN3	17136	2.10818	2.7843	2007-09-11	1899-12-30 17:39:00	AFTERNOON	10.9364	9	2007	DRY WINTER	1.079	MIDDLEAGED	F	Group 40	-93.3217	Subordinate	0.454539	32.5	5.1	30.3	0	47711	102	2.86952	-0.0466682	0.0196355	-0.168495	0.0174651	-0.189826	-0.086507	-0.112148	-0.00154787
Feature492	Sample476	ID 14	FROZEN	RUN3	25633	2.60103	7.1759	2007-09-12	1899-12-30 09:45:00	MORNING	3.05528	9	2007	DRY WINTER	1.545	MIDDLEAGED	F	Group 40	-70.0952	Subordinate	1.43652	37.1	13	27.7	0	183939	35	1.23543	-0.251897	0.149692	0.029107	0.0255251	-0.264953	-0.301253	0.0119314	0.173995
Feature493	Sample477	ID 45	FROZEN	RUN1	27861	2.6177	10.8876	2007-09-12	1899-12-30 09:44:00	MORNING	3.03861	9	2007	DRY WINTER	3.803	MIDDLEAGED	F	Group 5	-141.792	Subordinate	1.41986	37.1	13	27.7	0	303336	99	2.4516	-0.0877734	0.0699931	-0.0892526	-0.0118222	-0.0257242	-0.149648	-0.0321411	-0.0203314
Feature494	Sample478	ID 86	FROZEN	RUN3	33036	1.90103	3.67139	2007-09-18	1899-12-30 10:27:00	MORNING	3.87	9	2007	DRY WINTER	2.038	MIDDLEAGED	M	Group 36	-101.2	Subordinate	2.13652	32.6	0.9	22.3	0	121277	278	4.01833	0.0475599	-0.101188	-0.114098	-0.0296181	0.12977	0.203612	-0.0943946	0.0307637
Feature495	Sample479	ID 25	FROZEN	RUN3	23272	1.73436	6.11898	2007-09-20	1899-12-30 10:37:00	MORNING	4.07528	9	2007	DRY WINTER	1.11	MIDDLEAGED	F	Group 5	-115.553	Subordinate	2.30319	36.2	16.5	31.2	0	142391	169	4.09508	-0.00454786	-0.150312	0.00506038	-0.0293003	0.238365	0.0205819	0.00706836	-0.0431035
Feature496	Sample480	ID 23	FROZEN	RUN3	12950	2.22485	0.339724	2007-09-20	1899-12-30 17:32:00	AFTERNOON	10.9919	9	2007	DRY WINTER	1.803	MIDDLEAGED	F	Group 5	-100.185	Subordinate	0.337872	36.2	16.5	35.1	0	4402	72	2.27747	0.0741853	-0.0144062	-0.235263	-0.000616623	-0.324363	-0.0969053	0.00525405	0.150952
Feature497	Sample481	ID 26	FROZEN	RUN3	37195	2.60103	5.65841	2007-09-21	1899-12-30 09:45:00	MORNING	3.22778	9	2007	DRY WINTER	0.745	YOUNG	F	Group 5	-122.593	Subordinate	1.43652	36.9	13.7	28.1	0	210468	114	3.05296	-0.108631	0.0335795	-0.0516949	0.0582894	0.044279	-0.14132	-0.0353443	-0.141987
Feature498	Sample482	ID 100	FROZEN	RUN2	20327	1.30818	0.382159	2007-09-25	1899-12-30 18:27:00	AFTERNOON	12.005	9	2007	DRY WINTER	1.581	MIDDLEAGED	F	Group 37	-189.03	Dominant	1.25454	27.3	5.8	25.8	0	7768	182	3.34765	0.155834	-0.00656841	-0.163611	0.0995269	-0.25003	0.101818	-0.114903	-0.0461523
Feature499	Sample483	ID 34	FROZEN	RUN2	18299	2.43436	9.56786	2007-09-26	1899-12-30 09:55:00	MORNING	3.49083	9	2007	DRY WINTER	0.759	YOUNG	M	Group 5	-61.103	Subordinate	1.60319	32.9	5.3	24.5	0	175082	149	3.69966	0.120079	-0.145166	0.0104641	0.0704123	0.176856	0.0738337	-0.122528	-0.00521106
Feature500	Sample484	ID 54	FROZEN	RUN4	68757	0.5	1.47542	2007-09-26	1899-12-30 12:37:00	MORNING	6.19083	9	2007	DRY WINTER	2.899	MIDDLEAGED	F	Group 19	-71.9879	Subordinate	4.30319	32.9	5.3	29.4	0	101441	124	2.17854	-0.172971	0.0679471	-0.09936	0.0488625	0.0360291	-0.0864316	-0.05653	-0.0438219
Feature501	Sample485	ID 32	FROZEN	RUN3	35438	0.598572	5.0762	2007-10-03	1899-12-30 10:49:00	MORNING	4.52389	10	2007	WET SUMMER	1.145	MIDDLEAGED	M	Group 5	-72.0964	Subordinate	3.278	29	15.4	24.4	12.4	179892	74	2.6686	-0.135266	0.0128701	-0.117124	0.0986508	-0.224474	-0.236258	0.010221	-0.0328771
Feature502	Sample486	ID 29	FROZEN	RUN3	23620	2.59857	4.24381	2007-10-07	1899-12-30 08:49:00	MORNING	2.59806	10	2007	WET SUMMER	1.849	MIDDLEAGED	M	Group 5	-31.8506	Subordinate	1.278	31.2	13.3	24.6	12.4	100234	89	2.5369	-0.0596375	0.00879278	-0.162213	0.0508673	0.0487739	-0.183084	-0.0478263	-0.11384
Feature503	Sample487	ID 112	FROZEN	RUN3	23855	1.13191	1.32441	2007-10-09	1899-12-30 10:17:00	MORNING	4.10111	10	2007	WET SUMMER	1.619	MIDDLEAGED	M	Group 37	-30.8284	Dominant	2.74467	16	5.9	12.6	12.4	31594	64	1.97077	0.0884192	0.0177803	-0.251118	-0.0278629	-0.233761	-0.264079	0.0143124	0.00920453
Feature504	Sample488	ID 113	FROZEN	RUN3	17197	2.34963	2.52592	2007-10-19	1899-12-30 17:46:00	AFTERNOON	11.7553	10	2007	WET SUMMER	1.647	MIDDLEAGED	M	Group 5	-8.19863	Subordinate	0.19164	34.1	19.3	32.3	15.4	43439	127	2.98176	-0.0588659	-0.0108123	-0.0550596	0.0604361	0.0919952	-0.00700449	0.0861019	-0.0561567
Feature505	Sample489	ID 70	FROZEN	RUN1	16193	1.28297	7.73871	2007-10-20	1899-12-30 18:50:00	AFTERNOON	12.8381	10	2007	WET SUMMER	9.082	OLD	F	Group 36	1.73009	Subordinate	1.25831	35.6	16.3	31.1	15.4	125309	78	3.06454	-0.109403	0.083175	-0.0588667	0.020926	-0.202233	-0.219314	0.0224619	0.0317145
Feature506	Sample490	ID 70	FROZEN	RUN1	25454	1.8608	2.07178	2007-04-24	1899-12-30 10:35:00	MORNING	3.59833	4	2007	WET SUMMER	8.592	OLD	F	Group 36	-103.667	Subordinate	2.04786	31.7	16	28.1	32	52736	209	3.67976	0.0133728	0.0971608	-0.00147119	-0.0452961	0.0214583	0.118382	0.0133326	-0.0816112
Feature507	Sample491	ID 109	FROZEN	RUN3	10339	1.49794	1.81459	2007-11-04	1899-12-30 09:22:00	MORNING	3.57806	11	2007	WET SUMMER	2.189	MIDDLEAGED	M	Group 5	64.5463	Subordinate	2.39136	33.2	19.9	26.5	59.2	18769	297	4.84041	0.153749	0.153868	0.0842607	-0.0994989	-0.207128	0.188064	0.294817	-0.0130276
Feature508	Sample492	ID 109	FROZEN	RUN3	58239	1.21461	0.839733	2007-11-06	1899-12-30 09:39:00	MORNING	3.88361	11	2007	WET SUMMER	2.195	MIDDLEAGED	M	Group 5	35.1229	Subordinate	2.67469	24.7	14.2	21.1	59.2	48914	325	3.64138	0.0284051	-0.0392059	-0.149163	0.00979801	-0.0120268	0.23696	-0.0416734	-0.073593
Feature509	Sample493	ID 83	FREEZEDRIED	RUN2	27194	1.8608	4.42212	2007-04-24	1899-12-30 10:35:00	MORNING	3.59833	4	2007	WET SUMMER	2.126	MIDDLEAGED	M	Group 36	-70.5132	Subordinate	2.04786	31.7	16	28.1	32	120254	172	3.08575	0.12665	-0.00821754	0.044341	-0.00484628	0.210367	0.0171017	0.0259141	-0.046204
Feature511	Sample495	ID 44	FROZEN	RUN2	21817	2.36461	0.302432	2007-11-15	1899-12-30 08:30:00	MORNING	2.81556	11	2007	WET SUMMER	3.978	MIDDLEAGED	F	Group 5	228.238	Subordinate	1.52469	39.8	16.4	26.3	69.8	6600	160	3.23963	0.151056	0.191733	-0.0628555	-0.0219169	-0.279742	-0.0140233	0.185669	-0.00206694
Feature512	Sample496	ID 97	FROZEN	RUN2	15911	1.93333	0.792519	2007-11-16	1899-12-30 18:34:00	AFTERNOON	12.8894	11	2007	WET SUMMER	2.729	MIDDLEAGED	F	Group 37	40.2043	Subordinate	0.633141	37.4	21.6	33.1	69.8	12610	178	2.6233	-0.109343	0.222391	0.0660661	-0.0400236	-0.226382	-0.0567258	0.0354954	0.0635325
Feature513	Sample497	ID 16	FROZEN	RUN2	20658	1.93127	4.15447	2007-11-21	1899-12-30 08:56:00	MORNING	3.28611	11	2007	WET SUMMER	1.274	MIDDLEAGED	F	Group 40	54.3392	Subordinate	1.95803	35.7	18.7	29	56.2	85822	142	3.23064	-0.135645	0.0542722	-0.0837552	0.0109537	0.0962337	-0.0312249	-0.0581538	-0.0180799
Feature514	Sample498	ID 24	FROZEN	RUN2	12117	3.13333	0.184708	2007-11-08	1899-12-30 17:22:00	AFTERNOON	11.6211	11	2007	WET SUMMER	1.244	MIDDLEAGED	F	Group 5	13.0973	Subordinate	10.3914	27.4	11.2	26.5	69.8	2232	218	3.58409	0.222256	0.222873	0.0980033	-0.0826748	-0.29729	0.228715	-0.16896	0.0446414
Feature515	Sample499	ID 103	FROZEN	RUN2	31200	1.28127	1.72347	2007-11-14	1899-12-30 09:35:00	MORNING	3.89139	11	2007	WET SUMMER	3.726	MIDDLEAGED	M	Group 5	-27.8067	Dominant	2.60803	35.8	12.3	29.3	69.8	53768	217	4.1119	0.162835	-0.0289918	0.00879703	0.0760146	0.0254446	0.0786983	0.0685596	-0.122049
Feature516	Sample500	ID 33	FROZEN	RUN2	29723	3.43127	2.98431	2007-11-03	1899-12-30 07:26:00	MORNING	1.63306	11	2007	WET SUMMER	0.863	YOUNG	M	Group 5	5.25793	Subordinate	0.458027	35	19.9	21.9	59.2	88704	84	2.95576	0.0263692	0.0243477	-0.178589	-0.000116858	-0.154348	-0.25936	-0.021512	-0.10512
Feature517	Sample501	ID 109	FROZEN	RUN2	11228	0.917373	0.3579	2007-12-11	1899-12-30 09:46:00	MORNING	4.13361	12	2007	WET SUMMER	2.29	MIDDLEAGED	M	Group 5	37.3604	Subordinate	2.98937	35	21.5	29.2	49.4	4027	148	3.8627	0.232355	0.207214	0.142739	-0.149525	-0.31913	0.192151	-0.117388	0.143897
Feature518	Sample502	ID 81	FROZEN	RUN1	19448	3.08132	8.67416	2007-12-13	1899-12-30 17:50:00	AFTERNOON	12.1925	12	2007	WET SUMMER	9.014	OLD	M	Group 2	-27.8996	Dominant	11.056	35.7	16.9	34.1	49.4	168691	99	3.18094	0.130931	0.0278975	0.0174063	0.0403689	-0.0942993	-0.163748	-0.0253663	-0.0302754
Feature519	Sample503	ID 114	FREEZEDRIED	RUN2	19445	4.06737	17.7382	2007-12-15	1899-12-30 06:37:00	MORNING	0.966389	12	2007	WET SUMMER	1.282	MIDDLEAGED	M	Group 37	115.943	Subordinate	0	37.7	20.4	25.3	49.4	344915	103	3.57544	0.0685206	-0.0632374	0.0373503	0.0731215	0.0276998	-0.167525	-0.00163875	-0.0195589
Feature520	Sample504	ID 101	FROZEN	RUN3	24290	2.85071	5.71992	2007-12-12	1899-12-30 07:50:00	MORNING	2.19667	12	2007	WET SUMMER	1.795	MIDDLEAGED	F	Group 37	71.3061	Subordinate	1.05604	34.1	21.3	24.9	49.4	138935	71	2.20746	-0.169644	0.0878972	-0.137429	-0.0242537	-0.162143	-0.276191	0.0342941	-0.0269677
Feature521	Sample505	ID 93	FROZEN	RUN3	27171	1.44798	1.42225	2007-12-13	1899-12-30 19:28:00	AFTERNOON	13.8258	12	2007	WET SUMMER	4.019	MIDDLEAGED	F	Group 37	69.8356	Subordinate	1.14173	35.7	16.9	32.9	49.4	38646	183	2.64077	0.152761	0.123193	0.0193081	0.0264587	-0.167254	0.163617	-0.166483	-0.0197906
Feature522	Sample506	ID 115	FREEZEDRIED	RUN1	19383	2.95071	19.2524	2007-12-12	1899-12-30 07:44:00	MORNING	2.09667	12	2007	WET SUMMER	0.866	YOUNG	M	Group 37	72.1708	Subordinate	0.956038	34.1	21.3	24.9	49.4	373172	111	3.48331	0.0966173	-0.195915	0.0578729	0.0605487	0.133775	-0.115504	-0.00740076	0.100172
Feature523	Sample507	ID 114	FROZEN	RUN2	28957	4.15071	5.51992	2007-12-16	1899-12-30 06:32:00	MORNING	0.877778	12	2007	WET SUMMER	1.285	MIDDLEAGED	M	Group 37	150.168	Subordinate	0	36.6	23.5	23.6	49.4	159845	125	3.70313	0.0276705	-0.0730527	0.0162086	0.112293	0.0235674	-0.0930216	-0.0584785	-0.0702496
Feature524	Sample508	ID 112	FROZEN	RUN3	23905	2.39798	3.27531	2007-12-29	1899-12-30 18:31:00	AFTERNOON	12.7594	12	2007	WET SUMMER	1.841	MIDDLEAGED	M	Group 37	134.763	Subordinate	0.191732	35.8	18.7	34.4	57	78298	139	3.4695	0.135325	-0.0463501	-0.0271559	0.11337	0.0694942	-0.0474077	-0.0278553	-0.104968
Feature525	Sample509	ID 93	FREEZEDRIED	RUN2	18791	2.39798	4.38527	2007-12-29	1899-12-30 18:31:00	AFTERNOON	12.7594	12	2007	WET SUMMER	4.063	MIDDLEAGED	F	Group 37	144.618	Subordinate	0.191732	35.8	18.7	34.4	57	82400	129	3.39692	-0.0745091	-0.113487	0.0478712	0.0479331	0.0306059	-0.076453	0.00790771	0.0131479
Feature526	Sample510	ID 33	FROZEN	RUN3	48193	2.60071	6.44366	2007-12-31	1899-12-30 08:05:00	MORNING	2.30583	12	2007	WET SUMMER	1.022	MIDDLEAGED	M	Group 5	91.8741	Subordinate	1.30604	35.1	19.2	24.6	53.2	310542	172	3.01588	-0.161605	0.0309856	0.0408737	0.0732135	0.130678	0.0237601	-0.00786384	-0.0973508
Feature527	Sample511	ID 81	FROZEN	RUN1	31052	2.12497	7.70096	2008-01-05	1899-12-30 08:56:00	MORNING	3.10028	1	2008	WET SUMMER	9.077	OLD	M	Group 2	73.3897	Dominant	1.6862	39.9	21.8	30.4	37.6	239129	196	3.556	-0.154143	-0.0953332	0.0768986	0.015895	0.300576	0.0368035	-0.00714179	0.0458232
Feature528	Sample512	ID 99	FROZEN	RUN2	39638	2.72818	0.939701	2007-02-08	1899-12-30 18:03:00	AFTERNOON	11.7667	2	2007	WET SUMMER	1.452	MIDDLEAGED	F	Group 37	-122.303	Subordinate	10.3538	39.6	21.8	37.9	7	37253	217	2.58333	-0.216762	0.108624	0.070561	0.0362004	0.0706985	0.106352	-0.0711021	-0.0785904
Feature530	Sample513	ID 81	FREEZEDRIED	RUN2	30198	2.3728	0.713052	2008-04-03	1899-12-30 17:17:00	AFTERNOON	10.4681	4	2008	WET SUMMER	9.321	OLD	M	Group 2	9.52836	Dominant	0.104381	28.2	16.2	25.5	46	21545	296	2.70071	0.147257	0.0131799	-0.247672	-0.0383893	-0.315028	0.243485	0.197135	0.086747
Feature531	Sample514	ID 94	FREEZEDRIED	RUN1	21660	2.40613	2.87559	2008-04-03	1899-12-30 17:15:00	AFTERNOON	10.4347	4	2008	WET SUMMER	4.112	MIDDLEAGED	F	Group 2	-54.2071	Subordinate	0.0710476	28.2	16.2	25.5	46	62290	110	2.29269	-0.127951	0.152112	-0.0833642	-0.0308903	-0.329233	0.164248	0.0770836	0.0481573
Feature532	Sample515	ID 135	FREEZEDRIED	RUN4	68428	0.5	1.16081	2008-04-22	1899-12-30 12:20:00	MORNING	5.35944	4	2008	WET SUMMER	0.364	YOUNG	M	Group 10	6.60794	Subordinate	3.79786	21.8	3.4	16.8	29.6	79427	433	4.57946	0.153835	-0.0222062	0.0643778	0.0860304	0.119813	0.205762	0.124566	-0.0216944
Feature533	Sample516	ID 16	FREEZEDRIED	RUN2	28936	2.61132	0.812087	2008-08-21	1899-12-30 16:46:00	AFTERNOON	9.69889	8	2008	DRY WINTER	2.025	MIDDLEAGED	F	Group 40	4.98802	Subordinate	0.000705907	32.8	15.4	31.6	0	23496	205	2.92427	0.185624	0.208564	0.0693947	-0.0338	-0.227556	0.0162485	0.0380918	-0.0395087
Feature534	Sample517	ID 121	FREEZEDRIED	RUN2	30438	3.59794	3.04181	2008-11-18	1899-12-30 07:16:00	MORNING	1.60694	11	2008	WET SUMMER	0.219	YOUNG	M	Group 26	-40.0267	Subordinate	0.291361	38.2	14.3	20.8	24.2	92589	136	3.02832	-0.154319	0.046666	0.0333085	0.113416	-0.0710163	-0.12352	-0.0831418	-0.133117
Feature535	Sample518	ID 49	FREEZEDRIED	RUN4	60101	4.38404	1.92524	2008-12-18	1899-12-30 06:18:00	MORNING	0.627778	12	2008	WET SUMMER	2.652	MIDDLEAGED	F	Group 16	-118.902	Subordinate	0	36.8	21.2	20.1827	51.8	115706	217	3.47775	0.0548847	-0.0311809	-0.133793	0.0360617	0.203664	0.081948	-0.0366939	0.0107852
Feature536	Sample519	ID 126	FREEZEDRIED	RUN1	22530	2.44798	1.64106	2008-12-24	1899-12-30 18:28:00	AFTERNOON	12.7489	12	2008	WET SUMMER	0.129	YOUNG	M	Group 2	-30.7129	Subordinate	0.141732	37.3	21.7	35.7	42.4	36973	89	2.88688	0.106011	-0.0469385	-0.228161	0.104721	-0.244096	-0.139914	0.0771772	-0.0554176
Feature537	Sample520	ID 123	FREEZEDRIED	RUN1	32196	4.04164	3.03013	2009-01-16	1899-12-30 07:01:00	MORNING	1.03528	1	2009	WET SUMMER	0.123	YOUNG	F	Group 27	-141.163	Subordinate	0	38.3	19.6	22.5	65.8	97555	64	2.11394	-0.0502178	0.0384797	-0.223076	-0.0251652	-0.227283	-0.268529	-0.0203568	0.0266274
Feature538	Sample521	ID 111	FREEZEDRIED	RUN2	33078	2.42497	2.75996	2009-01-14	1899-12-30 08:38:00	MORNING	2.67861	1	2009	WET SUMMER	2.959	MIDDLEAGED	M	Group 5	83.0215	Dominant	1.3862	37	22.2	28	65.8	91302	132	2.98472	-0.154366	0.0766766	-0.0634186	-0.00151418	0.0499376	-0.101534	-0.036012	-0.0899644
Feature539	Sample522	ID 45	FREEZEDRIED	RUN1	24346	1.55942	2.05828	2009-01-27	1899-12-30 19:30:00	AFTERNOON	13.3692	1	2009	WET SUMMER	5.181	OLD	F	Group 15	-13.1046	Subordinate	1.04583	27.4	20.9	26.3	52.6	50100	122	1.59062	0.132812	0.165856	0.0089117	-0.0185803	-0.164491	0.0275968	-0.0473973	-0.0155046
Feature540	Sample523	ID 111	FREEZEDRIED	RUN2	12323	2.115	0.302143	2009-02-04	1899-12-30 09:25:00	MORNING	3.17889	2	2009	WET SUMMER	3.016	MIDDLEAGED	M	Group 5	40.5665	Subordinate	1.72047	35.2	22.1	28.1	58.6	3738	340	4.64985	0.2133	0.206736	0.111477	-0.0948396	-0.307331	0.236894	0.151229	0.0164224
Feature541	Sample524	ID 111	FREEZEDRIED	RUN2	16878	1.53166	0.877542	2009-02-07	1899-12-30 10:00:00	MORNING	3.72306	2	2009	WET SUMMER	3.025	MIDDLEAGED	M	Group 5	39.2527	Subordinate	2.3038	33.5	20	27.5	58.4	14822	307	4.72437	0.17307	0.00625581	0.0204407	0.0829258	-0.133148	0.185216	-0.0758021	-0.0954594
Feature542	Sample525	ID 126	FREEZEDRIED	RUN1	16202	3.415	0.404587	2009-02-10	1899-12-30 08:07:00	MORNING	1.80194	2	2009	WET SUMMER	0.26	YOUNG	M	Group 2	21.0767	Subordinate	0.42047	36.7	19.6	24.9	37.8	6557	142	3.62142	0.0214707	-0.0365492	-0.0576731	0.0194178	0.0887138	-0.129619	-0.0231879	-0.0639178
Feature543	Sample526	ID 111	FREEZEDRIED	RUN2	20287	2.44963	0.695461	2008-10-10	1899-12-30 17:40:00	AFTERNOON	11.5153	10	2008	WET SUMMER	2.696	MIDDLEAGED	M	Group 5	67.889	Subordinate	0.0916398	27.1	8.8	25.7	0	14114	258	3.70156	0.18318	0.142619	0.0624062	0.0363312	-0.173709	0.0512639	-0.0288247	-0.0952818
Feature544	Sample527	ID 126	FREEZEDRIED	RUN1	34203	1.82221	5.05993	2009-03-24	1899-12-30 10:06:00	MORNING	3.36694	3	2009	WET SUMMER	0.375	YOUNG	M	Group 2	75.6767	Subordinate	2.04651	33.8	15.9	27.3	36.4	173067	97	2.19847	-0.179534	0.0849436	0.0746548	0.0986607	-0.0297601	-0.219099	-0.030261	-0.0874172
Feature545	Sample528	ID 123	FREEZEDRIED	RUN1	36977	2.15554	1.13249	2009-03-31	1899-12-30 09:46:00	MORNING	2.9775	3	2009	WET SUMMER	0.326	YOUNG	F	Group 27	-2.47327	Subordinate	1.71317	33.4	16.8	26.5	27.2	41877	200	3.17566	-0.155731	0.00917725	0.0585055	0.050364	0.152918	0.0545209	0.0731168	-0.0671289
Feature546	Sample529	ID 37	FREEZEDRIED	RUN1	41505	1.93825	2.74079	2009-05-02	1899-12-30 17:14:00	AFTERNOON	10.1717	5	2009	DRY WINTER	6.438	OLD	F	Group 7	-95.9451	Subordinate	0.546224	25.5	5.7	24	5	113748	107	1.24637	-0.210019	0.124349	0.000413238	0.0316811	-0.272806	-0.0640885	0.0524004	-0.0328548
Feature547	Sample530	ID 127	FREEZEDRIED	RUN1	17637	1.55372	1.02847	2009-05-16	1899-12-30 11:22:00	MORNING	4.17417	5	2009	DRY WINTER	0.126	YOUNG	M	Group 2	-25.1869	Subordinate	2.45391	27.4	8.5	21.7	3.8	18105	342	3.97178	0.166866	0.0872746	0.0644672	-0.0123828	-0.244409	0.181711	0.251756	0.019121
Feature548	Sample531	ID 126	FREEZEDRIED	RUN1	11177	1.87404	0.70102	2009-06-24	1899-12-30 11:29:00	MORNING	4.01833	6	2009	DRY WINTER	0.627	YOUNG	M	Group 2	58.3044	Subordinate	2.1468	17	6.7	13.9	17.6	7839	243	4.21684	0.155501	0.209824	0.0265492	-0.0787257	-0.247078	0.0483575	0.0529131	0.0198428
Feature550	Sample533	ID 118	FREEZEDRIED	RUN4	59342	1.03306	0.720209	2009-07-31	1899-12-30 12:22:00	MORNING	5.02639	7	2009	DRY WINTER	0.348	YOUNG	M	Group 6	-22.8769	Subordinate	3.00192	25.1	11.2	19.1329	0.2	42738	355	4.4337	0.15151	-0.0267877	0.0166507	0.0731827	0.0909491	0.195456	-0.124356	-0.0386713
Feature551	Sample534	ID 48	FREEZEDRIED	RUN1	20895	2.23436	9.99176	2009-09-06	1899-12-30 10:07:00	MORNING	3.31861	9	2009	DRY WINTER	4.488	MIDDLEAGED	F	Group 16	134.432	Subordinate	1.80319	35.5	10.4	27.5	0	208792	114	3.12716	-0.0664035	-0.0523826	-0.15071	-0.015385	0.102857	-0.0688575	-0.0753313	-0.0017703
Feature552	Sample535	ID 96	FREEZEDRIED	RUN1	20867	2.37485	3.21527	2009-09-08	1899-12-30 17:23:00	AFTERNOON	10.6225	9	2009	DRY WINTER	4.978	MIDDLEAGED	F	Group 3	64.6556	Subordinate	0.187872	35.2	9.2	33.2	0	67094	142	2.76382	-0.0999722	0.0414004	-0.0868752	0.0577283	-0.238058	0.0465023	-0.072046	-0.0529232
Feature553	Sample536	ID 127	FREEZEDRIED	RUN1	37427	2.43436	6.26467	2009-09-17	1899-12-30 09:55:00	MORNING	3.32667	9	2009	DRY WINTER	0.466	YOUNG	M	Group 2	-13.9882	Subordinate	1.60319	28.6	11.5	22.2	0	234459	177	3.77295	-0.0814619	-0.104707	-0.0248072	-0.038114	0.197323	-0.0576557	-0.0308045	-0.00288646
Feature554	Sample537	ID 98	FREEZEDRIED	RUN1	25345	2.83191	25.0587	2009-10-10	1899-12-30 08:35:00	MORNING	2.4275	10	2009	WET SUMMER	4.123	MIDDLEAGED	F	Group 15	-24.4494	Dominant	1.04467	34	11	23.4	1.4	635113	186	3.86519	-0.0273581	-0.111261	0.0378217	-0.0508593	0.164789	0.0727433	0.0270658	-0.00318272
Feature555	Sample538	ID 45	FREEZEDRIED	RUN1	24287	1.79963	5.33344	2009-10-23	1899-12-30 18:19:00	AFTERNOON	12.375	10	2009	WET SUMMER	5.918	OLD	F	Group 15	40.0274	Subordinate	0.74164	38	18.7	31.2	14.4	129534	77	2.97332	-0.083336	0.0589832	-0.0964965	0.0307356	-0.14482	-0.244264	0.0328714	-0.0176931
Feature556	Sample539	ID 124	FREEZEDRIED	RUN1	32568	4.16461	5.63821	2009-11-08	1899-12-30 06:42:00	MORNING	0.959167	11	2009	WET SUMMER	0.132	YOUNG	F	Group 27	-105.156	Subordinate	0	33.9409	13.8909	16.5195	13.4	183624	117	2.29193	-0.191466	0.102373	0.094768	0.0458805	-0.077743	-0.0536883	0.118262	-0.00356441
Feature557	Sample540	ID 123	FREEZEDRIED	RUN1	22423	3.13333	1.03657	2009-11-08	1899-12-30 17:22:00	AFTERNOON	11.6258	11	2009	WET SUMMER	0.934	YOUNG	F	Group 27	36.5153	Subordinate	10.3914	33.9409	13.8909	32.395	13.4	23234	152	3.48098	0.20133	0.102807	0.0724405	0.0838626	-0.286823	0.0368248	-0.0260507	-0.0130803
Feature558	Sample541	ID 94	FREEZEDRIED	RUN1	14203	2.4	1.63089	2009-11-11	1899-12-30 18:06:00	AFTERNOON	12.3872	11	2009	WET SUMMER	5.721	OLD	F	Group 2	60.0946	Subordinate	0.166474	35.9455	16.35	31.3536	0.4	23165	145	3.62603	0.195513	-0.022693	0.0515118	0.164216	-0.190908	0.093365	0.189283	-0.0452839
Feature559	Sample542	ID 120	FREEZEDRIED	RUN1	17792	3.51461	5.50069	2009-11-12	1899-12-30 07:21:00	MORNING	1.64583	11	2009	WET SUMMER	0.156	YOUNG	F	Group 16	21.6374	Subordinate	0.374694	36.7476	16.4143	20.6245	0.4	97891	106	2.66468	-0.172598	-0.00119071	-0.0583114	-0.0409893	0.0848075	-0.131305	0.0796597	-0.0208983
Feature560	Sample543	ID 116	FREEZEDRIED	RUN4	55967	0.5	0.168179	2010-06-27	1899-12-30 12:53:00	MORNING	5.41194	6	2010	DRY WINTER	0.762	YOUNG	M	Group 2	33.3641	Subordinate	3.5468	26.7	1	24.0615	0.1	9417	244	3.90723	0.103018	-0.0887105	0.0603326	0.128433	0.0166372	0.126731	-0.162169	-0.0853183
Feature561	Sample544	ID 127	FREEZEDRIED	RUN1	21394	0.5	4.15447	2010-06-27	1899-12-30 12:53:00	MORNING	5.41194	6	2010	DRY WINTER	1.241	MIDDLEAGED	M	Group 2	-34.4969	Subordinate	3.5468	26.7	1	24.0615	0.1	88881	103	2.3177	-0.195558	0.0081012	-0.08957	-0.0105612	0.111198	-0.100341	-0.0164832	-0.0354859
Feature562	Sample545	ID 45	FREEZEDRIED	RUN1	27961	2.23306	3.73215	2010-07-09	1899-12-30 11:10:00	MORNING	3.69528	7	2010	DRY WINTER	6.627	OLD	F	Group 15	55.6795	Subordinate	1.80192	23.1	8.6	17.2	0.1	104352	110	2.22725	-0.18285	0.0214539	-0.105008	-0.0147709	0.116104	-0.0891718	-0.00654328	-0.0173877
Feature564	Sample546	ID 117	FREEZEDRIED	RUN4	63162	1.24973	6.60543	2010-07-23	1899-12-30 12:09:00	MORNING	4.74111	7	2010	DRY WINTER	0.37	YOUNG	M	Group 2	-19.3585	Subordinate	2.78525	25.1	4	22.2	0.2	417210	161	3.27037	-0.0426638	-0.0815957	0.011829	-0.0563392	0.107197	-0.082817	-0.0325913	-0.00113497
Feature566	Sample548	ID 48	FREEZEDRIED	RUN1	32152	3.0177	7.48198	2010-09-10	1899-12-30 09:20:00	MORNING	2.605	9	2010	DRY WINTER	5.499	OLD	F	Group 16	-44.489	Dominant	1.01986	28.6	14.3	20.3	0	240560	108	3.31919	-0.084757	-0.0160901	-0.106901	0.0201665	0.0581712	-0.200312	-0.0373804	-0.0936235
Feature567	Sample549	ID 98	FREEZEDRIED	RUN1	18676	2.24857	12.3336	2010-10-08	1899-12-30 09:10:00	MORNING	2.97028	10	2010	WET SUMMER	5.118	OLD	F	Group 35	-3.66547	Dominant	1.628	39.6	21.9	28.5	0	230341	70	3.0243	-0.082229	-0.00273691	-0.0810766	0.069589	-0.139441	-0.302094	-0.0411376	-0.0143683
Feature568	Sample550	ID 119	FREEZEDRIED	RUN1	20793	1.68297	4.17645	2010-10-09	1899-12-30 18:26:00	AFTERNOON	12.255	10	2010	WET SUMMER	0.162	YOUNG	F	Group 15	-65.5499	Subordinate	0.858306	34	16.1	31	0	86839	89	2.86922	0.0872968	-0.0173913	0.0322935	0.0145916	-0.209599	-0.17705	-0.0196956	0.0320012
Feature569	Sample551	ID 121	FREEZEDRIED	RUN2	24073	1.68297	0.89041	2010-10-16	1899-12-30 18:26:00	AFTERNOON	12.3764	10	2010	WET SUMMER	2.129	MIDDLEAGED	M	Group 8	61.7838	Dominant	0.858306	23.2	5.5	21.8	0	21436	148	2.80036	0.143699	0.14801	-0.0371903	-0.0850443	-0.110089	-0.0639625	-0.0418371	-0.0900041
Feature570	Sample552	ID 45	FREEZEDRIED	RUN1	22355	1.55	2.29796	2010-11-08	1899-12-30 18:57:00	AFTERNOON	13.2067	11	2010	WET SUMMER	6.962	OLD	F	Group 15	-130.834	Subordinate	1.01647	37.9	11	27.5282	0	51366	70	2.10535	0.101034	-0.00976576	-0.282259	-0.0230161	-0.139721	-0.224417	-0.0175392	0.0870395
Feature571	Sample553	ID 127	FREEZEDRIED	RUN1	23140	1.73127	9.17847	2010-11-11	1899-12-30 09:08:00	MORNING	3.41833	11	2010	WET SUMMER	1.616	MIDDLEAGED	M	Group 2	-41.3453	Dominant	2.15803	30.3	6.6	21.1	0	212386	101	3.3116	-0.105385	-0.00332522	-0.0833821	-0.0792836	0.20314	-0.0735688	-0.00672039	0.0749775
Feature572	Sample554	ID 115	FREEZEDRIED	RUN1	37048	2.41667	0.804227	2010-11-11	1899-12-30 18:05:00	AFTERNOON	12.3683	11	2010	WET SUMMER	3.784	MIDDLEAGED	M	Group 16	-45.6389	Dominant	0.149807	30.3	6.6	29	0	29789	293	4.17338	-0.00416753	-0.0426138	0.0580221	0.0338564	0.106112	0.164802	-0.107171	-0.0202955
Feature573	Sample555	ID 124	FREEZEDRIED	RUN1	33370	0.981274	4.99588	2010-11-12	1899-12-30 09:53:00	MORNING	4.17694	11	2010	WET SUMMER	1.142	MIDDLEAGED	F	Group 27	-104.694	Subordinate	2.90803	35.3	8	29.9	0	166716	46	1.49672	-0.237817	0.112028	-0.0786024	-0.0138995	-0.148876	-0.249983	-0.0269365	0.0909449
Feature574	Sample556	ID 125	FREEZEDRIED	RUN4	81024	4.38404	0.661928	2010-12-12	1899-12-30 06:18:00	MORNING	0.662222	12	2010	WET SUMMER	0.299	YOUNG	M	Group 27	-22.7302	Subordinate	0	39.1	22	24.4	0	53639	245	2.82938	-0.163544	-0.00864576	0.0700687	0.0381665	0.199149	0.0441139	-0.0297127	-0.0269491
Feature575	Sample557	ID 119	FREEZEDRIED	RUN1	28264	3.63404	2.58803	2010-12-23	1899-12-30 07:03:00	MORNING	1.345	12	2010	WET SUMMER	0.367	YOUNG	F	Group 15	62.9919	Subordinate	0.272705	38.7	21.9	25.2	0.4	73153	88	2.60608	0.060899	0.1168	-0.0219943	-0.0649197	-0.158566	-0.211825	-0.0293916	-0.0948787
Feature576	Sample558	ID 136	FREEZEDRIED	RUN1	17227	3.94164	1.7067	2011-01-12	1899-12-30 07:07:00	MORNING	1.19472	1	2011	WET SUMMER	0.186	YOUNG	M	Group 16	19.0698	Subordinate	0	37.6	18.8	23.4	0.2	29406	207	3.7389	-0.0856392	-0.00182837	0.103944	-0.0631196	0.0515811	-0.0147246	0.00293879	0.0343291
Feature577	Sample559	ID 130	FREEZEDRIED	RUN1	27376	3.49164	2.95084	2011-01-09	1899-12-30 07:34:00	MORNING	1.68278	1	2011	WET SUMMER	0.167	YOUNG	M	Group 3	-2.68236	Subordinate	0.319531	33.2	18	19.2	0.4	80787	90	2.41632	-0.0944477	-0.0293207	-0.197573	-0.0346273	-0.0122516	-0.209672	-0.0275616	-0.0192137
Feature578	Sample560	ID 130	FREEZEDRIED	RUN1	19425	3.66151	0.222195	2011-02-12	1899-12-30 17:07:00	AFTERNOON	10.7836	2	2011	WET SUMMER	0.26	YOUNG	M	Group 3	56.5666	Subordinate	9.42047	34.1	20	33.3633	0.2	4322	277	3.62648	0.193079	0.198299	0.0385985	-0.0643817	-0.283572	0.247505	-0.126785	-0.00466223
Feature579	Sample561	ID 126	FREEZEDRIED	RUN1	21875	2.49833	1.37637	2011-02-20	1899-12-30 09:02:00	MORNING	2.60583	2	2011	WET SUMMER	2.288	MIDDLEAGED	M	Group 2	10.1579	Subordinate	1.33714	32.1	17.1	22.7	0.6	30115	236	4.35294	0.123356	-0.15598	0.0632683	-0.0283785	0.259818	0.0854021	0.0315632	0.00126395
Feature580	Sample562	ID 119	FREEZEDRIED	RUN1	12757	2.66151	0.651816	2011-02-24	1899-12-30 18:07:00	AFTERNOON	11.645	2	2011	WET SUMMER	0.54	YOUNG	F	Group 15	122.003	Subordinate	10.4205	36.1	19.4	33.8	0.4	8311	274	4.42895	0.217483	0.205263	0.11339	-0.108093	-0.280408	0.224371	0.129745	-0.00682777
Feature581	Sample563	ID 137	FREEZEDRIED	RUN2	33053	3.20554	2.18656	2011-03-15	1899-12-30 08:43:00	MORNING	2.06306	3	2011	WET SUMMER	0.356	YOUNG	M	Group 16	72.4758	Subordinate	0.663175	34.5	18.3	24.6	0.6	72280	159	3.39565	-0.0826101	-0.0634447	0.0546601	0.0835774	0.134752	-0.0529949	0.0387859	-0.0648699
Feature582	Sample564	ID 115	FREEZEDRIED	RUN1	20813	3.08888	6.80473	2011-03-15	1899-12-30 08:50:00	MORNING	2.17972	3	2011	WET SUMMER	4.123	MIDDLEAGED	M	Group 16	23.1093	Dominant	0.779841	34.5	18.3	24.6	0.6	141626	100	2.86601	-0.20104	0.0561214	-0.0190471	-0.0298833	0.156356	-0.151055	-0.0181377	0.00100339
Feature583	Sample565	ID 48	FREEZEDRIED	RUN1	21755	2.00419	8.81954	2011-03-23	1899-12-30 18:17:00	AFTERNOON	11.5628	3	2011	WET SUMMER	6.03	OLD	F	Group 16	-65.5015	Dominant	0.440084	33.9	17.8	30.2	0.4	191866	93	3.17167	-0.0492375	0.0673932	0.00147484	0.0151514	-0.188436	-0.111905	0.101653	-0.0658772
Feature584	Sample566	ID 130	FREEZEDRIED	RUN1	11909	2.62039	5.95735	2011-05-29	1899-12-30 10:18:00	MORNING	2.99528	5	2011	DRY WINTER	0.551	YOUNG	M	Group 3	167.544	Subordinate	1.38724	25.5	1.8	14.6	0.4	70947	74	2.98902	-0.105154	-0.0260944	-0.144996	0.00383716	0.00149595	-0.220377	-0.00615075	-0.0177637
Feature585	Sample567	ID 120	FREEZEDRIED	RUN1	18724	2.3677	2.76964	2011-09-17	1899-12-30 09:59:00	MORNING	3.38333	9	2011	DRY WINTER	2.003	MIDDLEAGED	F	Group 16	98.252	Subordinate	1.66986	29.1	3.9	20.4	0	51850	138	2.6041	-0.193138	-0.0232891	0.100622	0.0113751	0.193625	-0.0705472	-0.0267209	-0.0426602
Feature586	Sample568	ID 115	FREEZEDRIED	RUN1	15447	1.42485	2.24247	2011-09-21	1899-12-30 18:20:00	AFTERNOON	11.8103	9	2011	DRY WINTER	4.644	MIDDLEAGED	M	Group 16	-14.7393	Dominant	1.13787	27	0	24.9	0	34639	192	4.23188	0.134327	-0.0912822	0.00381717	0.0944338	0.0555091	0.0338514	-0.0090865	-0.0789957
Feature587	Sample569	ID 137	FREEZEDRIED	RUN2	21625	1.34152	2.91811	2011-09-21	1899-12-30 18:25:00	AFTERNOON	11.8936	9	2011	DRY WINTER	0.877	YOUNG	M	Group 16	4.64168	Subordinate	1.22121	27	0	24.9	0	63108	154	3.55085	-0.007337	-0.0578325	-0.0255987	0.0640531	0.0903927	-0.0276748	0.0475135	-0.122699
Feature588	Sample570	ID 130	FREEZEDRIED	RUN1	39421	0.647941	6.04865	2011-11-04	1899-12-30 10:13:00	MORNING	4.4275	11	2011	WET SUMMER	0.986	YOUNG	M	Group 3	-44.0896	Dominant	3.24136	37.7	9.5	30.1	0	238449	170	2.43618	-0.181547	0.0218868	0.0795779	0.0535878	0.246042	-0.0017641	-0.0078473	-0.016563
Feature590	Sample572	ID 124	FREEZEDRIED	RUN1	25068	1.6	1.50639	2011-12-01	1899-12-30 18:54:00	AFTERNOON	13.2811	11	2011	WET SUMMER	2.195	MIDDLEAGED	F	Group 27	-102.916	Dominant	0.966474	36.2	19.2	31.7	0.2	37786	183	3.23235	0.0647757	0.0234666	-0.175708	-0.028636	-0.0813592	0.103536	-0.106652	-0.0576852
Feature591	Sample573	ID 139	FREEZEDRIED	RUN4	82294	4.77497	2.61807	2012-01-12	1899-12-30 06:17:00	MORNING	0.364722	1	2012	WET SUMMER	0.132	YOUNG	F	Group 22	-50.2341	Subordinate	0	41.1	23.5	23.8	0.6	215448	187	2.38828	0.0836946	0.114779	0.0805043	-0.0258239	-0.0793614	0.0516664	0.15583	-0.0633433
Feature592	Sample574	ID 119	FREEZEDRIED	RUN1	24353	1.03166	0.939701	2012-02-06	1899-12-30 10:30:00	MORNING	4.24611	2	2012	WET SUMMER	1.49	MIDDLEAGED	F	Group 15	-16.0043	Dominant	2.8038	35.8	21.5	30.6	0.2	22882	324	4.68806	0.14061	0.0177318	0.106158	-0.0348657	-0.0500225	0.243917	0.0188998	-0.0826997
Feature593	Sample575	ID 140	FREEZEDRIED	RUN4	45899	0.5	0.0944819	2012-02-11	1899-12-30 12:42:00	MORNING	6.3825	2	2012	WET SUMMER	0.436	YOUNG	F	Group 26	26.4061	Subordinate	5.0038	30.3	19.5	27.2	0.2	4350	544	4.0257	-0.111048	0.234605	0.125324	-0.0214512	-0.259135	0.209567	-0.0861374	0.0164886
Feature594	Sample576	ID 138	FREEZEDRIED	RUN1	19276	1.97818	0.823955	2012-02-18	1899-12-30 18:48:00	AFTERNOON	12.3983	2	2012	WET SUMMER	0.466	YOUNG	M	Group 16	48.0891	Dominant	0.51265	27.8	20.6	25.3	6.8	15879	209	3.11397	0.16021	0.197658	0.0621423	-0.0805181	-0.122297	0.0688911	0.160969	-0.0192945
Feature595	Sample577	ID 123	FREEZEDRIED	RUN1	18897	3.63888	5.33344	2012-03-20	1899-12-30 08:17:00	MORNING	1.58139	3	2012	WET SUMMER	3.299	MIDDLEAGED	F	Group 14	-65.4861	Dominant	0.229841	36.5	10.2	18.5	17.8	100782	111	3.04115	-0.135843	-0.0119808	0.0204364	0.0831147	0.0741546	-0.13869	-0.0265919	-0.133909
Feature596	Sample578	ID 98	FREEZEDRIED	RUN1	22545	3.37221	9.07297	2012-03-18	1899-12-30 08:33:00	MORNING	1.86472	3	2012	WET SUMMER	6.562	OLD	F	Group 35	-85.5239	Dominant	0.496508	29.3	13.9	16.8	19.6	204552	37	1.8464	-0.0620455	0.17253	0.0583092	-0.0530633	-0.118938	-0.269697	0.0253181	0.164089
Feature597	Sample579	ID 120	FREEZEDRIED	RUN1	11825	1.97085	1.33788	2012-03-30	1899-12-30 18:19:00	AFTERNOON	11.5336	3	2012	WET SUMMER	2.537	MIDDLEAGED	F	Group 16	19.9371	Subordinate	0.473418	30.5	16.9	29.4	20.8	15816	198	3.8316	0.171194	0.118355	-0.105187	-0.0758366	-0.272359	0.198203	0.127412	0.00448892
Feature598	Sample580	ID 138	FREEZEDRIED	RUN1	11413	0.739468	0.476372	2012-04-03	1899-12-30 18:55:00	AFTERNOON	12.1017	4	2012	WET SUMMER	0.589	YOUNG	M	Group 16	89.604	Dominant	1.73771	31.3	11.3	24.6	17.6	5437	234	4.41448	0.168609	0.0315593	0.106739	-0.120642	0.0127629	0.12311	0.128209	-0.0154191
Feature599	Sample581	ID 124	FREEZEDRIED	RUN1	17259	1.48947	0.515073	2012-04-07	1899-12-30 18:10:00	AFTERNOON	11.3194	4	2012	WET SUMMER	2.545	MIDDLEAGED	F	Group 27	-40.042	Dominant	0.987714	33.2	17.2	28.9	17.6	8917	467	5.27756	0.19538	0.101174	0.113103	-0.0980333	-0.185974	0.335798	0.0494175	0.00910871
Feature600	Sample582	ID 127	FREEZEDRIED	RUN1	21638	3.33705	5.67877	2012-05-11	1899-12-30 09:35:00	MORNING	2.43556	5	2012	DRY WINTER	3.115	MIDDLEAGED	M	Group 2	4.28743	Dominant	0.670578	32	11.3	22.7	12	122882	132	2.72391	-0.174302	0.104241	0.08014	-0.0331787	0.0528984	0.0233155	0.137412	-0.0351676
Feature601	Sample583	ID 134	FREEZEDRIED	RUN2	27287	1.18705	1.12443	2012-05-25	1899-12-30 11:44:00	MORNING	4.45667	5	2012	DRY WINTER	0.263	YOUNG	M	Group 8	-5.64173	Subordinate	2.82058	31.9	7.7	27.2	2.4	30665	228	2.89979	0.0539639	0.0978445	0.0937844	0.0214747	0.0417422	0.194882	-0.146617	0.0266517
Feature602	Sample584	ID 136	FREEZEDRIED	RUN1	27167	2.60738	6.63318	2012-06-03	1899-12-30 10:45:00	MORNING	3.39861	6	2012	DRY WINTER	1.578	MIDDLEAGED	M	Group 16	-81.5368	Dominant	1.41347	28.1	3.6	23.3	0	180204	65	1.89863	-0.0210949	0.0374842	-0.219268	-0.0503874	-0.00167173	-0.165574	-0.00492513	0.0937678
Feature604	Sample585	ID 133	FREEZEDRIED	RUN4	43829	3.13284	10.6669	2012-06-15	1899-12-30 15:50:00	AFTERNOON	8.40361	6	2012	DRY WINTER	0.559	YOUNG	M	Group 3	119.188	Subordinate	6.4968	25.4	0.3	24.4	0	467516	51	1.22305	0.147753	0.209601	0.0707195	-0.06344	-0.277395	-0.00366901	0.0592034	0.161617
Feature605	Sample586	ID 124	FREEZEDRIED	RUN1	28105	3.13417	3.03013	2012-08-09	1899-12-30 09:57:00	MORNING	2.71222	8	2012	DRY WINTER	2.885	MIDDLEAGED	F	Group 32	64.6678	Dominant	0.894195	18.6	-0.9	11	1.1	85153	179	3.01309	-0.145809	-0.00662547	-0.0701216	-0.00452635	0.214928	0.00186342	-0.00758839	-0.0270289
Feature606	Sample587	ID 123	FREEZEDRIED	RUN1	22262	2.03297	5.89066	2012-10-09	1899-12-30 18:05:00	AFTERNOON	11.9136	10	2012	WET SUMMER	3.855	MIDDLEAGED	F	Group 14	-68.551	Dominant	0.508306	34.0446	13.9835	28.3838	0	131132	143	3.21694	0.109256	-0.140403	0.0361861	0.141163	0.132473	0.0596512	-0.115831	-0.0633921
Feature607	Sample588	ID 132	FREEZEDRIED	RUN2	21438	3.58191	6.74657	2012-10-11	1899-12-30 07:50:00	MORNING	1.69889	10	2012	WET SUMMER	0.882	YOUNG	M	Group 3	-79.5427	Dominant	0.294668	28.5944	8.55619	17.5953	0	144623	108	2.55082	-0.165771	0.0730193	0.0225907	0.0451902	0.0528903	-0.0987239	-0.0520551	-0.066841
Feature608	Sample589	ID 141	FREEZEDRIED	RUN2	24381	2.46461	9.45328	2012-11-06	1899-12-30 08:24:00	MORNING	2.64111	11	2012	WET SUMMER	0.732	YOUNG	M	Group 3	23.85	Subordinate	1.42469	37.5	14.9	25.3	14	230478	151	3.09777	-0.143031	0.0166816	0.0696818	0.0623397	0.11785	0.00329827	0.0735445	-0.0909023
Feature609	Sample590	ID 127	FREEZEDRIED	RUN1	23170	2.33127	7.44669	2012-11-16	1899-12-30 08:32:00	MORNING	2.86083	11	2012	WET SUMMER	3.633	MIDDLEAGED	M	Group 18	-70.7388	Dominant	1.55803	38.1	18.5	25.2	3.8	172539	184	3.49526	-0.109398	-0.0435268	0.0513893	-0.0201624	0.178679	0.10747	0.133795	-0.0319327
Feature610	Sample591	ID 122	FREEZEDRIED	RUN4	72594	4.43127	1.92056	2012-11-21	1899-12-30 06:26:00	MORNING	0.789444	11	2012	WET SUMMER	3.973	MIDDLEAGED	F	Group 27	-26.8192	Dominant	0	39	17.4	17.5	3.8	139417	320	4.09726	-0.0224056	-0.0922716	0.0615746	0.0066756	0.0860797	0.236028	-0.152119	0.0543573
Feature612	Sample592	ID 45	FREEZEDRIED	RUN1	25124	2.41667	2.90202	2012-11-17	1899-12-30 18:05:00	AFTERNOON	12.4175	11	2012	WET SUMMER	8.989	OLD	F	Group 15	87.7208	Subordinate	0.149807	37	18.2	34	3.8	72917	148	3.09456	0.031559	-0.00438629	-0.196506	-0.037118	-0.0873971	0.148194	-0.214601	0.00696453
Feature613	Sample593	ID 119	FREEZEDRIED	RUN1	32179	2.41667	5.4065	2012-11-17	1899-12-30 18:05:00	AFTERNOON	12.4175	11	2012	WET SUMMER	2.271	MIDDLEAGED	F	Group 15	-63.4519	Dominant	0.149807	37	18.2	34	3.8	173979	119	2.31302	-0.0603679	0.116642	-0.135908	-0.0577929	-0.227616	0.0758633	-0.166614	0.0224891
Feature614	Sample594	ID 127	FREEZEDRIED	RUN1	25588	3.24857	3.63755	2012-10-05	1899-12-30 08:10:00	MORNING	1.92417	10	2012	WET SUMMER	3.518	MIDDLEAGED	M	Group 2	-102.508	Dominant	0.628002	33.5791	9.75888	22.7777	0	93078	99	2.49742	-0.107044	-0.0027661	-0.154909	0.0380239	-0.0952113	-0.0705319	-0.0254736	-0.0533953
Feature615	Sample595	ID 134	FREEZEDRIED	RUN2	23577	2.38127	5.46262	2012-11-13	1899-12-30 08:29:00	MORNING	2.78889	11	2012	WET SUMMER	0.734	YOUNG	M	Group 8	21.1953	Subordinate	1.50803	34.1	17.4	23.7	17.2	128794	219	4.24507	0.0562793	-0.0915306	-0.0638006	-0.0144359	0.173984	0.118389	-0.0895951	0.00471834
Feature616	Sample596	ID 142	FREEZEDRIED	RUN1	31104	1.76461	6.8639	2012-12-01	1899-12-30 09:06:00	MORNING	3.48139	11	2012	WET SUMMER	0.178	YOUNG	F	Group 8	-25.8107	Subordinate	2.12469	36.5	17.7	25.7	5	213498	119	2.44972	-0.235644	0.0168586	0.139327	-0.0688863	0.0617771	-0.143385	-0.0263258	0.0689938
Feature617	Sample597	ID 126	FREEZEDRIED	RUN1	34181	3.81461	18.794	2012-11-27	1899-12-30 07:03:00	MORNING	1.42639	11	2012	WET SUMMER	4.058	MIDDLEAGED	M	Group 22	-51.709	Subordinate	0.074694	33.5	5.2	13.2	5	642398	231	4.19915	-0.0383525	-0.113123	0.0739591	-0.127418	0.235834	0.149818	0.110325	0.112887
Feature619	Sample598	ID 98	FREEZEDRIED	RUN2	21843	2.93404	19.4901	2012-12-04	1899-12-30 07:45:00	MORNING	2.13083	12	2012	WET SUMMER	7.277	OLD	F	Group 35	-80.6088	Dominant	0.972705	31.1	12.9	20.1	10	425715	187	4.2429	-0.0178552	-0.165506	0.0277758	-0.116698	0.259571	0.0285964	0.00494504	0.0436905
Feature620	Sample599	ID 115	FREEZEDRIED	RUN1	21474	0.68404	9.74505	2012-12-09	1899-12-30 10:00:00	MORNING	4.37111	12	2012	WET SUMMER	5.863	OLD	M	Group 16	-69.5031	Dominant	3.22271	36	14.7	30.2	10.4	209250	209	4.158	-0.0575107	-0.104014	0.0390421	-0.148078	0.24373	0.119516	0.0535395	0.116974
Feature621	Sample600	ID 120	FREEZEDRIED	RUN1	21585	3.36737	17.9397	2012-12-09	1899-12-30 07:19:00	MORNING	1.68778	12	2012	WET SUMMER	3.233	MIDDLEAGED	F	Group 16	-79.4615	Subordinate	0.539372	36	14.7	21.2	10.4	387231	216	4.51043	0.0164517	-0.225647	0.0391202	-0.0972272	0.31291	0.101373	0.038107	0.118996
Feature622	Sample601	ID 142	FREEZEDRIED	RUN1	23505	3.15831	9.45328	2013-01-05	1899-12-30 07:54:00	MORNING	2.05861	1	2013	WET SUMMER	0.274	YOUNG	F	Group 8	15.6943	Subordinate	0.652864	31.6	13.6	18.1	5.8	222203	188	4.13107	-0.0134583	-0.177765	-0.0960117	-0.0910338	0.296861	0.0677732	-0.0464015	0.0962684
Feature623	Sample602	ID 96	FREEZEDRIED	RUN1	25156	1.87609	7.62656	2013-01-20	1899-12-30 19:11:00	AFTERNOON	13.1486	1	2013	WET SUMMER	8.348	OLD	F	Group 3	-22.4668	Dominant	0.72916	34.8	18.6	30.5	8	191859	195	3.92617	-0.0760241	-0.153881	0.0634017	-0.0967681	0.235602	0.0907142	-0.0106518	0.0438154
Feature624	Sample603	ID 121	FREEZEDRIED	RUN2	21500	2.24794	2.8861	2012-11-13	1899-12-30 08:37:00	MORNING	2.92222	11	2012	WET SUMMER	4.208	MIDDLEAGED	M	Group 8	-3.24937	Dominant	1.64136	34.1	17.4	25.6	17.2	62052	148	4.00636	0.0766126	0.199881	0.0701271	-0.105475	-0.270058	0.0607058	0.0847455	0.163775
Feature625	Sample604	ID 48	FREEZEDRIED	RUN1	19873	2.47497	7.73871	2013-01-16	1899-12-30 08:35:00	MORNING	2.6025	1	2013	WET SUMMER	7.852	OLD	F	Group 16	72.4665	Dominant	1.3362	39.8	24.1	32.2	5.4	153791	48	2.36692	-0.125178	0.0395336	-0.1707	-0.00598875	-0.244094	-0.274251	0.0142307	0.161912
Feature626	Sample605	ID 98	FREEZEDRIED	RUN1	32723	2.04164	4.28994	2013-01-19	1899-12-30 09:01:00	MORNING	2.99556	1	2013	WET SUMMER	7.403	OLD	F	Group 35	-70.9074	Dominant	1.76953	33.3	17.8	19.1	5.4	140383	176	3.6105	-0.0689506	-0.121717	-0.0360574	-0.147313	0.278358	0.0408672	-0.000742222	0.0804316
Feature627	Sample606	ID 132	FREEZEDRIED	RUN2	19789	3.09164	29.2351	2013-01-27	1899-12-30 07:58:00	MORNING	1.83639	1	2013	WET SUMMER	1.178	MIDDLEAGED	M	Group 3	-93.1857	Dominant	0.719531	40.2	17.5	27.1	4.2	578535	167	4.00841	-0.045833	-0.168285	-0.0135847	-0.0792824	0.272775	0.0230991	0.00428754	0.0791142
Feature628	Sample607	ID 136	FREEZEDRIED	RUN1	32764	4.415	5.01174	2013-02-02	1899-12-30 07:07:00	MORNING	0.905556	2	2013	WET SUMMER	2.247	MIDDLEAGED	M	Group 16	-86.4144	Dominant	0	37.2	23.1	24	4.2	164183	280	4.65252	0.0741578	-0.221629	-0.00124873	-0.0988516	0.228026	0.182564	-0.0735988	0.0744242
Feature629	Sample608	ID 130	FREEZEDRIED	RUN1	26113	2.74164	11.1964	2013-01-31	1899-12-30 08:19:00	MORNING	2.1325	1	2013	WET SUMMER	2.23	MIDDLEAGED	M	Group 3	-112.203	Dominant	1.06953	36.6	17.5	24.9	4.4	292382	212	4.40961	0.0615192	-0.23673	0.0706538	-0.0892124	0.311285	0.0637737	0.0133828	0.0810581
Feature630	Sample609	ID 126	FREEZEDRIED	RUN1	21455	4.615	0.955628	2013-02-14	1899-12-30 06:55:00	MORNING	0.553333	2	2013	WET SUMMER	4.274	MIDDLEAGED	M	Group 22	-89.8089	Subordinate	0	38	18.2	20.4	4	20507	184	3.75673	0.123517	-0.0935787	-0.162609	0.0606988	-0.00377612	0.140733	-0.127686	0.00608486
Feature631	Sample610	ID 94	FREEZEDRIED	RUN1	20900	2.165	3.0714	2013-02-13	1899-12-30 09:22:00	MORNING	3.01528	2	2013	WET SUMMER	8.981	OLD	F	Group 18	-24.7231	Subordinate	1.67047	38.3	20.9	28.3	3.8	64180	197	3.99362	-0.0112941	-0.108402	-0.0515026	-0.0325275	0.251254	0.0199727	0.0234576	0.00330245
Feature632	Sample611	ID 48	FREEZEDRIED	RUN1	23359	1.61151	0.523441	2013-02-11	1899-12-30 19:10:00	AFTERNOON	12.84	2	2013	WET SUMMER	7.923	OLD	F	Group 16	-113.031	Dominant	0.879317	35.6	15.5	31.8	3.8	12230	80	2.06068	0.00463851	-0.0177536	-0.260681	-0.0169402	-0.242843	-0.109734	-0.0209086	0.0827191
Feature633	Sample612	ID 142	FREEZEDRIED	RUN1	11133	0.811515	0.277646	2013-02-03	1899-12-30 19:58:00	AFTERNOON	13.7425	2	2013	WET SUMMER	0.353	YOUNG	F	Group 8	10.3724	Subordinate	1.67932	37.9	21.2	31.4	4.2	3071	303	3.76597	0.158608	0.0127214	-0.209993	-0.0643945	-0.165351	0.246482	-0.108227	0.0724289
Feature634	Sample613	ID 48	FREEZEDRIED	RUN1	17458	1.47818	2.14497	2013-02-21	1899-12-30 19:18:00	AFTERNOON	12.8558	2	2013	WET SUMMER	7.951	OLD	F	Group 16	-126.011	Dominant	1.01265	32.3	17.1	29.3	6.4	37446	97	3.35405	0.114645	-0.0359385	-0.143471	0.0169374	-0.129306	-0.0809422	-0.0854606	-0.0116511
Feature635	Sample614	ID 138	FREEZEDRIED	RUN1	19846	3.38166	21.626	2013-02-22	1899-12-30 08:09:00	MORNING	1.695	2	2013	WET SUMMER	1.479	MIDDLEAGED	M	Group 16	-93.4627	Dominant	0.453803	35	9.2	17.7	6.4	429193	119	3.54859	-0.0887179	-0.122388	0.0429526	-0.151999	0.232044	-0.0765873	-0.0323225	0.101808
Feature636	Sample615	ID 134	FREEZEDRIED	RUN2	31412	3.19833	7.89349	2013-02-24	1899-12-30 08:20:00	MORNING	1.85667	2	2013	WET SUMMER	1.016	MIDDLEAGED	M	Group 8	-45.2314	Subordinate	0.637136	36.8	12.5	21.7	6.4	247949	227	4.45395	0.0550891	-0.214192	-0.0552375	-0.119423	0.291276	0.0777996	-0.0346265	0.0566713
Feature637	Sample616	ID 48	FREEZEDRIED	RUN1	25301	1.71151	9.86686	2013-02-22	1899-12-30 19:04:00	AFTERNOON	12.6117	2	2013	WET SUMMER	7.953	OLD	F	Group 16	-153.854	Dominant	0.779317	35	9.2	31.1	6.4	249640	124	3.10333	0.104119	0.00446695	-0.113713	-0.0752277	0.111162	-0.0969667	-0.0664017	0.0377033
Feature638	Sample617	ID 137	FREEZEDRIED	RUN2	30997	2.03752	6.34015	2013-03-10	1899-12-30 18:15:00	AFTERNOON	11.6361	3	2013	WET SUMMER	2.345	MIDDLEAGED	M	Group 16	-113.197	Subordinate	0.406751	32.7	11.7	31.1	6	196529	88	3.09083	-0.110511	0.0372397	-0.0319497	-0.0235523	-0.106237	-0.182586	-0.0076867	0.016554
Feature639	Sample618	ID 115	FREEZEDRIED	RUN1	27013	1.39413	4.40977	2013-04-02	1899-12-30 11:03:00	MORNING	4.245	4	2013	WET SUMMER	6.175	OLD	M	Group 16	-143.874	Subordinate	2.51452	23.9	12.4	20.4	64	119120	184	4.39069	0.0526472	-0.200923	0.0712625	-0.0472457	0.279723	-0.0379368	-0.0149613	0.0632265
Feature640	Sample619	ID 45	FREEZEDRIED	RUN1	14071	1.46617	0.691501	2013-06-30	1899-12-30 17:30:00	AFTERNOON	10.0239	6	2013	DRY WINTER	9.605	OLD	F	Group 15	-128.599	Subordinate	1.04188	25.5	-0.3	22.7	0	9730	172	3.22667	0.135098	0.0908431	0.0126593	-0.00494701	-0.183292	0.0844997	-0.127208	-0.0333549
Feature641	Sample620	ID 98	FREEZEDRIED	RUN1	29852	3.29413	10.0554	2013-04-06	1899-12-30 09:09:00	MORNING	2.31278	4	2013	WET SUMMER	7.614	OLD	F	Group 35	-91.0579	Dominant	0.614525	26.8	9	18.2	64	300161	202	3.89602	-0.0375615	-0.159092	-0.103343	-0.125463	0.292048	0.0530092	0.0183882	0.0715207
Feature642	Sample621	ID 98	FREEZEDRIED	RUN1	18074	4.2108	6.47007	2013-04-14	1899-12-30 08:14:00	MORNING	1.33056	4	2013	WET SUMMER	7.636	OLD	F	Group 35	-84.0759	Dominant	0	29.6	14.3	17.3	64	116940	160	3.78464	-0.0236248	-0.141139	-0.00395046	-0.0705135	0.272236	0.0407655	-0.0542972	0.0298158
Feature644	Sample622	ID 124	FREEZEDRIED	RUN2	17636	2.1608	10.7394	2013-04-04	1899-12-30 10:17:00	MORNING	3.46222	4	2013	WET SUMMER	3.537	MIDDLEAGED	F	Group 32	-45.5957	Subordinate	1.74786	25.4	11.8	19.6	64	189399	113	3.76136	-0.0619047	-0.105527	0.00361227	0.0296316	0.123106	-0.140091	-0.0544126	0.014029
Feature645	Sample623	ID 94	FREEZEDRIED	RUN1	18716	1.9164	3.84111	2013-07-10	1899-12-30 11:29:00	MORNING	4.01472	7	2013	DRY WINTER	9.384	OLD	F	Group 18	-87.0037	Subordinate	2.11858	22.2	1.7	16.8	0	71891	92	3.02086	-0.147	0.00860416	-0.0914315	0.00455369	-0.0344556	-0.145811	0.0853819	-0.0261328
Feature646	Sample624	ID 120	FREEZEDRIED	RUN1	10512	1.73947	2.17451	2013-04-15	1899-12-30 17:55:00	AFTERNOON	11.0056	4	2013	WET SUMMER	3.581	MIDDLEAGED	F	Group 16	-145.771	Subordinate	0.737714	31.1	15	28.1	64	22859	144	3.19372	0.154485	0.166414	-0.148109	-0.0970243	-0.290015	0.0569675	0.0745961	0.0835445
Feature647	Sample625	ID 129	FREEZEDRIED	RUN4	63823	1.14071	4.56271	2013-06-09	1899-12-30 12:13:00	MORNING	4.82417	6	2013	DRY WINTER	2.277	MIDDLEAGED	F	Group 18	-50.9053	Subordinate	2.88013	22.4	7.4	20.3	0	291206	232	4.19256	0.0356982	-0.204693	0.0398633	0.0382072	0.257177	0.0355269	0.0242821	0.0105877
Feature650	Sample626	ID 122	FREEZEDRIED	RUN4	83436	0.5	2.0745	2013-06-01	1899-12-30 12:30:00	MORNING	5.16639	5	2013	DRY WINTER	4.499	MIDDLEAGED	F	Group 27	-22.6234	Subordinate	3.58724	28.5	6.4	23.8	0	173091	188	3.63959	-0.0944959	-0.0377386	0.0737121	0.0285147	0.233905	-0.0315872	-0.00683716	0.00862869
Feature651	Sample627	ID 142	FREEZEDRIED	RUN1	23674	1.91132	2.27478	2013-08-20	1899-12-30 17:28:00	AFTERNOON	10.3786	8	2013	DRY WINTER	0.896	YOUNG	F	Group 8	-27.4813	Subordinate	0.700706	21.8	-2.5	20.5	0	53855	141	3.1969	0.141054	0.03647	-0.0854794	0.0406773	-0.191447	-0.036531	-0.0368568	-0.123496
Feature652	Sample628	ID 96	FREEZEDRIED	RUN1	18325	2.70818	0.752119	2013-09-12	1899-12-30 17:03:00	AFTERNOON	10.3636	9	2013	DRY WINTER	8.992	OLD	F	Group 3	106.794	Dominant	8.73652	25.1	9	23.4	0	13784	213	4.00028	0.16334	-0.0214535	0.0204216	0.0565053	-0.168088	-0.0730266	0.0331323	-0.0859221
Feature653	Sample629	ID 138	FREEZEDRIED	RUN1	25599	3.2677	8.44223	2013-09-15	1899-12-30 09:05:00	MORNING	2.45417	9	2013	DRY WINTER	2.041	MIDDLEAGED	M	Group 16	-74.2085	Subordinate	0.769857	25.5	3.7	14.8	0	216117	158	4.14126	0.116971	-0.116418	0.000823238	0.0818713	0.141238	-0.107604	-0.00382051	-0.0346645
Feature654	Sample630	ID 121	FREEZEDRIED	RUN2	13760	2.45818	0.490279	2013-09-22	1899-12-30 17:18:00	AFTERNOON	10.8056	9	2013	DRY WINTER	5.066	OLD	M	Group 8	-32.2556	Dominant	0.104539	15.4	-0.4	14.7	0	6728	163	2.68955	0.133203	0.145225	-0.14025	-0.0811244	-0.236552	0.0130032	-0.117913	0.0576098
Feature655	Sample631	ID 144	FREEZEDRIED	RUN2	10532	1.65103	0.224438	2013-09-29	1899-12-30 10:42:00	MORNING	4.34	9	2013	DRY WINTER	0.118	YOUNG	M	Group 8	-124.952	Subordinate	2.38652	21.4	5.9	15.6	0	2355	175	3.5466	0.193109	0.0883415	0.103459	-0.0695656	-0.150245	-0.131084	-0.0238216	-0.0149286
Feature656	Sample632	ID 120	FREEZEDRIED	RUN1	27036	2.03191	6.39149	2013-10-03	1899-12-30 09:23:00	MORNING	3.09889	10	2013	WET SUMMER	4.049	MIDDLEAGED	F	Group 16	-20.2678	Subordinate	1.84467	30.2	6.9	21.1	0	172802	118	3.17154	-0.120156	0.00746561	-0.0987432	0.000844538	0.104986	-0.141441	-0.0204787	-0.000650663
Feature657	Sample633	ID 115	FREEZEDRIED	RUN1	21293	1.5728	0.697613	2013-04-16	1899-12-30 18:05:00	AFTERNOON	11.1636	4	2013	WET SUMMER	6.214	OLD	M	Group 16	-91.0656	Subordinate	0.904381	32.8	13.3	29.1	64	14843	228	2.74684	0.149699	0.0136862	-0.211616	-0.0381471	-0.203292	0.17184	-0.143114	0.0160941
Feature658	Sample634	ID 141	FREEZEDRIED	RUN2	18652	3.19794	7.81533	2013-11-06	1899-12-30 07:40:00	MORNING	1.905	11	2013	WET SUMMER	1.732	MIDDLEAGED	M	Group 3	24.5008	Subordinate	0.691361	39.7	18.4	28.6	0	145771	118	3.64142	-0.0522818	-0.0776367	0.0578986	0.139083	0.132049	-0.140358	-0.0443024	-0.0201195
Feature659	Sample635	ID 124	FREEZEDRIED	RUN1	19216	1.05	1.14481	2013-11-20	1899-12-30 19:27:00	AFTERNOON	13.7997	11	2013	WET SUMMER	4.167	MIDDLEAGED	F	Group 32	163.529	Subordinate	1.51647	41.3	18.9	32.1	0	22003	138	3.48647	-0.0852821	0.00412032	0.0180872	0.127747	-0.0947002	-0.173653	-0.027067	-0.0691035
Feature660	Sample636	ID 146	FREEZEDRIED	RUN2	30085	3.79794	1.95868	2013-11-28	1899-12-30 07:04:00	MORNING	1.44444	11	2013	WET SUMMER	0.153	YOUNG	F	Group 35	-91.7136	Subordinate	0.0913607	37.8	20	22.7	1.6	58929	77	2.29122	0.0637844	0.0402519	-0.243841	-0.0590719	-0.200461	-0.287713	-0.003073	0.0946052
Feature661	Sample637	ID 147	FREEZEDRIED	RUN1	24572	2.55071	3.70586	2013-12-04	1899-12-30 08:08:00	MORNING	2.51417	12	2013	WET SUMMER	0.156	YOUNG	F	Group 26	-121.779	Subordinate	1.35604	33.7	18.6	23.2	3.8	91060	97	3.05505	-0.150669	0.0249047	-0.00110504	0.0926588	-0.0526074	-0.174998	-0.0610024	-0.0337763
Feature662	Sample638	ID 124	FREEZEDRIED	RUN1	23012	3.21737	2.73604	2013-12-08	1899-12-30 07:28:00	MORNING	1.84111	12	2013	WET SUMMER	4.216	MIDDLEAGED	F	Group 32	73.7303	Subordinate	0.689372	36.3	22.2	23.7	3.8	62962	84	2.63714	-0.167107	0.0392281	0.0513022	0.0625762	-0.0642519	-0.290861	-0.0242291	-0.0107081
Feature663	Sample639	ID 144	FREEZEDRIED	RUN2	18576	1.64798	2.7843	2013-12-22	1899-12-30 19:16:00	AFTERNOON	13.5678	12	2013	WET SUMMER	0.348	YOUNG	M	Group 8	65.6325	Subordinate	0.941732	35.6	23.2	33	20.8	51719	111	3.57149	0.158873	-0.060135	0.0223704	0.189651	-0.0165258	-0.131015	-0.0800795	-0.13561
Feature664	Sample640	ID 147	FREEZEDRIED	RUN1	25834	3.62497	4.36104	2014-01-21	1899-12-30 07:26:00	MORNING	1.38833	1	2014	WET SUMMER	0.288	YOUNG	F	Group 26	-14.8819	Subordinate	0.186197	39.9	19.8	23.6	16.6	112667	154	3.76047	0.0547609	-0.0914531	0.0331142	0.176591	0.00749433	-0.0423342	0.0277316	-0.131789
Feature665	Sample641	ID 148	FREEZEDRIED	RUN3	47432	1.50942	0.600494	2014-01-26	1899-12-30 19:33:00	AFTERNOON	13.4369	1	2014	WET SUMMER	0.222	YOUNG	F	Group 8	41.8785	Subordinate	1.09583	39.1	19.2	35.8	6.2	28487	136	3.20571	0.108397	-0.0374336	-0.0203425	0.107691	-0.00433932	-0.194868	-0.0355688	-0.0491626
Feature666	Sample642	ID 132	FREEZEDRIED	RUN2	29157	2.42818	1.93468	2014-02-12	1899-12-30 18:21:00	AFTERNOON	12.0142	2	2014	WET SUMMER	2.222	MIDDLEAGED	M	Group 3	56.6251	Subordinate	0.0626503	35.9	21.4	33.5	96	56418	389	4.72891	0.188689	0.0865942	0.0982733	-0.0331323	-0.133326	0.250049	0.191925	-0.0896741
Feature667	Sample643	ID 124	FREEZEDRIED	RUN1	20868	1.99485	1.81668	2014-02-19	1899-12-30 18:47:00	AFTERNOON	12.3647	2	2014	WET SUMMER	4.416	MIDDLEAGED	F	Group 32	245.681	Subordinate	0.495984	31	21.2	27.5	99	37916	202	3.89269	0.148225	0.0768212	-0.0908935	-0.0415594	-0.239642	0.141539	0.255782	-0.0486039
Feature668	Sample644	ID 150	FREEZEDRIED	RUN3	27443	2.665	5.35152	2014-02-27	1899-12-30 08:52:00	MORNING	2.36111	2	2014	WET SUMMER	0.211	YOUNG	F	Group 41	-18.3204	Subordinate	1.17047	33.9	20	25.2	143.6	146856	179	3.29186	-0.169619	-0.0492963	0.0749737	-0.0337794	0.240871	0.00604918	0.0291657	0.0301098
Feature669	Sample645	ID 144	FREEZEDRIED	RUN2	21816	1.57085	10.8876	2014-03-08	1899-12-30 18:43:00	AFTERNOON	12.1233	3	2014	WET SUMMER	0.556	YOUNG	M	Group 8	80.5255	Subordinate	0.873418	34.1	18.4	28.4	77.2	237524	66	1.65053	0.138698	0.152578	0.0309023	0.0463672	-0.275771	-0.189544	0.070735	0.0118888
Feature670	Sample646	ID 142	FREEZEDRIED	RUN1	19800	1.15419	1.49215	2014-03-08	1899-12-30 19:08:00	AFTERNOON	12.54	3	2014	WET SUMMER	1.444	MIDDLEAGED	F	Group 8	140.211	Dominant	1.29008	34.1	18.4	28.4	77.2	29517	238	3.63705	-0.0320358	0.174094	0.0523568	-0.0551961	-0.227049	0.141422	0.245861	0.00730486
Feature671	Sample647	ID 149	FREEZEDRIED	RUN2	19640	2.00419	0.628212	2014-03-12	1899-12-30 18:17:00	AFTERNOON	11.6539	3	2014	WET SUMMER	0.247	YOUNG	F	Group 41	-26.9323	Subordinate	0.440084	33	17.6	30.7	68.8	12346	280	4.0906	0.056982	0.0117431	0.0173624	0.0342023	-0.156083	0.232143	-0.0600003	-0.0336475
Feature672	Sample648	ID 153	FREEZEDRIED	RUN3	37037	2.95554	2.55867	2014-03-14	1899-12-30 08:58:00	MORNING	2.31972	3	2014	WET SUMMER	0.192	YOUNG	F	Group 35	-91.3903	Subordinate	0.913175	31.6	15.6	21.3	72.6	94767	165	3.58466	-0.117099	0.0203511	-0.0420502	0.0489909	0.0140633	-0.0518703	0.0593531	-0.125927
Feature673	Sample649	ID 134	FREEZEDRIED	RUN2	26011	1.80419	1.02314	2014-03-16	1899-12-30 18:29:00	AFTERNOON	11.8192	3	2014	WET SUMMER	2.071	MIDDLEAGED	M	Group 8	11.1727	Subordinate	0.640084	33.3	18.7	30.9	69	26588	363	4.237	0.165048	0.090659	-0.10964	-0.00495795	-0.285146	0.25975	0.140996	-0.0190135
Feature674	Sample650	ID 154	FREEZEDRIED	RUN3	13769	0.5	2.01622	2014-03-21	1899-12-30 11:29:00	MORNING	4.77722	3	2014	WET SUMMER	0.211	YOUNG	M	Group 35	-54.5865	Subordinate	3.42984	30.8	10.6	26.2	114.4	27730	269	4.742	0.189325	0.0767077	0.0916657	-0.0102632	-0.189052	0.182685	0.252376	-0.080715
Feature675	Sample651	ID 145	FREEZEDRIED	RUN3	20603	3.50554	8.09588	2014-03-29	1899-12-30 08:25:00	MORNING	1.64583	3	2014	WET SUMMER	0.499	YOUNG	F	Group 3	79.1184	Subordinate	0.363175	30.7	9	15.9	69.4	166801	167	3.42932	-0.0868841	-0.121643	-0.114237	-0.0657345	0.21218	0.00979521	0.0990673	0.00376078
Feature676	Sample652	ID 141	FREEZEDRIED	RUN3	27699	1.75554	4.36104	2014-03-30	1899-12-30 10:10:00	MORNING	3.38778	3	2014	WET SUMMER	2.126	MIDDLEAGED	M	Group 3	42.6438	Subordinate	2.11317	32.5	10.5	26.9	69.4	120788	140	2.80447	-0.166774	0.00789035	-0.0859182	-0.00904278	0.14078	-0.0583173	0.0785517	-0.0301907
Feature677	Sample653	ID 132	FREEZEDRIED	RUN2	26473	2.19413	5.89066	2014-04-04	1899-12-30 10:15:00	MORNING	3.43111	4	2014	WET SUMMER	2.362	MIDDLEAGED	M	Group 3	67.5721	Subordinate	1.71452	25.7	6.2	19.1	69	155934	334	4.86196	0.101177	-0.199834	0.0813035	-0.0623228	0.173798	0.232917	0.00522296	0.0633681
Feature678	Sample654	ID 137	FREEZEDRIED	RUN2	29064	2.77746	0.703519	2014-04-14	1899-12-30 09:40:00	MORNING	2.76611	4	2014	WET SUMMER	3.441	MIDDLEAGED	M	Group 41	83.8557	Subordinate	1.13119	23.7	13.6	21.3	50	20452	200	3.58688	-0.0427705	-0.0293216	-0.0447814	0.0834148	-0.151965	-0.102654	0.0546905	-0.125694
Feature679	Sample655	ID 164	FREEZEDRIED	RUN1	14105	2.4228	1.04136	2014-04-15	1899-12-30 17:14:00	AFTERNOON	10.3244	4	2014	WET SUMMER	0.112	YOUNG	F	Group 41	-55.8975	Subordinate	0.0543809	26.8	12.2	24.8	5	14684	101	2.95832	0.151059	-0.0869623	0.0264844	0.120335	-0.177079	0.0414763	-0.0873205	-0.0497904
Feature680	Sample656	ID 150	FREEZEDRIED	RUN3	31827	3.49413	2.21106	2014-04-17	1899-12-30 08:57:00	MORNING	2.02417	4	2014	WET SUMMER	0.345	YOUNG	F	Group 41	75.9986	Subordinate	0.414525	30.3	11.1	21.2	3.8	70368	93	1.18027	-0.25066	0.122016	0.0867396	0.0452731	0.00471764	-0.252842	-0.0323585	-0.101817
Feature681	Sample657	ID 163	FREEZEDRIED	RUN3	33188	2.62746	1.44569	2014-04-26	1899-12-30 09:49:00	MORNING	2.81222	4	2014	WET SUMMER	0.142	YOUNG	M	Group 41	-43.5133	Subordinate	1.28119	27.4	3.3	17.5	1.6	47980	194	3.93622	-0.0556768	-0.171058	0.0294406	-0.0379174	0.163972	0.0109409	-0.0152491	0.0163768
Feature682	Sample658	ID 145	FREEZEDRIED	RUN3	22914	3.1108	16.9752	2014-04-27	1899-12-30 09:20:00	MORNING	2.32	4	2014	WET SUMMER	0.578	YOUNG	F	Group 3	59.6766	Subordinate	0.797858	32.3	6.7	16.7	1.6	388972	132	3.77736	-0.00122337	-0.136349	0.0210849	-0.0952631	0.218448	-0.12128	-0.00967283	0.0440158
Feature683	Sample659	ID 168	FREEZEDRIED	RUN3	16805	1.50492	1.62251	2014-05-17	1899-12-30 17:40:00	AFTERNOON	10.4675	5	2014	DRY WINTER	0.096	YOUNG	M	Group 35	-81.3096	Subordinate	0.979557	23.8	1.7	18.5	3.6	27266	176	3.61618	0.199298	-0.00837147	0.0409336	0.133783	-0.195115	0.158472	-0.186566	0.00311842
Feature684	Sample660	ID 167	FREEZEDRIED	RUN2	14588	1.60492	1.5569	2014-05-20	1899-12-30 17:34:00	AFTERNOON	10.3397	5	2014	DRY WINTER	0.104	YOUNG	M	Group 35	-113.798	Dominant	0.879557	24.8	14.7	24	3.6	22707	128	3.32614	0.212466	0.0118409	0.0738651	0.162002	-0.271045	0.101687	-0.170566	0.0436926
Feature685	Sample661	ID 169	FREEZEDRIED	RUN3	11924	2.10492	1.24503	2014-05-21	1899-12-30 17:04:00	AFTERNOON	9.83056	5	2014	DRY WINTER	0.107	YOUNG	M	Group 35	-77.8671	Subordinate	0.379557	23.1	7.4	16.8	11	14836	164	3.93728	0.21488	0.140892	0.104292	0.0429957	-0.279106	0.193496	0.0311588	0.00687078
Feature686	Sample662	ID 173	FREEZEDRIED	RUN4	64305	0.724044	0.541391	2014-06-21	1899-12-30 12:38:00	MORNING	5.17917	6	2014	DRY WINTER	0.107	YOUNG	F	Group 20	-13.7078	Dominant	3.2968	23.4	-5.5	20.4	0	34812	178	3.26007	-0.037279	-0.0510264	0.0454281	0.167296	-0.0600775	-0.00267153	-0.0931495	-0.0123397
Feature687	Sample663	ID 159	FREEZEDRIED	RUN3	20341	3.47221	3.50044	2014-03-07	1899-12-30 08:27:00	MORNING	1.86611	3	2014	WET SUMMER	0.112	YOUNG	M	Group 8	-57.2371	Subordinate	0.396508	33.9	19	21.6	77.2	71226	103	2.9564	-0.0353114	0.0859481	0.0396999	0.0835993	-0.214782	-0.0545959	0.186712	0.0184305
Feature688	Sample664	ID 174	FREEZEDRIED	RUN4	37872	2.81617	0.228532	2014-06-28	1899-12-30 16:09:00	AFTERNOON	8.67667	6	2014	DRY WINTER	0.126	YOUNG	M	Group 20	-37.2188	Subordinate	6.81347	27.8	2.2	26.5	0	8664	331	3.72398	0.186762	-0.0624031	0.0358396	0.201094	-0.147859	0.182466	-0.197792	0.0211344
Feature689	Sample665	ID 151	FREEZEDRIED	RUN3	27399	2.58166	2.38474	2014-02-23	1899-12-30 08:57:00	MORNING	2.48694	2	2014	WET SUMMER	0.2	YOUNG	M	Group 41	-26.72	Subordinate	1.2538	33.1	19.6	25.3	102.2	65346	105	1.98774	-0.240944	0.0730561	-0.0297024	-0.0046808	0.098601	-0.0949713	0.0217158	0.0207771
Feature690	Sample666	ID 175	FREEZEDRIED	RUN1	13275	0.783064	0.235979	2014-07-02	1899-12-30 12:37:00	MORNING	5.13944	7	2014	DRY WINTER	0.126	YOUNG	M	Group 41	-98.4688	Dominant	3.25192	28.1	8.2	27.6	0	3120	285	4.40993	0.224691	0.0623673	0.0900859	0.0592536	-0.22847	0.184476	-0.162286	0.018611
Feature691	Sample667	ID 146	FREEZEDRIED	RUN3	19976	1.75492	1.04204	2014-05-31	1899-12-30 17:25:00	AFTERNOON	10.0933	5	2014	DRY WINTER	0.658	YOUNG	F	Group 35	72.7129	Subordinate	0.729557	26.3	5.5	24	14.4	20809	283	4.45189	0.201268	0.120123	0.0846325	-0.00148803	-0.207517	0.218647	0.172687	-0.052766
Feature692	Sample668	ID 151	FREEZEDRIED	RUN2	19790	4.1798	0.751761	2014-07-09	1899-12-30 14:56:00	AFTERNOON	7.46194	7	2014	DRY WINTER	0.573	YOUNG	M	Group 41	45.0316	Subordinate	5.56858	14.823	-9.29027	14.2068	0	14890	234	4.36936	0.113615	-0.0978891	-0.00300995	-0.0361305	0.0929171	0.128919	-0.0181302	-0.0155401
Feature693	Sample669	ID 144	FREEZEDRIED	RUN3	32018	4.2164	5.19308	2014-07-16	1899-12-30 09:11:00	MORNING	1.73444	7	2014	DRY WINTER	0.912	YOUNG	M	Group 8	11.7004	Subordinate	0	28.1	-1.5	10.6	0	166274	141	3.78839	0.0926022	-0.0594122	-0.00107672	0.147785	0.135039	-0.085783	-0.0499222	-0.0949821
Feature694	Sample670	ID 159	FREEZEDRIED	RUN3	14531	3.79973	10.7394	2014-07-16	1899-12-30 09:36:00	MORNING	2.15111	7	2014	DRY WINTER	0.471	YOUNG	M	Group 8	58.5026	Subordinate	0.235251	28.1	-1.5	14.6	0	156056	50	2.44047	-0.19194	0.0834098	0.0220845	0.127673	-0.240953	-0.322536	-0.0221662	0.0862135
Feature696	Sample672	ID 162	FREEZEDRIED	RUN3	13524	1.4164	10.1851	2014-07-16	1899-12-30 11:59:00	MORNING	4.53444	7	2014	DRY WINTER	0.364	YOUNG	F	Group 41	56.7588	Subordinate	2.61858	28.1	-1.5	24.4	0	137744	96	3.30968	-0.120362	-0.0291291	0.00454354	0.112677	0.062928	-0.22657	-0.0526258	-0.0163005
Feature697	Sample673	ID 147	FREEZEDRIED	RUN1	19600	1.99647	0.4015	2014-07-16	1899-12-30 17:07:00	AFTERNOON	9.66778	7	2014	DRY WINTER	0.77	YOUNG	F	Group 26	46.2114	Subordinate	0.613497	28.1	-1.5	24.3	0	7864	203	4.18235	0.1814	0.0177472	-0.0371208	0.0879475	-0.283572	0.0630551	-0.0115306	-0.00400457
Feature698	Sample674	ID 176	FREEZEDRIED	RUN3	13880	3.23306	6.4967	2014-07-19	1899-12-30 10:10:00	MORNING	2.73278	7	2014	DRY WINTER	0.088	YOUNG	M	Group 3	-147.241	Dominant	0.801918	18.6	3.3	12.8	0	90166	77	3.23266	-0.0145517	-0.0617651	-0.0299286	0.138373	-0.147817	-0.189427	0.0743248	0.0904483
Feature700	Sample676	ID 164	FREEZEDRIED	RUN1	29646	3.45738	6.31479	2014-06-28	1899-12-30 09:54:00	MORNING	2.42667	6	2014	DRY WINTER	0.315	YOUNG	F	Group 41	46.9123	Subordinate	0.563466	27.8	2.2	13	0	187207	72	2.68879	-0.109747	0.125271	-0.0269722	-0.0405963	-0.0990303	-0.2189	-0.0305816	-0.0216554
Feature701	Sample677	ID 165	FREEZEDRIED	RUN4	51889	0.807377	0.938026	2014-06-27	1899-12-30 12:33:00	MORNING	5.07861	6	2014	DRY WINTER	0.304	YOUNG	F	Group 9	14.2053	Subordinate	3.21347	22.1	8.1	20.7	0	48682	166	3.57313	0.147007	-0.0835507	0.0336323	0.194332	-0.0505192	0.0269297	-0.0788981	-0.134611
Feature702	Sample678	ID 177	FREEZEDRIED	RUN3	33016	3.94973	2.20797	2014-08-01	1899-12-30 09:27:00	MORNING	2.11667	7	2014	DRY WINTER	0.123	YOUNG	F	Group 3	-64.6298	Subordinate	0.0852512	28.1	8.4	14.7	0	72899	63	1.84697	-0.1497	0.0909855	-0.125677	-0.010092	-0.188366	-0.302742	-0.0305617	-0.0183075
Feature703	Sample679	ID 180	FREEZEDRIED	RUN1	29796	1.75084	4.13272	2014-08-23	1899-12-30 11:20:00	MORNING	4.28833	8	2014	DRY WINTER	0.14	YOUNG	M	Group 35	-106.738	Subordinate	2.27753	22.5	-0.7	16.1	2.4	123137	83	2.81389	-0.145548	0.135619	-0.0321173	-0.0248189	-0.0544992	-0.200758	-0.0324807	-0.0447529
Feature704	Sample680	ID 179	FREEZEDRIED	RUN3	27084	2.70084	3.70586	2014-08-23	1899-12-30 10:23:00	MORNING	3.33833	8	2014	DRY WINTER	0.14	YOUNG	F	Group 35	-76.3069	Subordinate	1.32753	22.5	-0.7	13.6	2.4	100369	445	4.95887	0.012489	-0.0574218	0.136332	-0.135567	-0.0361664	0.131599	0.0261745	0.0717473
Feature705	Sample681	ID 149	FREEZEDRIED	RUN2	16079	2.64647	4.98012	2014-07-18	1899-12-30 16:28:00	AFTERNOON	9.0275	7	2014	DRY WINTER	0.597	YOUNG	F	Group 41	18.2458	Dominant	7.10192	27.3	4.6	26.3	0	80077	71	2.27685	0.112901	0.0687247	-0.0222624	0.0926514	-0.274542	-0.219807	-0.032664	0.00446907
Feature706	Sample682	ID 138	FREEZEDRIED	RUN1	23779	4.63417	1.05882	2014-08-28	1899-12-30 08:27:00	MORNING	1.48722	8	2014	DRY WINTER	2.992	MIDDLEAGED	M	Group 4	-4.4058	Subordinate	0	29.3	3	11.2	2.4	25167	153	2.37955	0.00476211	-0.0316969	-0.223411	-0.0121394	-0.00268872	-0.111098	-0.000500048	-0.111683
Feature707	Sample683	ID 170	FREEZEDRIED	RUN4	68778	3.24647	0.147763	2014-07-18	1899-12-30 15:52:00	AFTERNOON	8.4275	7	2014	DRY WINTER	0.225	YOUNG	F	Group 23	-31.4333	Dominant	6.50192	27.3	4.6	26.3	0	10159	414	3.31992	0.18083	0.166121	0.0501242	0.038251	-0.212509	0.200433	-0.161892	0.000547978
Feature708	Sample684	ID 154	FREEZEDRIED	RUN3	23471	2.31132	2.7794	2014-08-28	1899-12-30 17:04:00	AFTERNOON	10.1039	8	2014	DRY WINTER	0.649	YOUNG	M	Group 35	29.0405	Subordinate	0.300706	29.3	3	26.6	2.4	65237	188	3.84696	0.106863	-0.120546	0.0437983	0.139979	0.165969	0.0328481	-0.00728224	-0.10509
Feature709	Sample685	ID 175	FREEZEDRIED	RUN1	35869	2.13436	6.11898	2014-09-04	1899-12-30 10:13:00	MORNING	3.37667	9	2014	DRY WINTER	0.301	YOUNG	M	Group 41	-32.8514	Subordinate	1.90319	31.5	6.1	21.6	2.4	219487	176	4.04873	0.0706984	-0.234126	0.0646133	-0.07205	0.247431	-0.00694099	-0.0312291	0.0937858
Feature710	Sample686	ID 169	FREEZEDRIED	RUN3	19380	2.82798	3.51603	2014-08-06	1899-12-30 16:33:00	AFTERNOON	9.27	8	2014	DRY WINTER	0.318	YOUNG	M	Group 35	5.37474	Subordinate	7.4942	21.3	2.9	20.1	0	68149	175	4.17375	0.167511	-0.0971607	0.0482501	0.13955	-0.0164231	0.110884	-0.198932	-0.0400894
Feature711	Sample687	ID 178	FREEZEDRIED	RUN2	10113	2.99465	0.202527	2014-08-06	1899-12-30 16:23:00	AFTERNOON	9.10333	8	2014	DRY WINTER	0.093	YOUNG	F	Group 35	-90.4679	Subordinate	7.32753	21.3	2.9	20.1	0	2045	144	3.33087	0.190108	0.0952398	0.0493769	0.0527043	-0.227889	0.0253543	-0.0219135	0.00111618
Feature712	Sample688	ID 168	FREEZEDRIED	RUN3	17968	2.96132	0.108524	2014-08-06	1899-12-30 16:25:00	AFTERNOON	9.13667	8	2014	DRY WINTER	0.318	YOUNG	M	Group 35	5.23832	Subordinate	7.36086	21.3	2.9	20.1	0	1963	307	4.1091	0.164236	0.040235	-0.16247	0.0140415	-0.261779	0.120008	-0.103051	0.0678572
Feature713	Sample689	ID 163	FREEZEDRIED	RUN3	31885	2.08436	2.22665	2014-09-28	1899-12-30 10:16:00	MORNING	3.88278	9	2014	DRY WINTER	0.567	YOUNG	M	Group 41	7.39134	Subordinate	1.95319	21.6	8.8	17	4	70997	186	3.98129	-0.0508864	-0.063549	0.00686535	0.0696597	0.222545	-0.0113497	-0.0283389	-0.0376961
Feature714	Sample690	ID 121	FREEZEDRIED	RUN2	13604	3.93436	8.09588	2014-09-27	1899-12-30 08:25:00	MORNING	2.01361	9	2014	DRY WINTER	6.079	OLD	M	Group 8	6.19119	Subordinate	0.103191	35.3	14.7	22.4	4	110134	105	3.2751	-0.104295	0.0243876	-0.0818079	-0.0385586	0.138584	-0.118849	-0.0331599	-0.0307101
Feature715	Sample691	ID 159	FREEZEDRIED	RUN3	48687	2.10103	2.08547	2014-09-30	1899-12-30 10:15:00	MORNING	3.90417	9	2014	DRY WINTER	0.679	YOUNG	M	Group 8	81.7574	Subordinate	1.93652	26.3	4.7	20.1	4	101536	50	0.892707	-0.277704	0.148815	0.0795084	0.0378366	-0.13187	-0.261918	-0.0291692	0.0276228
Feature716	Sample692	ID 131	FREEZEDRIED	RUN4	75740	0.5	3.65439	2014-10-01	1899-12-30 12:13:00	MORNING	5.88972	9	2014	DRY WINTER	3.068	MIDDLEAGED	M	Group 9	-7.55203	Subordinate	3.90319	22	5.7	18.7	4	276784	134	2.52495	-0.157713	0.0659394	0.0448881	0.0574946	0.148452	-0.1119	-0.0478838	-0.0554391
Feature717	Sample693	ID 177	FREEZEDRIED	RUN3	16865	1.48191	4.68456	2014-10-08	1899-12-30 09:56:00	MORNING	3.73611	10	2014	WET SUMMER	0.31	YOUNG	F	Group 3	-5.09794	Subordinate	2.39467	34	15.3	24.3	4	79005	70	2.52231	-0.206839	0.085387	-0.0434136	0.0106177	-0.169937	-0.225559	0.00168666	0.0417764
Feature718	Sample694	ID 146	FREEZEDRIED	RUN3	17115	1.26524	2.59654	2014-10-11	1899-12-30 10:09:00	MORNING	4.00667	10	2014	WET SUMMER	1.022	MIDDLEAGED	F	Group 35	91.1715	Subordinate	2.61133	31.7	4.8	20.9	1.2	44439	115	3.64443	0.133951	-0.0673718	0.0281909	0.148691	-0.0138335	-0.0937753	-0.0578606	-0.142895
Feature719	Sample695	ID 184	FREEZEDRIED	RUN2	25909	4.19857	5.91272	2014-10-13	1899-12-30 07:13:00	MORNING	1.10806	10	2014	WET SUMMER	0.115	YOUNG	M	Group 3	-62.0773	Subordinate	0	35.6	10.9	14.2	1.2	153195	136	3.84	0.053415	-0.0735311	0.0281736	0.137602	-0.134745	-0.0499962	0.0920574	-0.0662585
Feature720	Sample696	ID 186	FREEZEDRIED	RUN3	41964	4.43191	1.75411	2014-10-14	1899-12-30 06:59:00	MORNING	0.891944	10	2014	WET SUMMER	0.079	YOUNG	M	Group 8	-105.872	Subordinate	0	36.7	12.5	17.3	1.2	73610	125	2.71982	0.143237	-0.026975	0.0315766	-0.0135089	-0.244411	-0.134655	0.00903448	0.110557
Feature721	Sample697	ID 162	FREEZEDRIED	RUN3	24697	1.6163	2.46287	2014-10-17	1899-12-30 18:30:00	AFTERNOON	12.4592	10	2014	WET SUMMER	0.619	YOUNG	F	Group 41	56.0493	Subordinate	0.924973	24.4	11.5	21.7	1.2	60819	214	4.27219	0.159438	-0.0350273	0.00264173	0.0521351	-0.0334604	0.089531	0.186094	-0.114375
Feature722	Sample698	ID 151	FREEZEDRIED	RUN3	18215	1.11524	6.74657	2014-10-19	1899-12-30 10:18:00	MORNING	4.29167	10	2014	WET SUMMER	0.852	YOUNG	M	Group 41	35.7434	Subordinate	2.76133	30.8	12.4	23	1.2	122883	79	2.32315	-0.203122	0.0744148	-0.0926349	-0.000976685	0.00721544	-0.21689	0.0253378	-0.0271578
Feature723	Sample699	ID 179	FREEZEDRIED	RUN3	13452	2.26524	1.13575	2014-10-22	1899-12-30 09:09:00	MORNING	3.18861	10	2014	WET SUMMER	0.304	YOUNG	F	Group 35	-36.845	Subordinate	1.61133	39.3	13.8	28.6	1.2	15280	119	3.56096	0.137389	-0.0721082	0.034405	0.204155	-0.217863	-0.00968664	-0.132658	-0.0993078
Feature724	Sample700	ID 185	FREEZEDRIED	RUN3	22174	4.21524	6.63318	2014-10-22	1899-12-30 07:12:00	MORNING	1.23861	10	2014	WET SUMMER	0.14	YOUNG	F	Group 3	-39.7752	Subordinate	0	39.3	13.8	19.6	1.2	147081	94	3.03997	-0.07545	-0.0523498	-0.128095	0.0458385	-0.0594671	-0.176954	0.00435084	-0.0909873
Feature725	Sample701	ID 166	FREEZEDRIED	RUN3	22879	1.29963	3.81328	2014-10-23	1899-12-30 18:49:00	AFTERNOON	12.8706	10	2014	WET SUMMER	0.622	YOUNG	M	Group 3	46.4425	Subordinate	1.24164	41.2	14.8	33.1	0.2	87242	193	3.92295	0.141164	-0.106213	0.0442521	0.0855694	0.120478	0.100876	0.0986781	-0.0929065
Feature726	Sample702	ID 155	FREEZEDRIED	RUN3	33741	3.83191	0.44596	2014-10-25	1899-12-30 07:35:00	MORNING	1.66667	10	2014	WET SUMMER	0.808	YOUNG	F	Group 35	33.2749	Subordinate	0.0446682	33.6	11.4	20.1	0	15047	268	3.99852	0.133454	0.0328741	-0.113803	0.0349016	-0.163665	0.185648	-0.0807802	-0.0769405
Feature727	Sample703	ID 187	FREEZEDRIED	RUN3	17739	4.71524	7.44669	2014-10-26	1899-12-30 06:42:00	MORNING	0.797778	10	2014	WET SUMMER	0.112	YOUNG	F	Group 8	-69.2575	Subordinate	0	36.2	15.9	22	0	132099	55	2.38549	-0.157044	0.0154379	0.0796558	0.163672	-0.177481	-0.295922	-0.0253355	0.112571
Feature728	Sample704	ID 183	FREEZEDRIED	RUN2	34818	4.09857	2.29462	2014-10-29	1899-12-30 07:19:00	MORNING	1.45583	10	2014	WET SUMMER	0.159	YOUNG	M	Group 3	2.52157	Subordinate	0	36.3	19.3	21.2	0	79893	120	2.92383	-0.159801	0.011294	0.0813325	0.0293225	0.0522964	-0.0885197	-0.0206974	-0.0461764
Feature729	Sample705	ID 176	FREEZEDRIED	RUN3	23291	1.64857	4.64323	2014-10-29	1899-12-30 09:46:00	MORNING	3.90583	10	2014	WET SUMMER	0.367	YOUNG	M	Group 3	42.3991	Subordinate	2.228	36.3	19.3	28.6	0	108150	149	3.91889	-0.0323191	-0.13528	-0.0200135	-0.039594	0.151849	-0.0529971	-0.0345545	-0.0198411
Feature730	Sample706	ID 136	FREEZEDRIED	RUN1	20861	2.48191	8.81954	2014-10-29	1899-12-30 08:56:00	MORNING	3.0725	10	2014	WET SUMMER	3.984	MIDDLEAGED	M	Group 41	-10.8152	Dominant	1.39467	36.3	19.3	26	0	183984	139	3.76624	0.0169121	-0.0739383	-0.138231	0.0347208	0.0636597	-0.0149327	-0.0983193	-0.0541709
Feature731	Sample707	ID 147	FREEZEDRIED	RUN1	25192	3.38191	6.47007	2014-11-01	1899-12-30 08:02:00	MORNING	2.21111	10	2014	WET SUMMER	1.066	MIDDLEAGED	F	Group 26	-23.66	Subordinate	0.494668	39.1	14	25.9	1	162992	79	2.86269	0.110066	0.0563403	-0.136746	-0.0228506	-0.133525	-0.213043	-0.0385688	-0.010437
Feature732	Sample708	ID 164	FREEZEDRIED	RUN1	25814	1.94857	4.36104	2014-10-26	1899-12-30 09:28:00	MORNING	3.56444	10	2014	WET SUMMER	0.644	YOUNG	F	Group 41	3.73992	Subordinate	1.928	36.2	15.9	27.8	0	112574	98	2.85426	-0.142724	-0.0348878	-0.116503	-0.0391941	0.0656297	-0.173342	-0.00406974	0.0793813
Feature733	Sample709	ID 168	FREEZEDRIED	RUN3	13906	1.59963	0.378222	2014-10-31	1899-12-30 18:31:00	AFTERNOON	12.6819	10	2014	WET SUMMER	0.553	YOUNG	M	Group 35	-11.248	Subordinate	0.94164	34.6	17.2	32.5	1	5271	261	4.58906	0.160484	-0.0363572	0.00645844	0.0439498	0.0414677	0.0532411	0.00892454	-0.0415055
Feature734	Sample710	ID 141	FREEZEDRIED	RUN2	16268	1.31667	0.177461	2014-11-07	1899-12-30 19:11:00	AFTERNOON	13.4294	11	2014	WET SUMMER	2.734	MIDDLEAGED	M	Group 23	34.7742	Subordinate	1.24981	36.3	15.4	29.4	15	2897	409	4.97051	0.21074	0.0607077	0.0615784	-0.00293108	-0.176739	0.275629	-0.175807	-0.00246862
Feature735	Sample711	ID 189	FREEZEDRIED	RUN3	24456	2.61667	1.31121	2014-11-08	1899-12-30 17:53:00	AFTERNOON	12.1394	11	2014	WET SUMMER	0.129	YOUNG	F	Group 35	-139.737	Subordinate	10.908	38.8	15.9	36.2	15	32067	117	2.12103	0.144345	0.15907	0.0518847	0.0309283	-0.197507	-0.0165835	0.121574	0.000686745
Feature736	Sample712	ID 188	FREEZEDRIED	RUN2	15147	1.8	0.227544	2014-11-08	1899-12-30 18:42:00	AFTERNOON	12.9561	11	2014	WET SUMMER	0.129	YOUNG	M	Group 35	-67.544	Subordinate	0.766474	38.8	15.9	31.7	15	3454	218	4.17015	0.204005	0.0436774	0.0685326	0.112191	-0.217166	0.0927436	-0.0295092	-0.0511107
Feature737	Sample713	ID 159	FREEZEDRIED	RUN3	13209	1.24794	0.195263	2014-11-09	1899-12-30 09:37:00	MORNING	3.88278	11	2014	WET SUMMER	0.789	YOUNG	M	Group 8	30.6219	Subordinate	2.64136	38.3	20.1	33.8	15	2592	376	4.95075	0.227024	0.179955	0.108067	0.019206	-0.313424	0.175176	-0.0847513	0.0394467
Feature738	Sample714	ID 190	FREEZEDRIED	RUN4	86904	4.33127	2.31142	2014-11-12	1899-12-30 06:32:00	MORNING	0.826667	11	2014	WET SUMMER	0.134	YOUNG	F	Group 20	-20.3522	Subordinate	0	35.8	18.3	22.1	17.2	200875	273	3.18287	-0.144251	-0.0267495	0.13168	-0.0612554	0.0241631	0.131051	0.115716	-0.0198296
Feature739	Sample715	ID 153	FREEZEDRIED	RUN3	10977	1.11461	0.629716	2014-11-14	1899-12-30 09:45:00	MORNING	4.05944	11	2014	WET SUMMER	0.863	YOUNG	F	Group 35	30.582	Subordinate	2.77469	28.2	12.4	20.9	32.4	6918	254	4.16413	0.220919	0.185846	0.125569	-0.0956424	-0.307549	0.301577	0.0302918	0.0638224
Feature740	Sample716	ID 180	FREEZEDRIED	RUN1	18850	3.21461	4.74083	2014-11-16	1899-12-30 07:39:00	MORNING	1.97417	11	2014	WET SUMMER	0.373	YOUNG	M	Group 35	-0.555437	Dominant	0.674694	25.5	11.7	15.8	32.4	89363	25	2.16574	-0.181902	0.115379	-0.124402	-0.0257687	-0.235614	-0.212936	0.0192385	0.311098
Feature741	Sample717	ID 154	FREEZEDRIED	RUN3	31931	2.44794	2.43251	2014-11-19	1899-12-30 08:25:00	MORNING	2.75972	11	2014	WET SUMMER	0.877	YOUNG	M	Group 35	44.7029	Subordinate	1.44136	32.3	12.4	21.2	32.4	77672	182	3.27649	-0.0654484	-0.0215292	-0.131482	0.0113149	0.0983781	0.021645	0.0390922	-0.111326
Feature742	Sample718	ID 169	FREEZEDRIED	RUN3	20087	2.46667	0.554513	2014-11-20	1899-12-30 18:02:00	AFTERNOON	12.3817	11	2014	WET SUMMER	0.608	YOUNG	M	Group 35	47.7222	Subordinate	0.0998074	34.9	15.3	32.2	32.4	11143	200	1.73181	0.162032	0.192716	0.0576597	-0.0493304	-0.257938	0.17824	-0.183297	0.020545
Feature743	Sample719	ID 130	FREEZEDRIED	RUN1	19368	1.18127	1.94901	2014-11-30	1899-12-30 09:41:00	MORNING	4.06361	11	2014	WET SUMMER	4.06	MIDDLEAGED	M	Group 23	36.8457	Subordinate	2.70803	37.3	13.4	33.3	33	37749	231	4.13657	0.179158	0.0920219	0.0905304	-0.00708999	-0.197441	0.200288	0.22903	-0.0715406
Feature744	Sample720	ID 191	FREEZEDRIED	RUN3	23753	2.48127	0.652624	2014-11-28	1899-12-30 08:23:00	MORNING	2.76083	11	2014	WET SUMMER	0.101	YOUNG	M	Group 41	-122.916	Subordinate	1.40803	31	16.7	20.6	33	15502	70	2.5394	0.000123671	-0.0332744	-0.0768911	0.150677	-0.237981	-0.076054	0.142475	0.0394746
Feature745	Sample721	ID 132	FREEZEDRIED	RUN2	78009	2.23132	0.59551	2014-12-03	1899-12-30 18:41:00	AFTERNOON	13.065	12	2014	WET SUMMER	3.027	MIDDLEAGED	M	Group 3	60.9613	Subordinate	0.358399	36.3	20	28.9	26.6	46459	478	4.52623	0.159645	-0.0194411	0.0372463	0.0710157	-0.0141658	0.29427	0.0466702	-0.0490808
Feature746	Sample722	ID 193	FREEZEDRIED	RUN3	19467	1.26737	0.149455	2014-12-09	1899-12-30 09:25:00	MORNING	3.78917	12	2014	WET SUMMER	0.132	YOUNG	M	Group 41	-48.354	Subordinate	2.63937	32.8038	20.8975	23.1692	19.6	2908	369	4.82328	0.212367	0.162278	0.0866662	-0.0740265	-0.322758	0.263718	-0.106051	0.153243
Feature747	Sample723	ID 119	FREEZEDRIED	RUN1	26175	2.51737	9.02113	2014-12-10	1899-12-30 08:10:00	MORNING	2.53639	12	2014	WET SUMMER	4.334	MIDDLEAGED	F	Group 9	-181.216	Subordinate	1.38937	37.7	20.1	24.5	18.4	236122	138	3.24015	-0.031869	-0.067143	-0.165327	-0.0583265	0.186662	0.0398813	0.0789814	0.0162354
Feature748	Sample724	ID 156	FREEZEDRIED	RUN4	71376	4.23404	0.888906	2014-12-10	1899-12-30 06:27:00	MORNING	0.819722	12	2014	WET SUMMER	0.918	YOUNG	M	Group 15	13.5539	Subordinate	0	37.7	20.1	20.6	18.4	63446	221	3.42111	-0.0540776	0.0127695	0.0492399	0.0507177	0.212743	0.0636829	-0.0433995	-0.0618617
Feature749	Sample725	ID 150	FREEZEDRIED	RUN3	21130	2.43404	4.14356	2014-12-10	1899-12-30 08:15:00	MORNING	2.61972	12	2014	WET SUMMER	0.995	YOUNG	F	Group 41	-31.201	Subordinate	1.47271	37.7	20.1	24.5	18.4	87550	195	3.80633	-0.0345012	-0.0592215	0.0613982	0.0135687	0.20771	0.0846297	-0.0775712	-0.0242952
Feature750	Sample726	ID 175	FREEZEDRIED	RUN1	17294	0.800706	0.895969	2014-12-10	1899-12-30 09:53:00	MORNING	4.25306	12	2014	WET SUMMER	0.567	YOUNG	M	Group 41	-12.6317	Dominant	3.10604	37.7	20.1	30.5	18.4	15494	196	3.84476	0.0239465	-0.0328598	-0.117201	0.0618636	-0.0586444	0.0798126	-0.0320963	-0.0486093
Feature751	Sample727	ID 50	FROZEN	RUN4	51489	0.5	0.160535	1999-06-06	1899-12-30 12:55:00	MORNING	5.54778	6	1999	DRY WINTER	3.238	MIDDLEAGED	M	Group 37	19.352	Dominant	3.58013	25.9	8.5	24.2	32.4	8261	814	5.68004	0.18732	0.079105	0.0801035	-0.0373049	-0.24699	0.286223	0.197506	0.00752312
Feature752	Sample728	ID 163	FREEZEDRIED	RUN3	21461	0.5	2.75034	2014-12-24	1899-12-30 10:26:00	MORNING	4.72028	12	2014	WET SUMMER	0.805	YOUNG	M	Group 41	-11.4792	Subordinate	3.65604	40.1	21	32.4	5.6	59062	304	4.6394	0.180697	0.144699	-0.0320259	-0.0759103	-0.252297	0.26036	0.152722	-0.0369282
Feature753	Sample729	ID 162	FREEZEDRIED	RUN3	17962	4.18404	2.29796	2014-12-24	1899-12-30 06:30:00	MORNING	0.786944	12	2014	WET SUMMER	0.805	YOUNG	F	Group 41	-2.22362	Subordinate	0	40.1	21	21.2	5.6	41272	222	4.21491	0.121671	-0.0898296	-0.0706795	0.0342467	0.0807074	0.164375	-0.162464	-0.0399423
Feature754	Sample730	ID 177	FREEZEDRIED	RUN3	24216	2.31737	7.66358	2014-12-30	1899-12-30 08:22:00	MORNING	2.5975	12	2014	WET SUMMER	0.537	YOUNG	F	Group 3	5.61737	Subordinate	1.58937	39.8	14.6	27.3	6	185581	188	4.16892	0.0656535	0.0115946	0.0303839	0.00858399	0.0802962	0.0428466	0.100957	-0.104477
Feature755	Sample731	ID 181	FREEZEDRIED	RUN4	59928	4.60071	0.87803	2014-12-19	1899-12-30 06:05:00	MORNING	0.408333	12	2014	WET SUMMER	0.386	YOUNG	M	Group 9	62.6397	Subordinate	0	37.4	17.7	19.4602	3	52628	414	4.48358	0.185155	0.0247619	0.0613241	0.0936619	0.0311184	0.286717	0.0507289	-0.0115929
Feature757	Sample732	ID 176	FREEZEDRIED	RUN3	23247	1.38132	5.46262	2014-12-30	1899-12-30 19:32:00	AFTERNOON	13.7642	12	2014	WET SUMMER	0.537	YOUNG	M	Group 3	10.7417	Dominant	1.2084	39.8	14.6	36.1	6	126993	130	3.20277	0.0612474	0.104911	-0.00977128	-0.107305	0.0714088	-0.0553739	0.0157794	-0.0376842
Feature758	Sample733	ID 186	FREEZEDRIED	RUN3	18560	3.15831	4.62961	2015-01-04	1899-12-30 07:54:00	MORNING	2.07639	1	2015	WET SUMMER	0.304	YOUNG	M	Group 8	29.9911	Subordinate	0.652864	38.8	17.4	26.2	5.4	85926	54	2.02719	-0.0715192	0.138018	0.000239368	-0.131293	-0.164561	-0.199529	-0.00470861	0.0420012
Feature760	Sample735	ID 156	FREEZEDRIED	RUN4	74210	4.92497	5.55879	2015-01-07	1899-12-30 06:08:00	MORNING	0.274444	1	2015	WET SUMMER	0.995	YOUNG	M	Group 15	-43.2552	Subordinate	0	40.8	15.8	17.9	5.4	412512	296	3.97564	-0.0453493	-0.160032	0.103543	-0.150068	0.149277	0.179514	-0.122303	0.077948
Feature762	Sample736	ID 152	FREEZEDRIED	RUN4	60944	4.52497	4.62961	2015-01-06	1899-12-30 06:32:00	MORNING	0.686389	1	2015	WET SUMMER	1.038	MIDDLEAGED	F	Group 4	-20.3304	Subordinate	0	37.7	12.8	16.8	5.4	282154	175	3.25381	-0.00966966	-0.00765827	-0.10578	0.0293973	0.130867	0.0360395	-0.0358004	-0.0755032
Feature763	Sample737	ID 194	FREEZEDRIED	RUN4	79053	1.44275	0.959111	2015-01-07	1899-12-30 19:37:00	AFTERNOON	13.7578	1	2015	WET SUMMER	0.203	YOUNG	F	Group 25	-51.825	Subordinate	1.16249	40.8	15.8	32	5.4	75829	220	3.81068	-0.0702675	-0.0747635	0.0705241	0.00615985	0.200958	0.0812301	-0.0737589	0.0445129
Feature764	Sample738	ID 187	FREEZEDRIED	RUN3	20425	2.17609	3.03596	2015-01-08	1899-12-30 18:53:00	AFTERNOON	13.0122	1	2015	WET SUMMER	0.315	YOUNG	F	Group 8	17.8668	Dominant	0.42916	42.5	19.3	39.1	5.4	62007	71	2.95433	0.0810517	-0.0024492	-0.176248	0.0409196	-0.153484	-0.303196	-0.0298292	-0.0171444
Feature765	Sample739	ID 189	FREEZEDRIED	RUN3	22568	1.74164	0.261894	2015-01-09	1899-12-30 09:19:00	MORNING	3.43306	1	2015	WET SUMMER	0.299	YOUNG	F	Group 35	-68.1774	Subordinate	2.06953	41	24	32.5	5.4	5904	319	4.25645	0.150197	-0.0481853	0.00202221	0.11096	0.00900463	0.189063	-0.112823	-0.0354589
Feature766	Sample740	ID 149	FREEZEDRIED	RUN2	22149	1.69164	1.41714	2015-01-09	1899-12-30 09:22:00	MORNING	3.48306	1	2015	WET SUMMER	1.077	MIDDLEAGED	F	Group 41	-84.4423	Dominant	2.11953	41	24	32.5	5.4	31395	188	3.40359	-0.0511559	0.0128129	-0.15032	-0.00761184	-0.13555	0.0206607	-0.0172101	-0.0590593
Feature767	Sample741	ID 195	FREEZEDRIED	RUN3	16108	1.19275	0.297027	2015-01-11	1899-12-30 19:52:00	AFTERNOON	13.9581	1	2015	WET SUMMER	0.112	YOUNG	M	Group 8	-124.62	Subordinate	1.41249	40.9	23.2	27.8	5.2	4784	164	2.99929	0.115389	0.0412778	-0.195368	-0.0675388	-0.294103	0.141928	-0.130584	0.160077
Feature768	Sample742	ID 182	FREEZEDRIED	RUN4	41698	1.40942	0.0534319	2015-01-13	1899-12-30 19:39:00	AFTERNOON	13.7156	1	2015	WET SUMMER	0.375	YOUNG	F	Group 6	1.6923	Subordinate	1.19583	39	22.6	33	5.2	2218	416	4.33388	0.17698	0.162403	0.0518583	-0.0773216	-0.272844	0.255761	-0.158829	0.0264509
Feature769	Sample743	ID 137	FREEZEDRIED	RUN2	18019	2.64164	14.4835	2015-01-17	1899-12-30 08:25:00	MORNING	2.42944	1	2015	WET SUMMER	4.203	MIDDLEAGED	M	Group 41	-21.9695	Subordinate	1.16953	35.4	19.9	23.8	4.6	260975	149	3.6374	0.0831651	0.0352628	0.0361963	0.0241643	0.0534683	0.0436094	0.0537802	-0.116326
Feature770	Sample744	ID 166	FREEZEDRIED	RUN3	41888	4.94164	1.35977	2015-01-07	1899-12-30 06:07:00	MORNING	0.257778	1	2015	WET SUMMER	0.83	YOUNG	M	Group 3	-24.1406	Subordinate	0	40.8	15.8	17.9	5.4	56957	171	3.25824	-0.117473	0.0526358	-0.137153	-0.0159725	-0.178126	0.0136185	0.183457	-0.122855
Feature771	Sample745	ID 185	FREEZEDRIED	RUN3	14325	3.17497	11.6941	2015-01-07	1899-12-30 07:53:00	MORNING	2.02444	1	2015	WET SUMMER	0.351	YOUNG	F	Group 3	7.19997	Dominant	0.636197	40.8	15.8	28.3	5.4	167514	83	3.02899	-0.062418	0.0695271	-0.158474	-0.0421349	-0.239884	-0.0583519	0.140431	-0.0362221
Feature772	Sample746	ID 180	FREEZEDRIED	RUN1	18691	3.97497	5.04376	2015-01-20	1899-12-30 07:05:00	MORNING	1.05556	1	2015	WET SUMMER	0.551	YOUNG	M	Group 35	6.55252	Dominant	0	38.8	15.3	20.5	4.6	94272	88	3.17503	-0.0382801	0.0392191	-0.154078	-0.0242329	-0.188414	-0.123422	0.0153692	-0.0761881
Feature773	Sample747	ID 142	FREEZEDRIED	RUN1	25453	1.07497	1.38361	2015-01-20	1899-12-30 09:59:00	MORNING	3.95556	1	2015	WET SUMMER	2.315	MIDDLEAGED	F	Group 8	-24.467	Dominant	2.7362	38.8	15.3	30.9	4.6	35219	50	1.60737	-0.261067	0.127178	0.00263024	0.0137369	-0.14665	-0.316338	-0.0300149	0.0169432
Feature775	Sample749	ID 144	FREEZEDRIED	RUN3	18091	1.58166	0.995396	2015-02-08	1899-12-30 09:57:00	MORNING	3.6675	2	2015	WET SUMMER	1.479	MIDDLEAGED	M	Group 8	-26.5095	Subordinate	2.2538	39.6	11.2	32	2.2	18022	175	3.81272	0.175449	0.0620735	0.0257739	0.0832487	-0.0349068	0.0248158	0.0207358	-0.119182
Feature777	Sample751	ID 169	FREEZEDRIED	RUN3	35325	1.03166	4.51056	2015-02-17	1899-12-30 10:30:00	MORNING	4.10722	2	2015	WET SUMMER	0.852	YOUNG	M	Group 35	-12.5785	Subordinate	2.8038	36	11.8	26.9	2.2	159343	110	3.00461	-0.121553	0.03259	-0.102468	0.0449121	-0.12424	-0.0909157	0.0708594	-0.0963855
Feature778	Sample752	ID 192	FREEZEDRIED	RUN3	45176	1.215	0.340824	2015-02-26	1899-12-30 10:19:00	MORNING	3.82444	2	2015	WET SUMMER	0.348	YOUNG	F	Group 41	25.0872	Subordinate	2.62047	37.8	15.7	29.9	9	15395	315	3.81688	-0.0630528	0.00457736	0.0944685	0.0419596	0.0595632	0.089381	-0.0358871	-0.0461638
Feature779	Sample753	ID 193	FREEZEDRIED	RUN3	17857	1.96151	0.501652	2015-02-27	1899-12-30 18:49:00	AFTERNOON	12.3139	2	2015	WET SUMMER	0.351	YOUNG	M	Group 41	2.36449	Subordinate	0.529317	37.1	19.8	29.1	9	8984	158	3.51028	0.170111	0.129869	-0.0421398	0.0458072	-0.244693	0.121875	-0.190185	-0.0197458
Feature780	Sample754	ID 115	FREEZEDRIED	RUN1	11924	0.5	1.6292	2010-01-13	1899-12-30 13:50:00	MORNING	7.895	1	2010	WET SUMMER	2.956	MIDDLEAGED	M	Group 16	61.305	Subordinate	6.5862	36.5614	22.033	34.4864	0	19430	125	3.13147	0.145692	0.067608	0.0642417	-0.0224294	-0.124617	-0.0209612	0.104928	-0.0450431
Feature781	Sample755	ID 141	FREEZEDRIED	RUN3	20189	1.78752	0.617402	2015-03-10	1899-12-30 18:30:00	AFTERNOON	11.8908	3	2015	WET SUMMER	3.071	MIDDLEAGED	M	Group 23	24.5603	Subordinate	0.656751	38.3	20	35.3	13.8	12464	166	3.09611	0.15918	0.0322553	-0.169096	0.00359726	-0.172626	0.176816	-0.0715184	-0.0751134
Feature782	Sample756	ID 147	FREEZEDRIED	RUN1	25597	1.33752	1.25194	2015-03-10	1899-12-30 18:57:00	AFTERNOON	12.3408	3	2015	WET SUMMER	1.419	MIDDLEAGED	F	Group 26	-55.9689	Subordinate	1.10675	38.3	20	32	13.8	32062	133	2.0656	0.122294	0.172223	-0.0464082	-0.0624813	-0.271371	0.0837339	-0.0601885	0.083702
Feature783	Sample757	ID 148	FREEZEDRIED	RUN3	18256	3.98888	2.92894	2015-03-11	1899-12-30 07:56:00	MORNING	1.31528	3	2015	WET SUMMER	1.342	MIDDLEAGED	F	Group 8	-69.1434	Subordinate	0	38.7	19	25	13.8	53482	123	2.77056	-0.170726	0.0647952	0.002487	0.0183563	0.105783	-0.0943983	-0.00861465	-0.106996
Feature784	Sample758	ID 191	FREEZEDRIED	RUN3	10255	2.28888	3.39505	2015-03-03	1899-12-30 09:38:00	MORNING	3.09028	3	2015	WET SUMMER	0.362	YOUNG	M	Group 41	-23.8994	Subordinate	1.57984	36.1	18.4	28.6	9.2	34819	143	4.08589	0.0723765	-0.0842172	0.025347	0.112638	-0.0110966	0.0107745	-0.142342	-0.0417896
Feature785	Sample759	ID 134	FREEZEDRIED	RUN2	34648	0.672209	0.218686	2015-03-14	1899-12-30 11:15:00	MORNING	4.60528	3	2015	WET SUMMER	3.066	MIDDLEAGED	M	Group 8	-55.7446	Subordinate	3.19651	39.2	16.3	33.1	20	7577	319	3.58582	0.202699	0.216714	0.0823049	-0.0721864	-0.210203	0.172211	0.118607	-0.0725015
Feature787	Sample761	ID 153	FREEZEDRIED	RUN3	41600	3.00554	1.3123	2015-03-17	1899-12-30 08:55:00	MORNING	2.24639	3	2015	WET SUMMER	1.2	MIDDLEAGED	F	Group 35	-28.3572	Subordinate	0.863175	36.8	18.3	28.1	20.4	54596	319	4.32102	0.119975	-0.0676968	-0.0119522	0.00150423	0.145318	0.190818	0.141013	-0.0234272
Feature788	Sample762	ID 150	FREEZEDRIED	RUN3	33533	1.02221	1.71598	2015-03-19	1899-12-30 10:54:00	MORNING	4.21278	3	2015	WET SUMMER	1.266	MIDDLEAGED	F	Group 41	-82.098	Subordinate	2.84651	37.2	20.3	32	20.4	57536	229	4.22301	0.0878781	-0.186762	0.0478932	7.74e-05	0.202563	0.114184	-0.0849226	0.0202512
Feature789	Sample763	ID 198	FREEZEDRIED	RUN3	33338	1.78752	1.10553	2015-03-18	1899-12-30 18:30:00	AFTERNOON	11.8211	3	2015	WET SUMMER	0.156	YOUNG	M	Group 35	-166.696	Dominant	0.656751	39	13.9	35.9	20.4	36858	233	4.06202	0.160191	-0.00723733	0.0211057	0.0550189	0.0108938	0.13208	0.0742706	-0.101595
Feature790	Sample764	ID 195	FREEZEDRIED	RUN3	19395	1.97221	0.229495	2015-03-21	1899-12-30 09:57:00	MORNING	3.24611	3	2015	WET SUMMER	0.301	YOUNG	M	Group 8	-6.99141	Subordinate	1.89651	37.3	13.3	31.2	16.8	4452	116	3.05154	0.0416433	-0.017899	-0.166844	-0.0649838	-0.030707	-0.208526	-0.0145154	-0.0177166
Feature791	Sample765	ID 164	FREEZEDRIED	RUN1	23552	2.75554	6.36572	2015-03-25	1899-12-30 09:10:00	MORNING	2.43	3	2015	WET SUMMER	1.055	MIDDLEAGED	F	Group 41	0.704755	Subordinate	1.11317	30.5	15.9	22.9	35.4	149926	164	3.70473	-0.0622127	-0.0958144	0.0322216	-0.00518508	0.173356	-0.0228758	0.0334905	0.000238376
Feature792	Sample766	ID 199	FREEZEDRIED	RUN2	15955	0.5	2.03703	2015-03-25	1899-12-30 11:26:00	MORNING	4.69667	3	2015	WET SUMMER	0.175	YOUNG	F	Group 35	-88.8943	Dominant	3.37984	30.5	15.9	25.6	35.4	32497	105	3.02188	-0.0896352	0.100531	-0.0565533	0.0018006	-0.299364	0.0716659	0.120253	0.0436181
Feature793	Sample767	ID 200	FREEZEDRIED	RUN3	32484	2.45419	1.62251	2015-03-27	1899-12-30 17:50:00	AFTERNOON	11.0806	3	2015	WET SUMMER	0.093	YOUNG	M	Group 8	-66.1713	Subordinate	9.77984	30.7	16.7	28.4	59.4	52703	87	2.83325	-0.0104014	-0.0512772	0.0200533	0.131359	-0.211213	-0.134779	0.0093397	0.0906874
Feature794	Sample768	ID 151	FREEZEDRIED	RUN3	19224	2.58888	0.789349	2015-03-28	1899-12-30 09:20:00	MORNING	2.5725	3	2015	WET SUMMER	1.29	MIDDLEAGED	M	Group 41	-3.29789	Subordinate	1.27984	32	12.8	24.2	59.4	15180	133	3.56898	-0.0818743	-0.0408175	-0.044484	0.0482227	0.0152675	-0.0917456	0.0111426	-0.0314032
Feature795	Sample769	ID 16	FREEZEDRIED	RUN2	17683	3.89857	8.30893	2008-10-21	1899-12-30 07:31:00	MORNING	1.54861	10	2008	WET SUMMER	2.192	MIDDLEAGED	F	Group 40	105.083	Subordinate	0	35.2	18.2	20.6	0	146927	69	2.71936	0.0925034	0.147301	0.0401913	-0.038236	-0.222155	-0.281576	-0.0303427	0.0353966
Feature796	Sample770	ID 177	FREEZEDRIED	RUN3	30702	3.18888	5.59822	2015-03-29	1899-12-30 08:44:00	MORNING	1.96444	3	2015	WET SUMMER	0.781	YOUNG	F	Group 3	14.0111	Subordinate	0.679841	34.5	13.5	24.1	59	171878	160	3.59825	-0.0856788	-0.133546	0.0678282	0.0397237	0.211609	-0.00397227	-0.0281525	-0.0607851
Feature797	Sample771	ID 184	FREEZEDRIED	RUN2	19457	2.87221	8.57988	2015-03-29	1899-12-30 09:03:00	MORNING	2.28111	3	2015	WET SUMMER	0.573	YOUNG	M	Group 3	32.9764	Subordinate	0.996508	34.5	13.5	24.1	59	166934	133	3.31167	-0.111376	-0.0653791	0.0671841	0.071543	0.222595	-0.0681859	-0.00928672	-0.0128722
Feature798	Sample772	ID 163	FREEZEDRIED	RUN3	21405	1.67085	0.266717	2015-03-29	1899-12-30 18:37:00	AFTERNOON	11.8478	3	2015	WET SUMMER	1.066	MIDDLEAGED	M	Group 41	6.06401	Subordinate	0.773418	34.5	13.5	25.9	59	5714	346	4.03463	0.0520222	0.159697	-0.00610611	-0.0808267	-0.21934	0.233329	-0.074616	-0.0098495
Feature799	Sample773	ID 162	FREEZEDRIED	RUN3	23232	1.98752	3.9369	2015-03-29	1899-12-30 18:18:00	AFTERNOON	11.5311	3	2015	WET SUMMER	1.066	MIDDLEAGED	F	Group 41	16.3196	Subordinate	0.456751	34.5	13.5	31.6	59	91462	237	4.24366	0.160732	0.0180232	-0.111777	-0.00698768	-0.183937	0.167852	0.235472	-0.114489
Feature800	Sample774	ID 166	FREEZEDRIED	RUN3	11325	1.29413	4.72664	2015-04-02	1899-12-30 11:09:00	MORNING	4.34917	4	2015	WET SUMMER	1.063	MIDDLEAGED	M	Group 3	15.1853	Subordinate	2.61452	26.9	19.1	24	67.4	53527	135	3.51098	-0.0252392	-0.0392884	0.0493055	0.0949575	0.0494855	-0.0295801	0.0637794	-0.115364
Feature801	Sample775	ID 185	FREEZEDRIED	RUN3	43786	0.910795	1.99835	2015-04-02	1899-12-30 11:32:00	MORNING	4.7325	4	2015	WET SUMMER	0.584	YOUNG	F	Group 3	77.1928	Dominant	2.99786	26.9	19.1	24	67.4	87519	313	3.99867	-0.0243948	-0.0500049	-0.0168017	-0.0274187	0.0651992	0.197394	0.193115	-0.0479142
Feature802	Sample776	ID 176	FREEZEDRIED	RUN3	32267	1.62746	4.71253	2015-04-07	1899-12-30 10:49:00	MORNING	3.97556	4	2015	WET SUMMER	0.805	YOUNG	M	Group 3	79.9151	Dominant	2.28119	30.4	10.7	23.3	71.4	152062	207	3.26465	-0.159704	-0.0824358	0.0562587	-0.0210519	0.256914	0.0781549	0.0802822	0.0341751
Feature803	Sample777	ID 145	FREEZEDRIED	RUN3	21510	3.64413	13.2664	2015-04-09	1899-12-30 08:48:00	MORNING	1.94278	4	2015	WET SUMMER	1.529	MIDDLEAGED	F	Group 3	-37.6758	Dominant	0.264525	32.1	15.2	21.1	71.4	285362	163	3.89067	-0.0404789	-0.152649	0.0617117	-0.00609153	0.235298	-0.034785	0.00229089	-0.0135101
Feature804	Sample778	ID 159	FREEZEDRIED	RUN3	34698	0.527462	2.13626	2015-04-12	1899-12-30 11:55:00	MORNING	5.03472	4	2015	WET SUMMER	1.211	MIDDLEAGED	M	Group 8	-8.41092	Subordinate	3.38119	25.1	15.7	20.9	68	74118	262	3.77049	-0.0718824	0.000595729	0.00742742	0.00132762	0.0427206	0.125193	0.186864	-0.0431076
Feature805	Sample779	ID 187	FREEZEDRIED	RUN3	31351	3.64413	3.28895	2015-04-12	1899-12-30 08:48:00	MORNING	1.91806	4	2015	WET SUMMER	0.573	YOUNG	F	Group 8	17.2466	Dominant	0.264525	25.1	15.7	19.4	68	103119	166	3.44525	-0.160421	-0.113014	0.0879023	-0.0484944	0.200375	-0.0456161	0.0300333	0.0421994
Feature807	Sample781	ID 186	FREEZEDRIED	RUN3	21287	4.32746	6.55061	2015-04-16	1899-12-30 08:07:00	MORNING	1.20139	4	2015	WET SUMMER	0.584	YOUNG	M	Group 8	56.7461	Subordinate	0	24.4	9.6	12.5	67.6	139446	120	2.41642	-0.2304	0.00563499	0.108548	-0.0549402	0.140931	-0.0844178	0.0132369	0.0125765
Feature808	Sample782	ID 144	FREEZEDRIED	RUN3	27502	4.32746	11.6941	2015-04-16	1899-12-30 08:07:00	MORNING	1.20139	4	2015	WET SUMMER	1.663	MIDDLEAGED	M	Group 8	10.6904	Subordinate	0	24.4	9.6	12.5	67.6	321603	188	3.90464	-0.104609	-0.153141	0.0795429	-0.11373	0.278888	0.0344518	0.067572	0.0897409
Feature809	Sample783	ID 179	FREEZEDRIED	RUN3	13955	1.27746	5.38805	2015-04-25	1899-12-30 11:10:00	MORNING	4.17361	4	2015	WET SUMMER	0.811	YOUNG	F	Group 35	31.217	Subordinate	2.63119	33.7	10	27.9	21.4	75188	59	1.88248	-0.243278	0.100317	-0.00415088	0.0188899	-0.131436	-0.228404	0.069499	0.00999349
Feature810	Sample784	ID 180	FREEZEDRIED	RUN1	21523	2.83705	5.59822	2015-05-03	1899-12-30 10:05:00	MORNING	3.01778	5	2015	DRY WINTER	0.833	YOUNG	M	Group 35	49.6494	Dominant	1.17058	30.2	0.5	19.4	7.4	120491	144	3.70196	-0.102936	-0.0664104	0.0416978	0.0356376	0.207164	-0.0153876	0.00976698	0.0279104
Feature811	Sample785	ID 153	FREEZEDRIED	RUN3	52735	3.33705	1.65656	2015-05-03	1899-12-30 09:35:00	MORNING	2.51778	5	2015	DRY WINTER	1.329	MIDDLEAGED	F	Group 35	33.966	Subordinate	0.670578	30.2	0.5	19.4	7.4	87361	158	3.39229	0.00600807	0.0229683	0.0327937	0.0222858	0.141803	-0.0799894	0.00342459	-0.121201
Feature812	Sample786	ID 203	FREEZEDRIED	RUN3	24159	4.02039	2.41391	2015-05-05	1899-12-30 08:54:00	MORNING	1.81583	5	2015	DRY WINTER	0.17	YOUNG	F	Group 3	-39.2326	Subordinate	0	32.5	8.4	17.6	2.8	58314	115	3.0129	-0.147987	-0.0771224	0.0900024	0.00960321	0.0954877	-0.0955855	-0.030311	0.0999388
Feature813	Sample787	ID 189	FREEZEDRIED	RUN3	26433	3.44413	2.91273	2015-04-10	1899-12-30 09:00:00	MORNING	2.13444	4	2015	WET SUMMER	0.548	YOUNG	F	Group 35	16.1353	Subordinate	0.464525	30.8	16.2	22.6	73.2	76991	173	3.45813	-0.103893	-0.0342568	0.0410514	0.0227446	0.178911	0.0216876	0.0746808	-0.0538923
Feature814	Sample788	ID 198	FREEZEDRIED	RUN3	22827	2.38705	0.220519	2015-05-19	1899-12-30 10:32:00	MORNING	3.31806	5	2015	DRY WINTER	0.326	YOUNG	M	Group 35	-39.3808	Dominant	1.62058	31.6	8.6	23.2	0	5039	214	2.40891	0.143169	0.0162619	-0.253678	-0.0238479	-0.306335	0.161128	-0.115866	0.0740271
Feature815	Sample789	ID 192	FREEZEDRIED	RUN3	30147	1.17039	1.93705	2015-05-23	1899-12-30 11:45:00	MORNING	4.49806	5	2015	DRY WINTER	0.584	YOUNG	F	Group 41	45.463	Subordinate	2.83724	30.5	9	26.5	0	58400	194	3.51369	-0.186787	-0.0779389	0.0703274	-0.0537817	0.264775	0.0606777	-0.013592	0.0466063
Feature816	Sample790	ID 130	FREEZEDRIED	RUN1	18834	2.65372	12.3336	2015-05-30	1899-12-30 10:16:00	MORNING	2.95389	5	2015	DRY WINTER	4.556	MIDDLEAGED	M	Group 23	56.2855	Subordinate	1.35391	30.9	6.4	19.8	0	232290	131	2.43307	-0.208732	0.0263315	0.108287	0.00678649	0.213455	-0.108316	-0.0256508	0.0258138
Feature817	Sample791	ID 148	FREEZEDRIED	RUN3	19284	2.26617	11.6081	2015-06-14	1899-12-30 16:42:00	AFTERNOON	9.28	6	2015	DRY WINTER	1.603	MIDDLEAGED	F	Group 8	-54.4476	Subordinate	0.241883	24.9	0.5	22	0.2	223847	157	4.24093	0.110071	-0.166807	0.0473046	0.0640963	0.244327	-0.033533	-0.034091	0.0397216
Feature819	Sample793	ID 163	FREEZEDRIED	RUN3	39228	0.5	0.741173	2015-07-01	1899-12-30 13:08:00	MORNING	5.65667	6	2015	DRY WINTER	1.323	MIDDLEAGED	M	Group 41	-96.2616	Subordinate	3.7968	23.7	0.6	20.8	9	29067	182	3.87603	0.11441	-0.10332	-0.0261504	0.139476	0.0740589	-0.0812952	-0.0566918	-0.144817
Feature820	Sample794	ID 191	FREEZEDRIED	RUN3	71954	1.74071	3.66287	2015-07-01	1899-12-30 11:37:00	MORNING	4.14	6	2015	DRY WINTER	0.69	YOUNG	M	Group 41	18.2839	Subordinate	2.28013	23.7	0.6	18.2	9	263566	381	4.77599	0.110098	-0.178687	0.0828548	-0.0167615	0.25012	0.136382	0.0351727	0.0459569
Feature821	Sample795	ID 166	FREEZEDRIED	RUN3	48478	3.39973	2.06096	2015-07-05	1899-12-30 10:00:00	MORNING	2.52306	7	2015	DRY WINTER	1.321	MIDDLEAGED	M	Group 3	-21.0985	Subordinate	0.635251	26.3	6.6	17.1	8.8	99905	192	3.86196	-0.00880335	-0.134131	-0.0105568	0.0152168	0.242169	-0.00757791	0.0127314	0.0332741
Feature822	Sample796	ID 179	FREEZEDRIED	RUN3	46846	0.916397	8.05458	2015-07-05	1899-12-30 12:29:00	MORNING	5.00639	7	2015	DRY WINTER	1.005	MIDDLEAGED	F	Group 35	-4.00484	Subordinate	3.11858	26.3	6.6	23.5	8.8	377323	205	3.65663	-0.15144	-0.106265	0.090797	-0.110681	0.266435	0.0445384	0.0247274	0.110978
Feature823	Sample797	ID 155	FREEZEDRIED	RUN3	62056	1.34647	1.88164	2015-07-05	1899-12-30 17:46:00	AFTERNOON	10.2897	7	2015	DRY WINTER	1.501	MIDDLEAGED	F	Group 34	-77.9922	Subordinate	1.2635	26.3	6.6	18.9	8.8	116778	221	2.66554	-0.172015	0.0586483	0.0459824	0.0869444	0.114845	0.0521472	-0.0514701	-0.1091
Feature824	Sample798	ID 168	FREEZEDRIED	RUN3	22775	2.23284	3.7588	2015-06-26	1899-12-30 16:44:00	AFTERNOON	9.26472	6	2015	DRY WINTER	1.205	MIDDLEAGED	M	Group 35	15.8088	Subordinate	0.275216	20.6	2.5	17.3	0.2	85608	88	2.78071	-0.015017	-0.0392873	-0.195132	0.0191004	-0.143301	-0.0659999	-0.155344	0.00126133
Feature825	Sample799	ID 136	FREEZEDRIED	RUN1	25852	2.99973	4.30163	2015-07-09	1899-12-30 10:24:00	MORNING	2.92806	7	2015	DRY WINTER	4.677	MIDDLEAGED	M	Group 41	24.944	Subordinate	1.03525	25.5	8	16.6	8.8	111205	152	3.29772	-0.135954	-0.00523597	-0.0623573	0.0261217	0.175425	-0.0547521	-0.00741851	-0.0398101
Feature826	Sample800	ID 200	FREEZEDRIED	RUN3	26235	2.73306	3.8599	2015-07-11	1899-12-30 10:40:00	MORNING	3.19917	7	2015	DRY WINTER	0.384	YOUNG	M	Group 8	51.5478	Subordinate	1.30192	27.2	7.6	21.5	8.8	101261	210	3.03165	-0.218266	-0.00799632	0.131551	-0.0657599	0.160918	0.0622986	0.00935468	0.0957167
Feature827	Sample801	ID 204	FREEZEDRIED	RUN2	42118	2.12404	1.95383	2015-07-01	1899-12-30 11:14:00	MORNING	3.75667	6	2015	DRY WINTER	0.326	YOUNG	F	Group 3	-13.3755	Subordinate	1.8968	23.7	0.6	16.2	9	82296	200	2.7309	-0.174125	-0.0157552	0.104951	0.0720652	0.171129	-0.0123283	-0.0133471	0.00708826
Feature828	Sample802	ID 141	FREEZEDRIED	RUN3	12765	2.71314	0.410158	2015-07-16	1899-12-30 16:24:00	AFTERNOON	8.95	7	2015	DRY WINTER	3.422	MIDDLEAGED	M	Group 23	-60.6032	Subordinate	7.03525	26.2	3.1	25.8	8.8	5244	277	4.20502	0.202542	0.145317	0.101417	-0.00455951	-0.242922	0.116481	-0.0573755	0.0237756
Feature829	Sample803	ID 193	FREEZEDRIED	RUN3	23410	2.0164	10.1199	2015-07-19	1899-12-30 11:23:00	MORNING	3.94806	7	2015	DRY WINTER	0.74	YOUNG	M	Group 41	59.0642	Subordinate	2.01858	21.6	-1.1	16.1	8.8	236910	169	3.57904	-0.120346	-0.12746	0.0379518	-0.0289128	0.206629	-0.0155895	-0.0208631	-0.0146057
Feature830	Sample804	ID 39	FROZEN	RUN4	26875	0.667503	0.309427	1999-08-02	1899-12-30 12:25:00	MORNING	5.09222	8	1999	DRY WINTER	0.605	YOUNG	M	Group 10	-9.85038	Dominant	3.36086	28.8	3.6	22.8	0.4	8319	365	3.69225	0.193878	0.21906	0.106304	-0.0869133	-0.317867	0.0458368	0.133984	0.0699129
Feature832	Sample805	ID 142	FREEZEDRIED	RUN1	17688	2.51314	0.721525	2015-07-22	1899-12-30 16:36:00	AFTERNOON	9.1825	7	2015	DRY WINTER	2.816	MIDDLEAGED	F	Group 34	-18.8656	Dominant	0.0968307	22.5	11.8	19.7	8.8	12765	305	4.33391	0.160317	0.00615336	0.0684718	0.0379608	-0.0210639	0.0261022	0.0147597	-0.0846453
Feature833	Sample806	ID 172	FREEZEDRIED	RUN4	77872	3.0298	2.56699	2015-07-30	1899-12-30 16:05:00	AFTERNOON	8.72833	7	2015	DRY WINTER	1.258	MIDDLEAGED	M	Group 23	-2.07819	Subordinate	6.71858	17.2	5.4	16.9	6.8	199896	319	4.57383	0.111879	-0.231157	0.100492	-0.10519	0.260599	0.132001	0.0336217	0.069556
Feature834	Sample807	ID 171	FREEZEDRIED	RUN4	61338	3.34647	1.03725	2015-07-31	1899-12-30 15:46:00	AFTERNOON	8.42111	7	2015	DRY WINTER	1.26	MIDDLEAGED	M	Group 23	-4.1688	Dominant	6.40192	15.5	-2	15.1	6.8	63603	364	4.48756	0.140221	-0.165722	0.086253	-0.0124492	0.138178	0.200754	0.130986	0.0122762
Feature835	Sample808	ID 183	FREEZEDRIED	RUN2	39929	3.08306	3.24168	2015-08-01	1899-12-30 10:19:00	MORNING	2.98056	7	2015	DRY WINTER	0.915	YOUNG	M	Group 3	43.0065	Dominant	0.951918	17.2	-1.1	10.3	6.8	129439	221	3.73502	-0.151104	-0.100032	0.068345	-0.0537666	0.271338	0.0578927	0.00822799	0.027301
Feature836	Sample809	ID 172	FREEZEDRIED	RUN4	74890	0.83417	6.31479	2015-08-02	1899-12-30 12:15:00	MORNING	4.92389	8	2015	DRY WINTER	1.266	MIDDLEAGED	M	Group 23	-3.54904	Subordinate	3.1942	21.8	-2.3	16.2	6.8	472912	184	3.87761	-0.0420426	-0.170246	-0.0757632	-0.144397	0.278595	-0.0396853	-0.0139697	0.0748952
Feature837	Sample810	ID 186	FREEZEDRIED	RUN3	13336	1.82798	0.951023	2015-08-02	1899-12-30 17:33:00	AFTERNOON	10.2239	8	2015	DRY WINTER	0.879	YOUNG	M	Group 8	52.7953	Subordinate	0.784039	21.8	-2.3	19.6	6.8	12699	290	4.13409	0.190693	0.116053	0.109943	-0.023318	-0.115621	-0.0142326	0.045179	-0.0835471
Feature838	Sample811	ID 158	FREEZEDRIED	RUN4	68918	0.5	1.55998	2015-08-03	1899-12-30 12:41:00	MORNING	5.3675	8	2015	DRY WINTER	1.534	MIDDLEAGED	F	Group 23	-32.016	Subordinate	3.62753	24	0.4	21.6	6.8	107503	442	4.71076	0.124494	-0.156606	0.0489223	0.0631951	0.145472	0.236383	0.168475	0.0336438
Feature839	Sample812	ID 206	FREEZEDRIED	RUN2	15227	2.71132	0.325908	2015-08-09	1899-12-30 16:40:00	AFTERNOON	9.41917	8	2015	DRY WINTER	0.121	YOUNG	M	Group 35	-107.911	Dominant	7.61086	28.8	6.1	26.4	6.8	4974	266	4.05291	0.219709	0.13771	0.148068	-0.066417	-0.201184	0.0552355	0.0469495	-0.0180866
Feature840	Sample813	ID 175	FREEZEDRIED	RUN1	23051	2.5175	17.9397	2015-08-13	1899-12-30 10:34:00	MORNING	3.37056	8	2015	DRY WINTER	1.241	MIDDLEAGED	M	Group 41	10.9506	Dominant	1.51086	27	0.1	14.4	6.8	413527	141	3.74783	-0.103556	-0.160998	0.0583216	-0.119942	0.250501	-0.045682	-0.0130805	0.158161
Feature841	Sample814	ID 202	FREEZEDRIED	RUN2	10613	2.14647	0.788166	2015-07-31	1899-12-30 16:58:00	AFTERNOON	9.62111	7	2015	DRY WINTER	0.408	YOUNG	F	Group 3	62.6268	Dominant	0.463497	15.5	-2	14.4	6.8	8361	325	4.78677	0.149529	0.124062	0.0321503	-0.065265	-0.188572	0.0741653	0.186813	-0.026173
Feature842	Sample815	ID 145	FREEZEDRIED	RUN3	41360	3.1675	5.21022	2015-08-16	1899-12-30 09:55:00	MORNING	2.76194	8	2015	DRY WINTER	1.882	MIDDLEAGED	F	Group 28	-41.3936	Dominant	0.860862	31.6	9.3	20.6	6.8	215496	238	4.38335	0.0532312	-0.209952	0.0671977	-0.00435595	0.311784	0.06529	0.00651336	0.0493915
Feature843	Sample816	ID 185	FREEZEDRIED	RUN3	13768	2.53417	6.09536	2015-08-16	1899-12-30 10:33:00	MORNING	3.39528	8	2015	DRY WINTER	0.956	YOUNG	F	Group 3	5.69363	Dominant	1.4942	31.6	9.3	20.6	6.8	83919	48	1.90008	-0.225632	0.135335	0.0279609	0.0289447	-0.172649	-0.297926	-0.00507988	0.0631384
Feature844	Sample817	ID 176	FREEZEDRIED	RUN3	28884	2.58417	1.14898	2015-08-16	1899-12-30 10:30:00	MORNING	3.34528	8	2015	DRY WINTER	1.164	MIDDLEAGED	M	Group 3	43.5672	Dominant	1.4442	31.6	9.3	20.6	6.8	33183	117	2.26575	-0.206361	0.125952	0.0614655	0.0230247	0.050113	-0.153986	-0.0361893	-0.104579
Feature845	Sample818	ID 189	FREEZEDRIED	RUN3	25740	2.08417	3.25505	2015-08-20	1899-12-30 11:00:00	MORNING	3.90417	8	2015	DRY WINTER	0.91	YOUNG	F	Group 35	32.273	Subordinate	1.9442	22.9243	8.08459	20.1271	6.8	83791	192	3.84474	-0.0301973	-0.10944	-0.0890754	-0.0301607	0.253992	0.0336591	-0.00438598	-0.00945471
Feature846	Sample819	ID 206	FREEZEDRIED	RUN2	18034	2.01132	1.03521	2015-08-20	1899-12-30 17:22:00	AFTERNOON	10.2708	8	2015	DRY WINTER	0.151	YOUNG	M	Group 35	-59.0573	Dominant	0.600706	22.9243	8.08459	21.9156	6.8	18656	144	3.25662	0.160417	0.0595301	0.0577891	0.0801294	-0.125906	-0.133516	-0.0249991	-0.112052
Feature847	Sample820	ID 151	FREEZEDRIED	RUN3	25347	4.15084	3.74099	2015-08-21	1899-12-30 08:56:00	MORNING	1.85278	8	2015	DRY WINTER	1.69	MIDDLEAGED	M	Group 41	-15.9148	Subordinate	0	25.9295	0.709732	11.5279	6.6	94817	168	3.49538	-0.134312	-0.0962252	0.0332851	-0.0161891	0.260381	0.023689	-0.0223327	0.010406
Feature848	Sample821	ID 177	FREEZEDRIED	RUN3	23957	3.33417	22.5528	2015-08-19	1899-12-30 09:45:00	MORNING	2.63917	8	2015	DRY WINTER	1.173	MIDDLEAGED	F	Group 28	-36.987	Subordinate	0.694195	31.5	6.5	22.3	6.8	540304	208	4.3502	0.048675	-0.232453	0.0186182	-0.140941	0.27495	0.108539	0.0719511	0.0760248
Feature849	Sample822	ID 136	FREEZEDRIED	RUN1	21071	3.00084	8.09588	2015-08-21	1899-12-30 10:05:00	MORNING	3.00278	8	2015	DRY WINTER	4.795	MIDDLEAGED	M	Group 31	24.944	Subordinate	1.02753	25.9295	0.709732	15.599	6.6	170588	180	4.14355	0.0131562	-0.175459	-0.0512619	-0.045057	0.285137	0.0446053	-0.0503441	0.0531583
Feature850	Sample823	ID 188	FREEZEDRIED	RUN2	25940	3.20084	4.61607	2015-08-25	1899-12-30 09:53:00	MORNING	2.86639	8	2015	DRY WINTER	0.923	YOUNG	M	Group 35	38.3785	Subordinate	0.827529	29.4506	16.9414	21.0525	0	119741	152	3.69697	-0.0625616	-0.0341437	0.0108004	0.050294	0.149883	-0.0401539	-0.00534358	-0.109681
Feature851	Sample824	ID 199	FREEZEDRIED	RUN2	17871	1.22798	2.00852	2015-08-25	1899-12-30 18:09:00	AFTERNOON	11.1331	8	2015	DRY WINTER	0.595	YOUNG	F	Group 35	37.8881	Dominant	1.38404	29.4506	16.9414	26.0304	0	35883	144	3.87485	0.126795	-0.132222	0.0413199	0.146734	0.10081	-0.0838992	-0.0377015	-0.0663565
Feature852	Sample825	ID 157	FREEZEDRIED	RUN4	56692	3.42798	0.192665	2015-08-27	1899-12-30 15:57:00	AFTERNOON	8.96611	8	2015	DRY WINTER	1.6	MIDDLEAGED	F	Group 23	83.5408	Subordinate	6.8942	25.4	17.1	22.1	0	10927	253	3.44782	0.158482	-0.0303121	-0.164051	0.0996136	-0.0352968	0.0479358	0.025771	-0.0519872
Feature853	Sample826	ID 169	FREEZEDRIED	RUN2	20149	2.68417	5.89066	2015-08-21	1899-12-30 10:24:00	MORNING	3.31944	8	2015	DRY WINTER	1.359	MIDDLEAGED	M	Group 35	-28.8062	Subordinate	1.3442	25.9295	0.709732	15.599	6.6	118690	129	3.21961	-0.167391	-0.036041	0.0367415	0.0360979	0.262261	-0.0870048	-0.0193578	0.0760687
Feature854	Sample827	ID 193	FREEZEDRIED	RUN3	42086	2.5177	5.36972	2015-09-05	1899-12-30 09:50:00	MORNING	3.00694	9	2015	DRY WINTER	0.871	YOUNG	M	Group 41	36.0733	Subordinate	1.51986	22	2.8	18.6	0	225990	207	3.96265	0.104281	-0.105203	0.0577302	0.00830958	0.27462	0.00253892	-0.0211767	0.00337745
Feature855	Sample828	ID 198	FREEZEDRIED	RUN2	21851	2.85103	4.37312	2015-09-11	1899-12-30 09:30:00	MORNING	2.78472	9	2015	DRY WINTER	0.641	YOUNG	M	Group 35	-5.35331	Dominant	1.18652	30.2	4.5	17.6	0	95554	130	3.35614	-0.15099	-0.0483252	0.082306	-0.0278834	0.234138	-0.0695774	-0.0372314	0.0608967
Feature856	Sample829	ID 147	FREEZEDRIED	RUN1	25024	2.35103	6.26467	2015-09-10	1899-12-30 10:00:00	MORNING	3.26611	9	2015	DRY WINTER	1.923	MIDDLEAGED	F	Group 26	158.41	Subordinate	1.68652	30.3	3.3	23	0	156770	177	3.99592	-0.0160682	-0.182336	0.0565142	-0.00250831	0.226179	-0.0219878	-0.0288038	-0.0240765
Feature857	Sample830	ID 155	FREEZEDRIED	RUN2	22131	1.37485	4.11119	2015-09-04	1899-12-30 18:23:00	AFTERNOON	11.5389	9	2015	DRY WINTER	1.668	MIDDLEAGED	F	Group 34	-57.9546	Subordinate	1.18787	24.1	0.8	21.8	0	90981	126	3.50133	0.131767	-0.118525	0.0349875	0.157154	0.12021	-0.038146	-0.0452868	-0.104238
Feature858	Sample831	ID 168	FREEZEDRIED	RUN3	21558	3.00103	14.0955	2015-09-15	1899-12-30 09:21:00	MORNING	2.71083	9	2015	DRY WINTER	1.427	MIDDLEAGED	M	Group 35	30.3808	Subordinate	1.03652	30.9	17.9	21	0	303865	157	3.88185	-0.0169663	-0.13933	0.0775748	0.00651145	0.253564	-0.0517315	-0.0109066	0.0152111
Feature859	Sample832	ID 167	FREEZEDRIED	RUN2	19841	3.00103	12.5293	2015-09-15	1899-12-30 09:21:00	MORNING	2.71083	9	2015	DRY WINTER	1.427	MIDDLEAGED	M	Group 35	-0.357529	Dominant	1.03652	30.9	17.9	21	0	248599	181	4.30075	0.113942	-0.210574	0.077581	0.0225612	0.296872	0.0181629	-0.0153391	0.0392579
Feature860	Sample833	ID 154	FREEZEDRIED	RUN3	37361	2.98436	7.30878	2015-09-15	1899-12-30 09:22:00	MORNING	2.7275	9	2015	DRY WINTER	1.699	MIDDLEAGED	M	Group 35	-6.78305	Subordinate	1.05319	30.9	17.9	21	0	273056	246	4.43727	0.0803552	-0.248754	0.0817299	-0.0431705	0.320825	0.0951726	0.0140645	0.057126
Feature861	Sample834	ID 178	FREEZEDRIED	RUN2	38455	2.0677	4.90279	2015-09-15	1899-12-30 10:17:00	MORNING	3.64417	9	2015	DRY WINTER	1.203	MIDDLEAGED	F	Group 35	-6.4041	Subordinate	1.96986	30.9	17.9	22.3	0	188542	210	3.83978	-0.114285	-0.0869305	0.0817688	0.0559129	0.310434	0.0276876	-0.0219847	0.0378793
Feature862	Sample835	ID 191	FREEZEDRIED	RUN3	20301	2.18436	1.266	2015-09-23	1899-12-30 10:10:00	MORNING	3.68167	9	2015	DRY WINTER	0.921	YOUNG	M	Group 41	-38.2573	Subordinate	1.85319	31.8	10.8	23.4	2.8	25707	181	4.0188	-0.0233319	-0.176266	0.0766312	0.00570678	0.244593	-0.0100777	-0.0261562	0.0629015
Feature863	Sample836	ID 121	FREEZEDRIED	RUN2	19925	1.79152	2.34925	2015-09-14	1899-12-30 17:58:00	AFTERNOON	11.3083	9	2015	DRY WINTER	7.044	OLD	M	Group 8	51.3841	Subordinate	0.771205	30.5	18	28.7	0	46806	196	4.18543	0.0102436	-0.111779	0.0245526	0.0672156	0.207663	0.0117332	-0.00378798	-0.0732774
Feature864	Sample837	ID 202	FREEZEDRIED	RUN2	22351	2.68436	2.37042	2015-09-25	1899-12-30 09:40:00	MORNING	3.22028	9	2015	DRY WINTER	0.562	YOUNG	F	Group 3	64.3427	Dominant	1.35319	38.8	15	31.5	2.8	52986	153	3.85963	-0.0811416	-0.158781	0.0408352	-0.0928098	0.123542	-0.114926	-0.012491	0.0715713
Feature865	Sample838	ID 184	FREEZEDRIED	RUN2	23413	2.49857	11.6941	2015-10-20	1899-12-30 08:55:00	MORNING	2.92	10	2015	WET SUMMER	1.134	MIDDLEAGED	M	Group 3	76.5025	Subordinate	1.378	37.9	16.1	27.4	5	273799	190	4.34238	0.0783122	-0.192967	0.077803	-0.0503505	0.284142	0.047926	0.0357117	0.0676743
Feature866	Sample839	ID 204	FREEZEDRIED	RUN2	34760	3.53191	2.79911	2015-10-23	1899-12-30 07:53:00	MORNING	1.93333	10	2015	WET SUMMER	0.638	YOUNG	F	Group 3	-2.26947	Subordinate	0.344668	37.6	13.9	26.5	2.4	97303	195	3.61093	-0.123602	-0.023361	0.0457876	0.0300117	0.145441	0.0258356	0.0550794	-0.0714373
Feature867	Sample840	ID 167	FREEZEDRIED	RUN2	22637	3.53191	7.11125	2015-10-25	1899-12-30 07:53:00	MORNING	1.96306	10	2015	WET SUMMER	1.537	MIDDLEAGED	M	Group 35	31.8342	Dominant	0.344668	40.9	22.6	30	2.4	160969	166	3.21857	-0.119132	-0.00213585	0.0912117	0.001335	0.218086	0.0170868	0.0836547	0.0227691
Feature868	Sample841	ID 188	FREEZEDRIED	RUN2	16885	3.04857	6.89388	2015-10-25	1899-12-30 08:22:00	MORNING	2.44639	10	2015	WET SUMMER	1.09	MIDDLEAGED	M	Group 35	60.7593	Subordinate	0.828002	40.9	22.6	30	2.4	116406	122	3.34095	-0.0633595	0.0133008	-0.0827968	-0.0175963	-0.0225956	-0.0610914	0.12795	-0.0892399
Feature869	Sample842	ID 180	FREEZEDRIED	RUN1	21607	2.24857	5.59822	2015-10-27	1899-12-30 09:10:00	MORNING	3.27472	10	2015	WET SUMMER	1.318	MIDDLEAGED	M	Group 35	53.8762	Dominant	1.628	39.5	26.1	31.8	2.4	120967	112	2.78231	-0.084928	0.0219579	-0.156138	-0.0364234	0.0313834	-0.0964824	0.132005	-2.88e-05
Feature870	Sample843	ID 169	FREEZEDRIED	RUN3	11539	1.53191	11.6941	2015-10-27	1899-12-30 09:53:00	MORNING	3.99139	10	2015	WET SUMMER	1.542	MIDDLEAGED	M	Group 35	27.3151	Subordinate	2.34467	39.5	26.1	33.6	2.4	134938	120	3.18585	-0.13966	-0.095101	0.0622483	0.00159509	0.196817	-0.0758325	0.0130067	-0.0472722
Feature871	Sample844	ID 159	FREEZEDRIED	RUN3	28409	3.19857	7.73871	2015-10-28	1899-12-30 08:13:00	MORNING	2.33861	10	2015	WET SUMMER	1.756	MIDDLEAGED	M	Group 8	7.79011	Subordinate	0.678002	37.9	23.3	25.6	2.4	219843	215	4.20396	-0.0108635	-0.145276	0.0421931	-0.110279	0.266892	0.0766685	0.0837007	0.0499948
Feature872	Sample845	ID 176	FREEZEDRIED	RUN3	25888	2.46524	6.63318	2015-10-30	1899-12-30 08:57:00	MORNING	3.09889	10	2015	WET SUMMER	1.37	MIDDLEAGED	M	Group 3	44.2592	Dominant	1.41133	40.3	17.6	32.2	2.4	171726	243	4.54269	0.00846168	-0.169096	0.0465869	-0.091536	0.227783	0.123134	0.114269	0.0654942
Feature873	Sample846	ID 200	FREEZEDRIED	RUN3	37638	1.1163	4.17645	2015-10-31	1899-12-30 19:00:00	AFTERNOON	13.1619	10	2015	WET SUMMER	0.69	YOUNG	M	Group 8	50.2906	Subordinate	1.42497	40.6	17.8	34.7	2.4	157194	130	2.61195	-0.185777	0.0152108	0.0776073	-0.0236409	0.149898	-0.121168	0.00197746	0.0472599
Feature874	Sample847	ID 148	FREEZEDRIED	RUN3	51111	2.63333	0.90418	2015-11-03	1899-12-30 17:52:00	AFTERNOON	12.0656	11	2015	WET SUMMER	1.992	MIDDLEAGED	F	Group 8	28.6237	Subordinate	10.8914	24.2	9.1	22.8	2.4	46213	251	3.23587	0.128417	0.0257469	0.0727948	-0.100999	0.198081	0.0720517	-0.0477755	0.0532193
Feature875	Sample848	ID 186	FREEZEDRIED	RUN3	32228	0.847941	6.92411	2015-11-03	1899-12-30 10:01:00	MORNING	4.21556	11	2015	WET SUMMER	1.134	MIDDLEAGED	M	Group 8	-40.1127	Subordinate	3.04136	24.2	9.1	17.7	2.4	223156	183	4.15274	0.045332	-0.13645	0.0117182	-0.00526174	0.277756	-0.0255657	-0.0146593	0.0998322
Feature876	Sample849	ID 164	FREEZEDRIED	RUN1	24265	2.61461	5.0762	2015-11-06	1899-12-30 08:15:00	MORNING	2.48278	11	2015	WET SUMMER	1.674	MIDDLEAGED	F	Group 41	-73.7296	Subordinate	1.27469	33.6	18.2	22.9	2.4	123174	217	4.22012	0.123044	-0.099087	0.0194962	0.0339351	0.17441	0.141901	-0.0865725	-0.00470341
Feature877	Sample850	ID 187	FREEZEDRIED	RUN3	31548	1.28127	4.76948	2015-11-10	1899-12-30 09:35:00	MORNING	3.85639	11	2015	WET SUMMER	1.153	MIDDLEAGED	F	Group 8	-22.0678	Dominant	2.60803	37.3	16.2	32	2.4	150467	178	3.80863	-0.0952839	-0.168935	0.0867963	-0.0637451	0.243812	0.00690503	-0.00382626	0.0948454
Feature878	Sample851	ID 168	FREEZEDRIED	RUN2	23697	2.51461	8.81954	2015-11-11	1899-12-30 08:21:00	MORNING	2.63222	11	2015	WET SUMMER	1.584	MIDDLEAGED	M	Group 35	12.299	Subordinate	1.37469	39.9	19.7	27.7	2.4	208997	165	3.86294	-0.069808	-0.111727	0.0692341	0.0213531	0.310139	-0.0299811	-0.00712644	0.0480947
Feature879	Sample852	ID 132	FREEZEDRIED	RUN2	20987	1.21461	6.19097	2015-11-11	1899-12-30 09:39:00	MORNING	3.93222	11	2015	WET SUMMER	3.967	MIDDLEAGED	M	Group 6	-10.0092	Subordinate	2.67469	39.9	19.7	33.7	2.4	129932	279	4.45624	0.121605	-0.172693	0.0622052	0.0552564	0.20593	0.180691	-0.0338414	0.020647
Feature880	Sample853	ID 150	FREEZEDRIED	RUN3	27013	1.56461	9.56786	2015-11-24	1899-12-30 09:18:00	MORNING	3.66528	11	2015	WET SUMMER	1.951	MIDDLEAGED	F	Group 41	-75.34	Subordinate	2.32469	35.5	8.8	26.1	0	258462	173	3.84073	-0.0450283	-0.111766	-0.0772203	-0.0335232	0.246939	0.0205043	-0.023098	0.0164849
Feature881	Sample854	ID 177	FREEZEDRIED	RUN3	18635	3.8177	10.6669	2015-09-19	1899-12-30 08:32:00	MORNING	1.97111	9	2015	DRY WINTER	1.258	MIDDLEAGED	F	Group 28	-48.9688	Subordinate	0.219857	25.5	7	13.4	0	198777	106	3.32717	0.0687458	-0.106794	0.027674	0.183141	0.0953919	-0.166939	-0.0367779	-0.0475402
Feature882	Sample855	ID 151	FREEZEDRIED	RUN3	11684	3.03127	13.7278	2015-11-25	1899-12-30 07:50:00	MORNING	2.20222	11	2015	WET SUMMER	1.953	MIDDLEAGED	M	Group 41	-92.019	Subordinate	0.858027	40.2	10.2	26.5	0	160401	156	4.2008	0.0977292	-0.187717	0.0226836	0.00626348	0.215974	0.0773053	-0.103334	0.0287457
Feature883	Sample856	ID 192	FREEZEDRIED	RUN3	15105	1.73127	12.3336	2015-11-28	1899-12-30 09:08:00	MORNING	3.51028	11	2015	WET SUMMER	1.101	MIDDLEAGED	F	Group 41	-70.4711	Subordinate	2.15803	33.3	13.7	25.2	0	186296	140	4.20135	0.0220275	-0.165518	-0.0161901	-0.0406854	0.23975	-0.0575779	-0.0148667	-0.00200066
Feature884	Sample857	ID 154	FREEZEDRIED	RUN3	52840	2.03333	0.663597	2015-11-28	1899-12-30 18:28:00	AFTERNOON	12.8436	11	2015	WET SUMMER	1.901	MIDDLEAGED	M	Group 35	-55.5198	Subordinate	0.533141	33.3	13.7	31.7	0	35079	351	3.7604	0.125749	-0.0331042	-0.09454	-0.0586488	0.094372	0.225364	-0.0978538	0.0106883
Feature885	Sample858	ID 195	FREEZEDRIED	RUN3	24969	2.03127	7.97322	2015-12-01	1899-12-30 08:50:00	MORNING	3.21444	11	2015	WET SUMMER	1	YOUNG	M	Group 8	-50.9355	Subordinate	1.85803	40.3	20	31.6	0	199090	144	2.67822	-0.203554	0.0230421	0.0940681	0.0319141	0.212268	-0.0658227	-0.030892	0.058145
Feature886	Sample859	ID 191	FREEZEDRIED	RUN3	29807	2.64794	6.55061	2015-12-01	1899-12-30 08:13:00	MORNING	2.59778	11	2015	WET SUMMER	1.11	MIDDLEAGED	M	Group 41	-75.3219	Subordinate	1.24136	40.3	20	29.1	0	195253	192	3.39517	-0.149692	-0.0955209	0.0643712	-0.0342907	0.283856	0.0569135	0.0194978	0.0660463
Feature887	Sample860	ID 183	FREEZEDRIED	RUN2	21318	3.16737	12.6296	2015-12-02	1899-12-30 07:31:00	MORNING	1.89833	12	2015	WET SUMMER	1.252	MIDDLEAGED	M	Group 3	-63.7769	Dominant	0.739372	41.1	23.7	24.9	0	269243	166	3.62219	-0.143373	-0.084819	-0.0553253	-0.0773315	0.273635	0.0166932	0.0610394	0.122509
Feature888	Sample861	ID 198	FREEZEDRIED	RUN3	19376	3.71737	0.166441	2015-12-04	1899-12-30 06:58:00	MORNING	1.34806	12	2015	WET SUMMER	0.871	YOUNG	M	Group 35	-88.2974	Dominant	0.189372	39.9	20.6	28	0	3196	350	4.56166	0.199415	0.11072	0.0400383	-0.00323577	-0.226002	0.306452	-0.163498	0.0277969
Feature889	Sample862	ID 203	FREEZEDRIED	RUN3	23525	2.60071	9.99176	2015-12-05	1899-12-30 08:05:00	MORNING	2.46389	12	2015	WET SUMMER	0.756	YOUNG	F	Group 3	-21.5336	Subordinate	1.30604	39.4	22.9	31.4	0	235067	139	3.18049	-0.133629	-0.0658285	0.0679385	-0.0913625	0.271847	-0.0271517	0.0148074	0.0720342
Feature890	Sample863	ID 192	FREEZEDRIED	RUN3	20826	1.73132	7.89349	2015-12-10	1899-12-30 19:11:00	AFTERNOON	13.5539	12	2015	WET SUMMER	1.134	MIDDLEAGED	F	Group 42	-91.0169	Subordinate	0.858399	37.8	18.9	34.9	0.2	164382	149	3.9103	0.123522	-0.217466	0.0669839	0.110016	0.229343	-0.0244095	-0.044594	-0.075017
Feature891	Sample864	ID 200	FREEZEDRIED	RUN3	10153	1.68132	0.350822	2015-12-10	1899-12-30 19:14:00	AFTERNOON	13.6039	12	2015	WET SUMMER	0.8	YOUNG	M	Group 8	-75.1629	Subordinate	0.908399	37.8	18.9	34.9	0.2	3558	225	4.22928	0.138575	0.0464444	-0.0342624	-0.0626261	-0.211662	0.192425	-0.156505	0.0491617
Feature892	Sample865	ID 185	FREEZEDRIED	RUN3	22741	1.75071	8.57988	2015-12-11	1899-12-30 08:56:00	MORNING	3.30056	12	2015	WET SUMMER	1.277	MIDDLEAGED	F	Group 3	-59.4213	Dominant	2.15604	41.8	18.2	34.4	0.2	195116	205	3.93913	-0.0695023	-0.079076	-0.0499188	-0.0220254	0.178664	0.0580801	0.0656042	-0.0252645
Feature893	Sample866	ID 150	FREEZEDRIED	RUN3	23702	3.36737	5.65841	2015-12-15	1899-12-30 07:19:00	MORNING	1.66667	12	2015	WET SUMMER	2.008	MIDDLEAGED	F	Group 42	-117.803	Subordinate	0.539372	33.1	15.9	19.5	0.2	134121	196	4.0457	0.0906908	-0.109517	-0.0343355	0.000375159	0.238155	0.0895154	-0.0487666	0.031471
Feature894	Sample867	ID 146	FREEZEDRIED	RUN3	15190	3.26737	4.08989	2015-12-17	1899-12-30 07:25:00	MORNING	1.75583	12	2015	WET SUMMER	2.205	MIDDLEAGED	F	Group 13	-116.206	Subordinate	0.639372	36.7	14.8	20.4	0.2	62127	81	2.31856	-0.185151	0.0339197	-0.090719	0.0277411	-0.0207082	-0.209438	-0.0346821	0.0719164
Feature895	Sample868	ID 195	FREEZEDRIED	RUN3	13752	4.35071	2.65327	2015-12-20	1899-12-30 06:20:00	MORNING	0.653333	12	2015	WET SUMMER	1.052	MIDDLEAGED	M	Group 8	-82.9955	Subordinate	0	42.5	25.8	26	0.2	36486	154	4.00837	0.0911507	-0.148505	-0.0582457	-0.108323	0.229806	0.0617746	-0.078914	0.0330542
Feature896	Sample869	ID 194	FREEZEDRIED	RUN4	68759	0.931316	0.2759	2015-12-25	1899-12-30 19:59:00	AFTERNOON	14.2642	12	2015	WET SUMMER	1.167	MIDDLEAGED	F	Group 25	-175.197	Subordinate	1.6584	38.6	22.4	32.5	0.2	18965	342	3.33357	0.119325	0.0720882	-0.218343	-0.0783217	-0.184711	0.132185	-0.0958375	0.0035657
Feature897	Sample870	ID 189	FREEZEDRIED	RUN3	25600	1.33132	3.32357	2015-12-28	1899-12-30 19:35:00	AFTERNOON	13.8367	12	2015	WET SUMMER	1.266	MIDDLEAGED	F	Group 35	-148.836	Subordinate	1.2584	41.7	19.7	34.1	0.2	85089	161	3.70663	0.0648665	-0.019682	-0.128576	-0.0281477	0.0371761	0.0195238	-0.084108	-0.0471008
Feature898	Sample871	ID 143	FREEZEDRIED	RUN4	67769	4.48404	2.70789	2015-12-29	1899-12-30 06:12:00	MORNING	0.443611	12	2015	WET SUMMER	2.452	MIDDLEAGED	F	Group 1	-123.417	Dominant	0	33	24.2	26.5	0.2	183507	117	2.73793	-0.106587	-0.00076817	-0.164015	0.00941067	0.0736745	-0.167669	-0.0637055	-0.0322243
Feature899	Sample872	ID 162	FREEZEDRIED	RUN3	25776	2.60071	5.48159	2015-12-31	1899-12-30 08:05:00	MORNING	2.30639	12	2015	WET SUMMER	1.825	MIDDLEAGED	F	Group 42	-121.377	Subordinate	1.30604	39.8	27.2	31.2	0.2	141289	188	3.77511	-0.0828362	-0.151848	0.0771463	-0.029221	0.270282	0.0350028	-0.0145105	-0.00190386
Feature900	Sample873	ID 155	FREEZEDRIED	RUN3	19647	2.35071	6.23991	2016-01-01	1899-12-30 08:20:00	MORNING	2.54583	12	2015	WET SUMMER	1.995	MIDDLEAGED	F	Group 35	-146.289	Subordinate	1.55604	41.7	24.5	31.4	0.2	122600	161	3.7863	-0.0548532	-0.0976996	-0.0532763	-0.00307397	0.204015	0.0635947	-0.0891105	-0.00802206
Feature901	Sample874	ID 205	FREEZEDRIED	RUN4	77813	1.30942	2.88083	2016-01-03	1899-12-30 19:45:00	AFTERNOON	13.9408	1	2016	WET SUMMER	0.679	YOUNG	M	Group 26	-56.8592	Dominant	1.29583	41.6	22.9	36.1	0.2	224160	276	3.56421	-0.135449	-0.0429501	0.0874463	0.0425197	0.247872	0.0867827	-0.0281312	0.0600315
Feature902	Sample875	ID 146	FREEZEDRIED	RUN3	11685	4.50831	2.66672	2016-01-03	1899-12-30 06:33:00	MORNING	0.740833	1	2016	WET SUMMER	2.252	MIDDLEAGED	F	Group 13	-148.511	Subordinate	0	41.6	22.9	23.2	0.2	31159	132	4.06767	0.105884	-0.111009	0.0230036	0.12494	0.121055	-0.0662946	-0.0837057	-0.035252
Feature903	Sample876	ID 144	FREEZEDRIED	RUN3	30481	2.55071	1.90434	2015-12-31	1899-12-30 08:08:00	MORNING	2.35639	12	2015	WET SUMMER	2.373	MIDDLEAGED	M	Group 8	-198.394	Subordinate	1.35604	39.8	27.2	31.2	0.2	58040	218	4.3747	0.0154558	-0.164777	0.0643518	-0.0261624	0.294994	0.0515077	-0.0167438	0.0633396
Feature904	Sample877	ID 138	FREEZEDRIED	RUN1	22868	3.86461	6.44366	2015-11-24	1899-12-30 07:00:00	MORNING	1.36528	11	2015	WET SUMMER	4.233	MIDDLEAGED	M	Group 28	-48.0296	Subordinate	0.024694	35.5	8.8	18	0	147363	182	3.89973	-0.0793318	-0.102537	-0.0468545	-0.0528459	0.265653	0.036246	-0.0116291	0.0577937
Feature905	Sample878	ID 142	FREEZEDRIED	RUN1	27889	1.44275	3.10767	2016-01-15	1899-12-30 19:37:00	AFTERNOON	13.6594	1	2016	WET SUMMER	3.301	MIDDLEAGED	F	Group 8	-144.466	Dominant	1.16249	39.7	21.8	33.9	1.2	86669	116	2.78627	-0.0541485	-0.0107381	-0.175362	-0.0353165	0.0538786	-0.119501	-0.00952516	0.0754924
Feature906	Sample879	ID 196	FREEZEDRIED	RUN4	76969	4.82497	1.77382	2016-01-17	1899-12-30 06:14:00	MORNING	0.249444	1	2016	WET SUMMER	1.104	MIDDLEAGED	M	Group 3	-109.935	Subordinate	0	30.2	22.3	24.2	1.2	136536	323	4.41194	-0.0339092	-0.197488	0.0568792	-0.089225	0.278834	0.0994632	0.0194838	0.0475291
Feature907	Sample880	ID 130	FREEZEDRIED	RUN1	27215	2.65831	5.35152	2016-01-19	1899-12-30 08:24:00	MORNING	2.38917	1	2016	WET SUMMER	5.197	OLD	M	Group 23	-249.374	Subordinate	1.15286	35.3	20.8	23.1	1.8	145636	112	3.05538	-0.142829	-0.00178466	-0.0676836	0.0214026	0.160464	-0.14731	-0.033925	-0.0972175
Feature908	Sample881	ID 163	FREEZEDRIED	RUN3	21115	2.6164	1.89292	2015-07-18	1899-12-30 10:47:00	MORNING	3.34278	7	2015	DRY WINTER	1.37	MIDDLEAGED	M	Group 41	-55.5245	Subordinate	1.41858	16.4	-3.7	11.4	8.8	39973	113	3.17173	-0.0588041	-0.00808376	0.0527942	0.162179	0.0913887	-0.109183	-0.0415364	-0.137142
Feature909	Sample882	ID 187	FREEZEDRIED	RUN3	33312	0.758306	1.29934	2016-01-24	1899-12-30 10:18:00	MORNING	4.22139	1	2016	WET SUMMER	1.359	MIDDLEAGED	F	Group 8	-96.9849	Dominant	3.05286	34.1	20.9	25.2	56	43279	64	1.73213	-0.20702	0.146996	-0.039008	-0.0428001	-0.258662	-0.146641	0.0615794	0.233055
Feature910	Sample883	ID 206	FREEZEDRIED	RUN2	19349	1.72609	1.37998	2016-01-29	1899-12-30 19:20:00	AFTERNOON	13.1864	1	2016	WET SUMMER	0.595	YOUNG	M	Group 35	-91.9783	Dominant	0.87916	37.9	19.3	34.8	56	26703	246	3.36579	0.160156	0.150633	0.0630268	-0.0506765	-0.183075	0.129462	0.216939	-0.0779418
Feature911	Sample884	ID 154	FREEZEDRIED	RUN3	25036	2.09275	7.04776	2016-01-30	1899-12-30 18:58:00	AFTERNOON	12.8064	1	2016	WET SUMMER	2.074	MIDDLEAGED	M	Group 35	-35.5762	Subordinate	0.512494	40.2	18	36.5	56	176440	158	3.81599	-0.0153908	-0.0691267	0.00829007	-0.0384608	0.203565	-0.0222441	0.02314	-0.0344422
Feature912	Sample885	ID 134	FREEZEDRIED	RUN2	22311	3.64833	12.9401	2016-02-02	1899-12-30 07:53:00	MORNING	1.68278	2	2016	WET SUMMER	3.956	MIDDLEAGED	M	Group 8	-4.64622	Subordinate	0.187136	39.8	24.2	26.6	56.8	288709	189	4.36101	0.0242616	-0.192437	0.0700615	-0.0843425	0.198354	0.0773721	0.104663	0.0684713
Feature913	Sample886	ID 159	FREEZEDRIED	RUN3	23656	4.93166	8.01369	2016-02-02	1899-12-30 06:36:00	MORNING	0.399444	2	2016	WET SUMMER	2.022	MIDDLEAGED	M	Group 8	-33.8008	Subordinate	0	39.8	24.2	24.2	56.8	189568	158	4.16591	0.110706	-0.212082	0.0745719	-0.0979908	0.155444	0.024047	-0.027092	0.0410275
Feature914	Sample887	ID 168	FREEZEDRIED	RUN2	28879	3.115	4.28994	2016-02-02	1899-12-30 08:25:00	MORNING	2.21611	2	2016	WET SUMMER	1.811	MIDDLEAGED	M	Group 35	6.12126	Subordinate	0.72047	39.8	24.2	26.6	56.8	123888	125	2.45354	-0.215991	0.0402089	0.0442987	0.0225	0.212227	-0.112885	-0.0251054	-0.0114441
Feature915	Sample888	ID 2	FROZEN	RUN4	81991	0.5	1.88164	1999-09-03	1899-12-30 12:20:00	MORNING	5.47361	9	1999	DRY WINTER	3.455	MIDDLEAGED	M	Group 21	-48.5465	Subordinate	4.01986	31.8	0.5	27	0	154282	128	2.50883	-0.209502	0.0836393	0.0919122	0.115183	-0.089048	-0.172095	-0.0187173	-0.122209
Feature916	Sample889	ID 160	FREEZEDRIED	RUN4	64210	1.14485	0.368596	2016-02-06	1899-12-30 19:38:00	AFTERNOON	13.38	2	2016	WET SUMMER	2.033	MIDDLEAGED	F	Group 8	-67.2943	Subordinate	1.34598	36.7	17.6	30.2	80	23662	261	3.61008	-0.0631597	0.0157175	0.0415569	0.0890153	0.105924	-0.0184887	0.023784	-0.0987138
Feature918	Sample890	ID 145	FREEZEDRIED	RUN3	24492	3.615	21.9264	2016-02-09	1899-12-30 07:55:00	MORNING	1.62472	2	2016	WET SUMMER	2.367	MIDDLEAGED	F	Group 28	11.6869	Dominant	0.22047	38.8	19.9	24.4	80	537020	170	4.29468	0.0656556	-0.23252	0.0724336	-0.0382518	0.240951	0.0089725	0.000790564	0.0591421
Feature919	Sample891	ID 137	FREEZEDRIED	RUN2	29966	2.12818	0.725838	2016-02-10	1899-12-30 18:39:00	AFTERNOON	12.3456	2	2016	WET SUMMER	5.268	OLD	M	Group 41	7.70397	Subordinate	0.36265	39.9	16.5	35.9	80	21751	207	3.09575	-0.0970356	0.0223263	-0.0693273	0.029683	-0.0916153	-0.0263936	-0.0427063	-0.063753
Feature920	Sample892	ID 147	FREEZEDRIED	RUN1	22342	2.23166	3.10157	2016-02-11	1899-12-30 09:18:00	MORNING	2.98306	2	2016	WET SUMMER	2.345	MIDDLEAGED	F	Group 34	44.3375	Subordinate	1.6038	41	18.9	30.6	80	69298	186	3.86994	0.00324497	0.0232173	0.049448	0.062189	-0.106768	0.00957139	0.190796	-0.026536
Feature921	Sample893	ID 132	FREEZEDRIED	RUN2	21339	2.69833	9.07297	2016-02-14	1899-12-30 08:50:00	MORNING	2.47944	2	2016	WET SUMMER	4.227	MIDDLEAGED	M	Group 6	16.2201	Subordinate	1.13714	38.6	20	28.3	80	193613	172	4.11842	0.035226	-0.192432	-0.0306726	0.00292287	0.324725	0.00342921	-0.0165814	0.0441576
Feature922	Sample894	ID 198	FREEZEDRIED	RUN3	25455	1.64833	6.28963	2016-02-14	1899-12-30 09:53:00	MORNING	3.52944	2	2016	WET SUMMER	1.068	MIDDLEAGED	M	Group 35	6.09296	Dominant	2.18714	38.6	20	31.7	80	160098	147	3.64396	-0.00711064	-0.0965863	0.051693	0.0783521	0.178981	-0.0407044	0.00180157	-0.0479843
Feature923	Sample895	ID 132	FREEZEDRIED	RUN2	35015	1.84833	2.69863	2016-02-25	1899-12-30 09:41:00	MORNING	3.20417	2	2016	WET SUMMER	4.258	MIDDLEAGED	M	Group 6	-67.1047	Subordinate	1.98714	37.7	22.8	30.1	26.8	94490	187	3.50356	-0.123799	-0.0449909	-0.0891118	-0.0632197	0.215185	-0.00963708	-0.0146925	0.0675273
Feature924	Sample896	ID 178	FREEZEDRIED	RUN2	36579	1.19833	3.53968	2016-02-26	1899-12-30 10:20:00	MORNING	3.84361	2	2016	WET SUMMER	1.652	MIDDLEAGED	F	Group 35	-25.6058	Subordinate	2.63714	37.5	22.5	28.4	28.8	129479	303	4.69549	0.0834928	-0.175997	0.0603996	-0.0223328	0.141623	0.205206	0.0817618	-0.0196951
Feature925	Sample897	ID 199	FREEZEDRIED	RUN2	18043	1.44833	12.238	2016-02-26	1899-12-30 10:05:00	MORNING	3.59361	2	2016	WET SUMMER	1.101	MIDDLEAGED	F	Group 35	-24.0004	Subordinate	2.38714	37.5	22.5	28.4	28.8	220810	164	3.85164	-0.0456381	-0.18442	0.0683726	-0.0680132	0.234189	0.0390595	0.038158	0.10943
Feature926	Sample898	ID 175	FREEZEDRIED	RUN1	24704	1.70419	9.39701	2016-03-03	1899-12-30 18:35:00	AFTERNOON	12.0331	3	2016	WET SUMMER	1.797	MIDDLEAGED	M	Group 25	-105.802	Dominant	0.740084	38.3	18.8	34.9	27.2	232144	215	4.39197	0.016598	-0.174191	0.0329016	-0.179644	0.283362	0.084159	0.0396877	0.151449
Feature927	Sample899	ID 132	FREEZEDRIED	RUN2	17816	1.77085	2.75514	2016-03-09	1899-12-30 18:31:00	AFTERNOON	11.91	3	2016	WET SUMMER	4.293	MIDDLEAGED	M	Group 6	-71.6191	Subordinate	0.673418	34.1	19.3	31.3	10.2	49091	148	3.62103	0.0603416	-0.0294019	0.0367778	0.0691018	0.0249708	0.0416813	-0.102563	-0.0886786
Feature928	Sample900	ID 176	FREEZEDRIED	RUN3	48232	1.77085	2.29796	2016-03-11	1899-12-30 18:31:00	AFTERNOON	11.8919	3	2016	WET SUMMER	1.734	MIDDLEAGED	M	Group 3	-19.342	Dominant	0.673418	36.7	17.6	33.9	10.2	110831	234	3.77263	-0.0941005	-0.0452997	0.0159533	0.0517428	0.181555	0.105552	-0.0227938	-0.0529179
Feature929	Sample901	ID 132	FREEZEDRIED	RUN2	24549	2.87221	19.0205	2016-03-15	1899-12-30 09:03:00	MORNING	2.39028	3	2016	WET SUMMER	4.31	MIDDLEAGED	M	Group 6	-33.7608	Subordinate	0.996508	36.5	21.6	26.3	21.4	466932	181	3.30292	-0.112416	-0.042898	-0.0241087	-0.0700897	0.208015	0.039415	0.0779151	0.00529871
Feature930	Sample902	ID 132	FREEZEDRIED	RUN2	30856	1.70419	3.15739	2016-03-24	1899-12-30 18:35:00	AFTERNOON	11.8489	3	2016	WET SUMMER	4.334	MIDDLEAGED	M	Group 6	-123.728	Subordinate	0.740084	32	11.2	25	30.8	97425	104	2.90493	-0.0743019	-0.0210501	-0.128006	0.030023	-0.191611	-0.101819	-0.0683352	-0.0608493
Feature931	Sample903	ID 155	FREEZEDRIED	RUN2	25068	1.83752	0.989159	2016-03-25	1899-12-30 18:27:00	AFTERNOON	11.7075	3	2016	WET SUMMER	2.225	MIDDLEAGED	F	Group 35	53.7876	Subordinate	0.606751	36.2	11.3	32.7	30.6	24832	407	4.94531	0.195181	0.137161	0.0990333	-0.0766984	-0.163683	0.246154	0.298087	-0.00836635
Feature932	Sample904	ID 38	FROZEN	RUN1	33741	3.10103	7.73871	1999-09-29	1899-12-30 09:15:00	MORNING	2.88306	9	1999	DRY WINTER	0.156	YOUNG	M	Group 7	-89.4458	Subordinate	0.936524	22.6	2.6	13.3	0	261108	101	2.92528	-0.140654	-0.106093	0.0957565	0.0282325	0.0944258	-0.148824	-0.0470438	0.0364225
Feature933	Sample905	ID 184	FREEZEDRIED	RUN2	31631	2.42221	6.34015	2016-03-27	1899-12-30 09:30:00	MORNING	2.74139	3	2016	WET SUMMER	1.57	MIDDLEAGED	M	Group 3	-37.4027	Subordinate	1.44651	25.2	13.9	18.6	36	200543	242	4.17653	-0.0700381	-0.143566	0.0263865	-0.0555556	0.233621	0.0990594	0.112031	0.0404771
Feature934	Sample906	ID 132	FREEZEDRIED	RUN2	25610	2.53888	5.4065	2016-03-27	1899-12-30 09:23:00	MORNING	2.62472	3	2016	WET SUMMER	4.342	MIDDLEAGED	M	Group 6	-137.406	Subordinate	1.32984	25.2	13.9	18.6	36	138461	160	3.68876	-0.133008	-0.0796468	-0.0409514	-0.0797735	0.279201	-0.0337259	-0.0107876	0.0809331
Feature935	Sample907	ID 202	FREEZEDRIED	RUN3	15362	4.05554	6.77553	2016-03-24	1899-12-30 07:52:00	MORNING	1.13222	3	2016	WET SUMMER	1.058	MIDDLEAGED	F	Group 3	-38.2699	Subordinate	0	32	11.2	17.3	30.8	104087	114	3.16636	-0.141408	-0.0143457	-0.0145407	-0.0158531	0.172576	-0.106068	0.0347759	0.0202555
Feature936	Sample908	ID 199	FREEZEDRIED	RUN2	20594	2.13888	6.55061	2016-04-01	1899-12-30 09:47:00	MORNING	2.98472	3	2016	WET SUMMER	1.197	MIDDLEAGED	F	Group 35	-4.60007	Subordinate	1.72984	36	13.9	28.8	35.6	134901	178	4.31511	0.05766	-0.215857	0.0357677	-0.0128494	0.235192	0.0705954	-0.0081528	0.0209769
Feature937	Sample909	ID 183	FREEZEDRIED	RUN2	20750	2.19413	9.02113	2016-04-02	1899-12-30 10:15:00	MORNING	3.44333	4	2016	WET SUMMER	1.586	MIDDLEAGED	M	Group 3	-45.5057	Dominant	1.71452	31.2	15.7	24	35.6	187184	165	4.2018	0.0171599	-0.228554	0.0613312	-0.0582689	0.270183	-0.0330575	0.0109139	0.0682045
Feature938	Sample910	ID 204	FREEZEDRIED	RUN2	34384	1.99413	0.867893	2016-04-02	1899-12-30 10:27:00	MORNING	3.64333	4	2016	WET SUMMER	1.082	MIDDLEAGED	F	Group 3	-15.3991	Subordinate	1.91452	31.2	15.7	24	35.6	29834	436	4.66008	0.198978	0.0129443	0.0680075	0.0366429	-0.165132	0.251201	0.258833	-0.0706264
Feature939	Sample911	ID 169	FREEZEDRIED	RUN3	38227	3.1108	9.51023	2016-04-13	1899-12-30 09:20:00	MORNING	2.43694	4	2016	WET SUMMER	2.005	MIDDLEAGED	M	Group 35	27.6051	Subordinate	0.797858	31.2	13.4	21.7	107.4	363549	225	4.17007	-0.0370889	-0.192619	0.0662798	-0.106084	0.256026	0.0673507	0.0401115	0.0275265
Feature940	Sample912	ID 187	FREEZEDRIED	RUN3	19876	3.87746	8.91919	2016-04-14	1899-12-30 08:34:00	MORNING	1.66194	4	2016	WET SUMMER	1.581	MIDDLEAGED	F	Group 8	-8.62134	Dominant	0.0311915	31.9	13.6	17.4	107.4	177277	108	3.75712	-0.0414462	-0.0416525	-0.0795089	0.0488845	-0.0321401	-0.223304	-0.0338305	-0.0664825
Feature941	Sample913	ID 155	FREEZEDRIED	RUN3	15365	1.95613	0.785031	2016-04-14	1899-12-30 17:42:00	AFTERNOON	10.7953	4	2016	WET SUMMER	2.279	MIDDLEAGED	F	Group 35	164.307	Subordinate	0.521048	31.9	13.6	27.1	107.4	12063	328	4.73046	0.205982	0.176865	0.124386	-0.130996	-0.193831	0.251999	0.269559	0.0349407
Feature942	Sample914	ID 185	FREEZEDRIED	RUN3	19247	3.22746	12.1438	2016-04-15	1899-12-30 09:13:00	MORNING	2.30361	4	2016	WET SUMMER	1.622	MIDDLEAGED	F	Group 3	159.503	Dominant	0.681191	32.4	13	21.8	97.4	233727	105	2.97709	-0.145311	0.0523814	-0.0369954	-0.011647	0.141109	-0.111905	-0.016722	-0.0523224
Feature943	Sample915	ID 147	FREEZEDRIED	RUN1	30514	2.15613	2.88083	2016-04-15	1899-12-30 17:30:00	AFTERNOON	10.5869	4	2016	WET SUMMER	2.521	MIDDLEAGED	F	Group 26	-50.0998	Subordinate	0.321048	32.4	13	30.5	97.4	87908	247	3.80955	0.123784	0.0652354	0.00934442	-0.146135	0.0118977	0.158711	0.214147	-0.0137662
Feature944	Sample916	ID 189	FREEZEDRIED	RUN3	18932	2.08947	1.04411	2016-04-16	1899-12-30 17:34:00	AFTERNOON	10.6453	4	2016	WET SUMMER	1.567	MIDDLEAGED	F	Group 35	-74.7269	Subordinate	0.387714	32.7	13.9	30.6	96.6	19756	321	4.73927	0.183829	0.0404534	0.105643	-0.0767331	-0.0273647	0.207891	0.247029	-0.0644842
Feature945	Sample917	ID 168	FREEZEDRIED	RUN3	25929	1.53947	3.86936	2016-04-19	1899-12-30 18:07:00	AFTERNOON	11.1694	4	2016	WET SUMMER	2.022	MIDDLEAGED	M	Group 35	49.5859	Subordinate	0.937714	33.5	16.3	28	96.6	100338	295	4.18342	0.140236	0.0151126	0.117492	-0.119323	0.0969654	0.215104	0.209276	0.0069702
Feature946	Sample918	ID 142	FREEZEDRIED	RUN1	10903	1.7228	0.701332	2016-04-19	1899-12-30 17:56:00	AFTERNOON	10.9861	4	2016	WET SUMMER	3.562	MIDDLEAGED	F	Group 8	178.333	Subordinate	0.754381	33.5	16.3	28	96.6	7664	319	4.28225	-0.0374106	0.185838	0.113628	-0.11693	-0.224333	0.0935031	0.139066	0.0740316
Feature947	Sample919	ID 180	FREEZEDRIED	RUN1	26436	2.52746	9.80557	2016-04-22	1899-12-30 09:55:00	MORNING	2.94361	4	2016	WET SUMMER	1.805	MIDDLEAGED	M	Group 35	71.4262	Dominant	1.38119	27	15.8	21.5	103.4	259219	188	3.97934	-0.088819	-0.126287	0.0189335	-0.052756	0.264256	0.0362666	0.0882013	0.0331533
Feature948	Sample920	ID 188	FREEZEDRIED	RUN2	18411	2.23947	1.59464	2016-04-22	1899-12-30 17:25:00	AFTERNOON	10.4436	4	2016	WET SUMMER	1.584	MIDDLEAGED	M	Group 35	14.129	Subordinate	0.237714	27	15.8	25.2	103.4	29369	151	2.07529	0.159562	0.214936	0.0407822	-0.086428	-0.286311	0.175067	0.317123	0.0534705
Feature949	Sample921	ID 200	FREEZEDRIED	RUN3	34641	3.9608	4.87252	2016-04-26	1899-12-30 08:29:00	MORNING	1.47472	4	2016	WET SUMMER	1.178	MIDDLEAGED	M	Group 8	-35.3293	Subordinate	0	33.3	15.5	19.3	96	168785	126	2.38499	-0.238972	0.0869842	0.101368	-0.0671826	0.128387	-0.0595241	0.00958239	0.0348913
Feature950	Sample922	ID 178	FREEZEDRIED	RUN2	27666	1.40372	6.00265	2016-05-06	1899-12-30 11:31:00	MORNING	4.41611	5	2016	DRY WINTER	1.844	MIDDLEAGED	F	Group 35	-13.7594	Subordinate	2.60391	29.5	7.1	22.4	77.6	166055	194	3.75074	-0.139682	-0.0983799	0.0867948	-0.122247	0.278281	0.0789605	0.0696885	0.124915
Feature951	Sample923	ID 176	FREEZEDRIED	RUN3	20379	2.00372	6.26467	2016-05-10	1899-12-30 10:55:00	MORNING	3.77861	5	2016	DRY WINTER	1.899	MIDDLEAGED	M	Group 3	59.5957	Dominant	2.00391	24.8	14.5	21.2	9.4	127660	161	4.09059	-0.0653599	-0.141164	0.0552297	-0.0447631	0.222051	-0.0261379	0.0488541	0.0473933
Feature952	Sample924	ID 203	FREEZEDRIED	RUN3	29774	2.67039	7.1759	2016-05-10	1899-12-30 10:15:00	MORNING	3.11194	5	2016	DRY WINTER	1.186	MIDDLEAGED	F	Group 3	-3.48884	Subordinate	1.33724	24.8	14.5	18.6	9.4	213659	152	2.9494	-0.223702	-0.0616705	0.103873	-0.0821638	0.233662	-0.0424223	0.0139805	0.0783918
Feature953	Sample925	ID 208	FREEZEDRIED	RUN2	29731	1.75372	24.2877	2016-05-15	1899-12-30 11:10:00	MORNING	3.98167	5	2016	DRY WINTER	0.093	YOUNG	M	Group 3	-170.453	Subordinate	2.25391	20.9	7.4	16.8	27.6	722093	53	1.98644	0.111586	-0.199799	0.0287835	0.047853	-0.1318	-0.226855	-0.00128088	0.169197
Feature954	Sample926	ID 198	FREEZEDRIED	RUN3	24712	2.33705	2.34576	2016-05-21	1899-12-30 10:35:00	MORNING	3.34278	5	2016	DRY WINTER	1.334	MIDDLEAGED	M	Group 35	4.35965	Subordinate	1.67058	27.8	11	22.2	20.8	57959	226	3.81798	-0.0745537	-0.0616482	0.0613633	-0.00335098	0.102416	0.134486	0.175329	-0.0167278
Feature955	Sample927	ID 212	FREEZEDRIED	RUN2	21692	3.93705	18.3569	2016-05-26	1899-12-30 08:59:00	MORNING	1.69833	5	2016	DRY WINTER	0.093	YOUNG	M	Group 35	-133.482	Subordinate	0.0705776	21.1	4.3	12.4	20.8	398200	101	3.15321	0.10678	-0.227856	0.0476039	-0.048983	0.0487323	-0.088973	-0.0246623	0.134993
Feature956	Sample928	ID 211	FREEZEDRIED	RUN2	23335	2.22159	2.90202	2016-06-01	1899-12-30 16:57:00	AFTERNOON	9.61472	5	2016	DRY WINTER	0.11	YOUNG	F	Group 35	-76.5554	Subordinate	0.26289	26.6	6.2	22.9	20.8	67726	221	4.34774	0.138977	-0.117456	0.0872945	-0.0150382	-0.0394241	0.141807	0.202823	0.0591763
Feature957	Sample929	ID 213	FREEZEDRIED	RUN2	20733	2.97404	9.23215	2016-06-05	1899-12-30 10:23:00	MORNING	3.01722	6	2016	DRY WINTER	0.121	YOUNG	M	Group 35	-36.015	Subordinate	1.0468	26.5	7.7	15.9	20.8	191416	143	3.59602	-0.10424	-0.145588	0.0882077	-0.0761557	0.229759	-0.00513391	0.0258806	0.0705841
Feature958	Sample930	ID 209	FREEZEDRIED	RUN2	14149	2.0995	1.43518	2016-06-10	1899-12-30 16:52:00	AFTERNOON	9.46639	6	2016	DRY WINTER	0.164	YOUNG	M	Group 3	10.9941	Subordinate	0.40855	27.5	8.6	24.3	16.2	20311	303	4.5415	0.177236	0.0854657	0.105491	-0.0540375	-0.109693	0.165645	0.205415	-0.0693539
Feature959	Sample931	ID 214	FREEZEDRIED	RUN2	21138	4.35738	4.22112	2016-06-11	1899-12-30 09:00:00	MORNING	1.59333	6	2016	DRY WINTER	0.137	YOUNG	M	Group 35	-10.5546	Subordinate	0	28.4	11.3	16.4	16.2	89227	74	2.12499	-0.247099	0.115157	0.0739358	0.0496614	0.0196254	-0.183942	0.0390448	0.029544
Feature960	Sample932	ID 173	FREEZEDRIED	RUN4	81254	1.02404	2.92351	2016-06-17	1899-12-30 12:20:00	MORNING	4.89389	6	2016	DRY WINTER	2.099	MIDDLEAGED	F	Group 20	244.283	Dominant	2.9968	19	2.8	17.2	0	237546	132	2.60771	-0.235109	0.0434382	0.0383952	-0.0426272	0.127641	-0.142872	-0.0343664	0.102352
Feature961	Sample933	ID 210	FREEZEDRIED	RUN2	39200	2.10738	4.74083	2016-06-19	1899-12-30 11:15:00	MORNING	3.80167	6	2016	DRY WINTER	0.189	YOUNG	M	Group 3	3.97115	Subordinate	1.91347	26.4	1.6	17.9	0	185835	162	3.14976	-0.204234	-0.0254977	0.101596	-0.014802	0.222475	-0.0558752	-0.0227369	0.0678047
Feature962	Sample934	ID 145	FREEZEDRIED	RUN3	28001	1.7995	28.7036	2016-06-21	1899-12-30 17:10:00	AFTERNOON	9.71056	6	2016	DRY WINTER	2.732	MIDDLEAGED	F	Group 28	2.92143	Dominant	0.70855	20.6	-1.3	18.1	0	803729	138	3.89885	0.0929128	-0.190485	0.0804981	-0.1603	0.249678	-0.0375283	-0.0101154	0.0732973
Feature963	Sample935	ID 147	FREEZEDRIED	RUN1	36917	4.27404	11.5233	2016-06-22	1899-12-30 09:05:00	MORNING	1.62389	6	2016	DRY WINTER	2.707	MIDDLEAGED	F	Group 34	57.8386	Subordinate	0	19.4	-1.2	7.4	0	425407	102	3.19478	-0.150297	-0.110442	0.119467	-0.11962	0.0937235	-0.135633	0.0343379	0.139215
Feature964	Sample936	ID 215	FREEZEDRIED	RUN4	79355	0.557377	3.40237	2016-06-23	1899-12-30 12:48:00	MORNING	5.33722	6	2016	DRY WINTER	0.148	YOUNG	M	Group 23	-63.3017	Subordinate	3.46347	24.5	-2.2	21.9	0	269995	139	1.6413	-0.18074	0.153857	0.0863927	0.0313213	-0.100557	-0.0864	0.0133076	-0.0146236
Feature965	Sample937	ID 201	FREEZEDRIED	RUN2	26867	1.6298	2.62242	2016-07-07	1899-12-30 17:29:00	AFTERNOON	10.0092	7	2016	DRY WINTER	1.337	MIDDLEAGED	M	Group 35	76.351	Subordinate	0.980164	16.8	4.2	15.2	0	70453	260	4.53334	0.0933438	-0.134103	0.0310116	0.0083414	0.181067	0.125097	0.0661364	0.00806943
Feature966	Sample938	ID 197	FREEZEDRIED	RUN4	55879	1.08306	0.940261	2016-07-15	1899-12-30 12:19:00	MORNING	4.86556	7	2016	DRY WINTER	1.597	MIDDLEAGED	F	Group 3	35.4097	Subordinate	2.95192	23.4	4.3	21.2	0	52545	278	4.48278	0.120916	-0.191882	0.0793412	0.00167415	0.224952	0.0704589	0.0335	0.0239742
Feature967	Sample939	ID 189	FREEZEDRIED	RUN3	16892	2.0298	5.57844	2016-07-20	1899-12-30 17:05:00	AFTERNOON	9.65806	7	2016	DRY WINTER	1.827	MIDDLEAGED	F	Group 35	8.98481	Subordinate	0.580164	26.9	5.1	24	0	94225	143	3.95404	0.149414	-0.102116	0.0410527	0.101534	0.122205	-0.0819631	0.00458036	-0.0976922
Feature968	Sample940	ID 175	FREEZEDRIED	RUN1	23791	2.53306	15.1798	2016-07-30	1899-12-30 10:52:00	MORNING	3.51861	7	2016	DRY WINTER	2.205	MIDDLEAGED	M	Group 35	64.221	Dominant	1.50192	23.1	-2.2	16.1	0	361145	215	4.60999	0.0802795	-0.221512	0.0363627	-0.00888224	0.285168	0.00316499	-0.0210692	0.00414963
Feature969	Sample941	ID 187	FREEZEDRIED	RUN3	17654	1.36132	13.2664	2016-08-02	1899-12-30 18:01:00	AFTERNOON	10.6983	8	2016	DRY WINTER	1.882	MIDDLEAGED	F	Group 30	171.39	Dominant	1.25071	21.9	-1.9	18.1	0	234205	111	4.19657	0.105391	-0.141054	0.00153141	0.125183	0.0415664	-0.210733	-0.0397401	-0.0135257
Feature970	Sample942	ID 212	FREEZEDRIED	RUN3	13743	2.22798	3.84111	2016-08-05	1899-12-30 17:09:00	AFTERNOON	9.86389	8	2016	DRY WINTER	0.288	YOUNG	M	Group 35	-68.8618	Subordinate	0.384039	20.4	-4.8	18.3	0	52788	97	2.63263	0.173117	0.0611653	0.0549929	0.110823	-0.0197919	-0.153765	-0.0474701	-0.134452
Feature971	Sample943	ID 207	FREEZEDRIED	RUN4	78146	0.950836	0.87414	2016-08-06	1899-12-30 12:08:00	MORNING	4.85889	8	2016	DRY WINTER	0.992	YOUNG	M	Group 3	111.855	Subordinate	3.07753	25.5	-2.7	20.2	0	68302	145	2.89219	-0.065726	0.0142732	-0.0545598	0.0504443	0.00816212	-0.0557625	0.0275627	-0.0840447
Feature972	Sample944	ID 185	FREEZEDRIED	RUN3	35391	4.95084	16.1092	2016-08-23	1899-12-30 08:08:00	MORNING	1.09583	8	2016	DRY WINTER	1.978	MIDDLEAGED	F	Group 34	60.6496	Dominant	0	20	6.2	7.9	0	570113	177	4.08464	0.0152556	-0.222037	0.0560865	-0.0393898	0.301644	-0.016425	-0.00486051	0.0786183
Feature974	Sample946	ID 217	FREEZEDRIED	RUN2	26275	3.5177	5.67877	2016-09-06	1899-12-30 08:50:00	MORNING	2.03861	9	2016	DRY WINTER	0.099	YOUNG	F	Group 35	-110.201	Subordinate	0.519857	32.2	11.1	22.5	0	149208	88	3.07299	0.0601712	-0.200872	0.0362695	0.0531174	-0.107169	-0.115023	0.0432682	0.0822313
Feature975	Sample947	ID 221	FREEZEDRIED	RUN2	24826	3.78436	6.98539	2016-09-17	1899-12-30 08:34:00	MORNING	1.98	9	2016	DRY WINTER	0.129	YOUNG	F	Group 35	-129.919	Subordinate	0.253191	21.3	8.1	11	0	173427	110	3.41758	0.0355093	-0.211147	0.0472072	-0.0567148	0.026348	-0.192442	-0.044931	0.0279843
Feature976	Sample948	ID 219	FREEZEDRIED	RUN2	20984	4.18436	6.09536	2016-09-18	1899-12-30 08:10:00	MORNING	1.59944	9	2016	DRY WINTER	0.132	YOUNG	M	Group 35	-79.2257	Subordinate	0	21.2	4	11	0	127903	109	3.58204	-0.0077185	-0.17565	-0.00415966	-0.0386005	0.185264	-0.0992394	-0.0394829	0.118346
Feature977	Sample949	ID 204	FREEZEDRIED	RUN2	17276	1.85818	12.4307	2016-09-25	1899-12-30 17:54:00	AFTERNOON	11.4678	9	2016	DRY WINTER	1.564	MIDDLEAGED	F	Group 3	-25.1884	Subordinate	0.704539	31.1	5.9	28.5	0	214749	109	3.57125	0.143857	-0.0686672	0.0256562	0.151649	0.0441175	-0.189014	-0.00731565	-0.0824055
Feature978	Sample950	ID 218	FREEZEDRIED	RUN2	25684	4.15103	10.6669	2016-09-28	1899-12-30 08:12:00	MORNING	1.82528	9	2016	DRY WINTER	0.159	YOUNG	M	Group 35	-79.4822	Subordinate	0	24.8	11	14.6	0	273967	99	3.41973	-0.0584516	-0.185003	0.0516653	-0.0642451	0.0567277	-0.135451	-0.0559054	0.0876748
Feature979	Sample951	ID 142	FREEZEDRIED	RUN1	36898	2.45103	6.31479	2016-09-30	1899-12-30 09:54:00	MORNING	3.56333	9	2016	DRY WINTER	4.011	MIDDLEAGED	F	Group 8	21.6118	Subordinate	1.58652	29.5	3.2	21.3	0	233003	138	3.13327	-0.106929	-0.0727426	0.0737826	-0.0716595	0.203493	-0.0880191	-0.0166971	0.114062
Feature980	Sample952	ID 203	FREEZEDRIED	RUN3	17744	0.831905	0.393985	2016-10-02	1899-12-30 10:35:00	MORNING	4.28444	10	2016	WET SUMMER	1.584	MIDDLEAGED	F	Group 3	5.7884	Subordinate	3.04467	30.3	10.4	27	0	6994	240	4.04649	0.132906	-0.0340577	0.048991	0.0831746	-0.151064	-0.00949441	0.0434479	-0.0614475
Feature981	Sample953	ID 189	FREEZEDRIED	RUN3	15006	1.7663	0.12417	2016-10-02	1899-12-30 18:21:00	AFTERNOON	12.0511	10	2016	WET SUMMER	2.03	MIDDLEAGED	F	Group 35	-1.64037	Subordinate	0.774973	30.3	10.4	26.7	0	1857	263	3.92533	0.16465	0.0415089	-0.168663	0.0134619	-0.258135	0.0904857	-0.0690089	0.0698774
Feature982	Sample954	ID 201	FREEZEDRIED	RUN2	21264	1.8163	1.57084	2016-10-04	1899-12-30 18:18:00	AFTERNOON	12.0383	10	2016	WET SUMMER	1.581	MIDDLEAGED	M	Group 35	-31.3097	Subordinate	0.724973	29.1	7.2	27.5	0	33403	173	3.88532	0.129859	-0.166724	0.0629929	0.091736	0.160906	-0.0065326	-0.0266161	-0.0379739
Feature983	Sample955	ID 198	FREEZEDRIED	RUN3	17664	1.78191	9.28646	2016-10-05	1899-12-30 09:38:00	MORNING	3.39028	10	2016	WET SUMMER	1.71	MIDDLEAGED	M	Group 3	61.3352	Dominant	2.09467	31.856	2.57634	24.341	0	164033	119	3.60689	-0.0824061	-0.069457	-0.0472774	-0.00619298	0.204963	-0.0961858	-0.0207897	0.00631019
Feature984	Sample956	ID 220	FREEZEDRIED	RUN2	23799	2.74857	3.38051	2016-10-07	1899-12-30 08:40:00	MORNING	2.46028	10	2016	WET SUMMER	0.184	YOUNG	M	Group 35	-128.089	Subordinate	1.128	32.9	8.1	23.5	0	80450	67	1.90353	-0.10853	0.0506589	-0.112948	-0.0098144	-0.0614725	-0.258871	-0.0365942	0.044145
Feature985	Sample957	ID 223	FREEZEDRIED	RUN2	26543	3.96524	6.41747	2016-10-15	1899-12-30 07:27:00	MORNING	1.38389	10	2016	WET SUMMER	0.11	YOUNG	F	Group 3	-118.583	Subordinate	0	38.4	8.3	16.4	0	170340	84	3.07148	-0.045778	-0.157102	0.000569474	-0.0178831	-0.034136	-0.177517	-0.0430347	0.0909966
Feature986	Sample958	ID 164	FREEZEDRIED	RUN1	31064	1.91524	17.5411	2016-10-23	1899-12-30 09:30:00	MORNING	3.56111	10	2016	WET SUMMER	2.638	MIDDLEAGED	F	Group 41	61.716	Subordinate	1.96133	36.7	16.6	26.3	0	544894	123	4.01987	0.0494849	-0.215676	0.0514312	-0.015896	0.133459	-0.198651	-0.0248788	0.0568718
Feature987	Sample959	ID 206	FREEZEDRIED	RUN2	19921	2.1298	1.6957	2016-07-21	1899-12-30 16:59:00	AFTERNOON	9.56417	7	2016	DRY WINTER	1.071	MIDDLEAGED	M	Group 35	23.3378	Subordinate	0.480164	27.2	4.2	24.4	0	33779	101	3.51153	0.129733	-0.0465033	0.0105441	0.149879	-0.148952	-0.135551	-0.0216393	-0.131281
Feature988	Sample960	ID 208	FREEZEDRIED	RUN2	14012	1.39794	5.91272	2016-11-02	1899-12-30 09:28:00	MORNING	3.6625	11	2016	WET SUMMER	0.562	YOUNG	M	Group 3	71.5441	Subordinate	2.49136	41	18.3	31.7	0	82848	83	2.5878	-0.13173	0.148794	0.0523458	-0.0290172	0.0284924	-0.16776	-0.0243794	0.0249307
Feature989	Sample961	ID 209	FREEZEDRIED	RUN2	16864	2.59794	7.01643	2016-11-06	1899-12-30 08:16:00	MORNING	2.50722	11	2016	WET SUMMER	0.573	YOUNG	M	Group 3	65.1935	Subordinate	1.29136	36.5	20.4	26.6	2	118321	65	2.56282	-0.0776023	0.128049	0.0497685	-0.0308761	0.00233999	-0.222759	-0.0241245	0.00457058
Feature990	Sample962	ID 222	FREEZEDRIED	RUN2	17064	2.41667	10.9632	2016-11-08	1899-12-30 18:05:00	AFTERNOON	12.3444	11	2016	WET SUMMER	0.175	YOUNG	M	Group 3	-68.3172	Subordinate	0.149807	36.5	8	33.9	2	187078	56	2.68166	0.0843181	0.164561	0.0494214	-0.0211243	-0.142429	-0.236684	-0.0024595	0.143404
Feature991	Sample963	ID 212	FREEZEDRIED	RUN2	26016	1.83127	3.49269	2016-11-10	1899-12-30 09:02:00	MORNING	3.31333	11	2016	WET SUMMER	0.553	YOUNG	M	Group 35	12.4798	Subordinate	2.05803	39.4	20.9	30.9	2	90849	184	3.4326	-0.0962041	-0.0256689	0.0664236	0.00588383	0.191799	0.0194603	-0.0266199	-0.0294911
Feature992	Sample964	ID 213	FREEZEDRIED	RUN2	25485	2.51667	3.21527	2016-11-13	1899-12-30 17:59:00	AFTERNOON	12.2886	11	2016	WET SUMMER	0.562	YOUNG	M	Group 35	12.0185	Subordinate	0.0498074	34.2	13.4	31.8	2	81947	231	3.87391	0.124516	-0.0423886	0.061385	-0.0597734	0.182885	0.0340765	-0.0089077	-0.0245081
Feature993	Sample965	ID 147	FREEZEDRIED	RUN1	25332	4.44794	13.1558	2016-11-18	1899-12-30 06:25:00	MORNING	0.756667	11	2016	WET SUMMER	3.115	MIDDLEAGED	F	Group 12	-130.327	Subordinate	0	35.9	17.2	18.5	2.4	333264	120	2.99904	-0.172892	0.0115295	-0.0576199	-0.00414915	0.0864103	-0.131739	-0.0593684	-0.0244635
Feature994	Sample966	ID 211	FREEZEDRIED	RUN2	19429	2.96461	9.28646	2016-11-18	1899-12-30 07:54:00	MORNING	2.24	11	2016	WET SUMMER	0.575	YOUNG	F	Group 35	-5.24151	Subordinate	0.924694	35.9	17.2	26.4	2.4	180423	88	3.26793	-0.0963571	-0.0409914	0.0417149	0.111968	0.00576468	-0.257407	-0.0329065	-0.055103
Feature995	Sample967	ID 214	FREEZEDRIED	RUN2	31614	3.63127	16.2752	2016-11-29	1899-12-30 07:14:00	MORNING	1.61306	11	2016	WET SUMMER	0.605	YOUNG	M	Group 35	40.4227	Subordinate	0.258027	41.9	19.5	26.6	10.6	514525	253	4.61973	0.0922295	-0.204601	0.0878418	-0.133225	0.209145	0.149718	0.0806635	0.0741713
Feature996	Sample968	ID 217	FREEZEDRIED	RUN2	17478	2.26737	2.44003	2016-12-04	1899-12-30 08:25:00	MORNING	2.7975	12	2016	WET SUMMER	0.342	YOUNG	F	Group 35	-27.3712	Subordinate	1.63937	43	15.1	29.5	10.6	42640	185	4.00201	-0.0936565	-0.122229	0.0091049	-0.0357516	0.23262	-0.0147068	0.00344897	0.0139792
Feature997	Sample969	ID 138	FREEZEDRIED	RUN1	23851	1.28132	25.8803	2016-12-18	1899-12-30 19:38:00	AFTERNOON	13.9617	12	2016	WET SUMMER	5.301	OLD	M	Group 26	-18.5434	Subordinate	1.3084	41.3	20.8	33.9	23	617267	174	4.37393	0.0826643	-0.242809	0.0798316	-0.106214	0.27494	0.0296626	0.0360666	0.113652
Feature998	Sample970	ID 63	FROZEN	RUN1	33312	2.91524	9.02113	1999-10-09	1899-12-30 08:30:00	MORNING	2.31917	10	1999	WET SUMMER	0.107	YOUNG	F	Group 26	-168.847	Subordinate	0.961335	28.5	15.7	21	22	300505	88	3.04911	-0.0140255	-0.168876	-0.0104121	0.0117962	0.0143642	-0.189606	-0.0468403	0.104403
Feature1000	Sample972	ID 142	FREEZEDRIED	RUN1	34196	2.01737	6.66117	2016-12-28	1899-12-30 08:40:00	MORNING	2.91278	12	2016	WET SUMMER	4.255	MIDDLEAGED	F	Group 8	-93.1516	Subordinate	1.88937	36.1	18.2	25.8	17	227782	199	3.88961	-0.0788361	-0.170409	0.0973017	-0.0842014	0.198592	0.0783659	0.121309	0.0709908
Feature1001	Sample973	ID 198	FREEZEDRIED	RUN3	18832	2.00071	13.0471	2016-12-29	1899-12-30 08:41:00	MORNING	2.91944	12	2016	WET SUMMER	1.942	MIDDLEAGED	M	Group 3	25.985	Dominant	1.90604	35.9	19.4	27.6	19.4	245705	146	3.58301	-0.134215	-0.125318	0.0709724	-0.0449743	0.255479	-0.0037155	-0.016843	0.0508906
Feature1002	Sample974	ID 225	FREEZEDRIED	RUN2	32616	3.95071	8.17978	2016-12-31	1899-12-30 06:44:00	MORNING	0.948611	12	2016	WET SUMMER	0.115	YOUNG	F	Group 3	-148.78	Subordinate	0	39.6	22.4	26.9	19.4	266792	109	3.71112	0.107273	-0.212915	0.0588149	-0.0125863	0.0186961	-0.162007	-0.0572501	0.120546
Feature1003	Sample975	ID 227	FREEZEDRIED	RUN4	69181	4.26737	2.90736	2017-01-01	1899-12-30 06:25:00	MORNING	0.621389	12	2016	WET SUMMER	0.118	YOUNG	F	Group 3	-135.992	Subordinate	0	37.4	19.5	20.3	19.4	201130	150	3.53816	-0.0697068	-0.143664	0.0814464	-0.0087966	0.0192393	-0.0636546	-0.0361214	0.0132497
Feature1004	Sample976	ID 228	FREEZEDRIED	RUN2	26179	2.29164	5.24484	2017-01-07	1899-12-30 08:46:00	MORNING	2.90194	1	2017	WET SUMMER	0.132	YOUNG	M	Group 3	-141.023	Subordinate	1.51953	26.9	19.2	21.2	104.2	137295	142	3.80607	-0.0448631	-0.192045	0.0551788	-0.048074	0.157156	-0.0570913	-0.0290961	0.109108
Feature1005	Sample977	ID 229	FREEZEDRIED	RUN2	35063	2.12497	3.13856	2017-01-10	1899-12-30 08:56:00	MORNING	3.03111	1	2017	WET SUMMER	0.14	YOUNG	F	Group 3	-97.1207	Subordinate	1.6862	31.5	20.6	25.6	104.2	110048	212	3.33614	-0.00191245	-0.0861999	0.0494864	0.0286911	0.0286378	0.0779448	0.0667528	-0.0060358
Feature1006	Sample978	ID 155	FREEZEDRIED	RUN3	25649	1.29275	4.6985	2017-01-17	1899-12-30 19:46:00	AFTERNOON	13.7731	1	2017	WET SUMMER	3.041	MIDDLEAGED	F	Group 34	-129.625	Subordinate	1.31249	35.6	17.3	29.9	141.8	120509	212	4.14906	-0.0490893	-0.099725	0.0599137	-0.066573	0.133471	0.0996931	0.116106	-0.0124718
Feature1007	Sample979	ID 155	FREEZEDRIED	RUN2	22826	1.40942	11.1176	2017-01-18	1899-12-30 19:39:00	AFTERNOON	13.6428	1	2017	WET SUMMER	3.044	MIDDLEAGED	F	Group 34	-151.831	Subordinate	1.19583	34.9	20.1	30.1	141.8	253769	181	3.04084	0.121532	-0.0927798	0.13183	-0.0516023	0.135174	0.0803756	0.0926167	-0.00845092
Feature1008	Sample980	ID 185	FREEZEDRIED	RUN3	41211	3.20831	1.89066	2017-01-23	1899-12-30 07:51:00	MORNING	1.77472	1	2017	WET SUMMER	2.397	MIDDLEAGED	F	Group 34	28.5908	Subordinate	0.602864	37	21.7	25.5	141.8	77916	99	2.46801	-0.205092	0.0955244	-0.110117	-0.031163	-0.201132	-0.119177	0.0526529	0.10107
Feature1009	Sample981	ID 138	FREEZEDRIED	RUN1	28242	1.57497	5.97991	2017-01-26	1899-12-30 09:29:00	MORNING	3.36722	1	2017	WET SUMMER	5.408	OLD	M	Group 26	69.6779	Subordinate	2.2362	32.3	18.1	22.6	145.6	168897	224	4.36594	-0.0125707	-0.219096	0.0863774	-0.100222	0.302568	0.0708803	0.0345635	0.0917763
Feature1010	Sample982	ID 142	FREEZEDRIED	RUN1	33772	1.65942	3.57171	2017-01-30	1899-12-30 19:24:00	AFTERNOON	13.2297	1	2017	WET SUMMER	4.345	MIDDLEAGED	F	Group 8	-221.324	Subordinate	0.945827	35.2	9.4	31.8	143.2	120620	117	2.46671	-0.136956	0.141384	0.0270783	0.0454744	-0.197174	-0.13346	0.050706	3.07e-05
Feature1011	Sample983	ID 200	FREEZEDRIED	RUN3	10264	1.14275	3.06543	2017-02-01	1899-12-30 19:55:00	AFTERNOON	13.7194	1	2017	WET SUMMER	1.948	MIDDLEAGED	M	Group 34	-85.528	Subordinate	1.46249	36.5	15.2	29.2	143.2	31461	49	2.1981	0.0286372	0.0738397	-0.196577	-0.0543564	-0.241519	-0.256716	-0.001817	0.0309029
Feature1012	Sample984	ID 230	FREEZEDRIED	RUN2	35691	3.665	5.53929	2017-02-03	1899-12-30 07:52:00	MORNING	1.64306	2	2017	WET SUMMER	0.137	YOUNG	M	Group 35	-67.0457	Subordinate	0.17047	33.1	19.6	23.5	105.6	197700	74	1.69064	-0.276093	0.0719584	0.113123	-0.0176334	-0.101585	-0.209701	0.00623077	0.154752
Feature1013	Sample985	ID 96	FREEZEDRIED	RUN1	21517	1.65613	0.57449	2012-04-18	1899-12-30 18:00:00	AFTERNOON	11.0611	4	2012	WET SUMMER	7.589	OLD	F	Group 3	5.60082	Dominant	0.821048	30.9	15.5	27.9	14.4	12359	205	3.88077	0.128744	-0.0532964	0.0791991	-0.0882216	0.199804	0.102671	0.0400476	0.0795126
Feature1014	Sample986	ID 137	FREEZEDRIED	RUN2	15365	2.77039	5.36972	2012-05-13	1899-12-30 10:09:00	MORNING	2.98361	5	2012	DRY WINTER	1.521	MIDDLEAGED	M	Group 16	-72.0609	Subordinate	1.23724	31.7	11.9	23.6	12	82501	151	3.92543	-0.0955669	-0.108314	0.00137518	-0.116763	0.27541	0.0124754	0.038482	0.0962945
Feature1015	Sample987	ID 98	FREEZEDRIED	RUN1	30373	1.28825	16.9752	2012-05-09	1899-12-30 17:53:00	AFTERNOON	10.7544	5	2012	DRY WINTER	6.704	OLD	F	Group 35	-46.598	Dominant	1.19622	33	13.8	27.5	12	515600	124	1.30701	-0.217305	0.15356	0.0897831	0.0154672	-0.183246	0.201864	0.0140375	0.0986468
Feature1016	Sample988	ID 221	FREEZEDRIED	RUN2	28425	2.94833	8.01369	2017-02-25	1899-12-30 08:35:00	MORNING	2.09639	2	2017	WET SUMMER	0.57	YOUNG	F	Group 35	83.0135	Subordinate	0.887136	31.1	17.7	23.9	193.8	227782	85	2.12531	-0.203999	0.14678	0.0268283	-0.0293825	0.0240519	-0.211126	-0.00249985	-0.0177049
Feature1017	Sample989	ID 219	FREEZEDRIED	RUN2	33103	2.39833	8.62676	2017-02-25	1899-12-30 09:08:00	MORNING	2.64639	2	2017	WET SUMMER	0.57	YOUNG	M	Group 35	98.0918	Subordinate	1.43714	31.1	17.7	23.9	193.8	285570	143	2.78372	-0.181791	0.0547505	0.0504275	-0.0205594	0.219348	-0.0499091	0.00737352	0.0218957
Feature1018	Sample990	ID 206	FREEZEDRIED	RUN2	20878	2.34485	0.86694	2017-02-26	1899-12-30 18:26:00	AFTERNOON	11.9358	2	2017	WET SUMMER	1.674	MIDDLEAGED	M	Group 23	8.99119	Dominant	0.145984	33.0159	18.1029	27.0876	193.8	18087	263	4.01209	0.154497	0.0352704	0.0389579	0.0177961	-0.0275524	-0.0933346	0.0514352	-0.0438107
Feature1019	Sample991	ID 145	FREEZEDRIED	RUN3	45229	2.79857	2.21727	2015-10-28	1899-12-30 08:37:00	MORNING	2.73861	10	2015	WET SUMMER	2.082	MIDDLEAGED	F	Group 28	131.485	Dominant	1.078	37.9	23.3	28	2.4	100286	162	1.97412	0.146475	0.157658	0.0746015	-0.0316235	-0.218903	0.0400976	0.103193	-0.0646922
Feature1020	Sample992	ID 217	FREEZEDRIED	RUN2	15364	2.28888	21.9264	2017-03-03	1899-12-30 09:38:00	MORNING	3.08556	3	2017	WET SUMMER	0.586	YOUNG	F	Group 35	100.047	Subordinate	1.57984	34.6475	17.9442	29.4089	193.8	336874	153	3.63378	-0.165143	-0.0625935	0.0997597	-0.0622194	0.280806	-0.0239532	0.0107593	0.0668688
Feature1021	Sample993	ID 198	FREEZEDRIED	RUN3	31824	1.65419	4.18753	2017-03-07	1899-12-30 18:38:00	AFTERNOON	12.0472	3	2017	WET SUMMER	2.129	MIDDLEAGED	M	Group 3	62.7523	Dominant	0.790084	35.3389	15.8776	28.8615	154.8	133274	268	4.5998	0.102635	-0.172236	0.0196578	-0.0982187	0.197115	0.162615	0.142367	0.00527788
Feature1022	Sample994	ID 224	FREEZEDRIED	RUN2	19292	1.58752	3.85048	2017-03-07	1899-12-30 18:42:00	AFTERNOON	12.1139	3	2017	WET SUMMER	0.296	YOUNG	M	Group 3	28.0372	Subordinate	0.856751	35.3389	15.8776	28.8615	154.8	74289	184	3.53926	-0.0129042	-0.028144	-0.147644	-0.0382844	0.0762609	0.0459961	0.0613392	-0.104467
Feature1023	Sample995	ID 175	FREEZEDRIED	RUN1	23073	3.73888	11.3575	2017-03-11	1899-12-30 08:11:00	MORNING	1.56083	3	2017	WET SUMMER	2.819	MIDDLEAGED	M	Group 35	83.6383	Dominant	0.129841	32.207	16.1722	21.6405	154.8	262061	205	4.37026	-0.0274796	-0.18484	0.0364538	-0.0802396	0.290794	0.0457225	0.0501589	0.063934
Feature1024	Sample996	ID 218	FREEZEDRIED	RUN2	26526	3.63888	6.71786	2017-03-11	1899-12-30 08:17:00	MORNING	1.66083	3	2017	WET SUMMER	0.608	YOUNG	M	Group 35	100.755	Subordinate	0.229841	32.207	16.1722	21.6405	154.8	178187	230	4.36568	-0.0687765	-0.153803	0.0630659	-0.0410928	0.326161	0.0587568	-0.00122121	0.078511
Feature1025	Sample997	ID 220	FREEZEDRIED	RUN2	18188	2.37221	6.26467	2017-03-11	1899-12-30 09:33:00	MORNING	2.9275	3	2017	WET SUMMER	0.608	YOUNG	M	Group 35	76.9899	Subordinate	1.49651	32.207	16.1722	23.417	154.8	113940	117	2.44771	-0.196056	0.0600342	0.0829507	0.0544181	0.194016	-0.0845981	0.00167439	0.00429409
Feature1026	Sample998	ID 121	FREEZEDRIED	RUN2	43086	3.58888	13.1558	2017-03-14	1899-12-30 08:20:00	MORNING	1.68444	3	2017	WET SUMMER	8.542	OLD	M	Group 34	17.4558	Subordinate	0.279841	34.3	15.3	22.4	154.8	566835	216	3.39898	-0.178929	-0.103586	0.107473	-0.0622765	0.331542	0.0328734	-0.0085502	0.0845745
Feature1027	Sample999	ID 187	FREEZEDRIED	RUN3	16914	2.25419	7.62656	2017-03-17	1899-12-30 18:02:00	AFTERNOON	11.3589	3	2017	WET SUMMER	2.504	MIDDLEAGED	F	Group 20	-241.097	Subordinate	0.190084	34	8.4	31.3	153.2	128998	88	3.63423	0.0736503	-0.0533347	0.0357612	0.0538643	-0.0514546	-0.2198	-0.0214325	0.0933777
Feature1028	Sample1000	ID 189	FREEZEDRIED	RUN3	28986	0.872209	9.02113	2017-03-18	1899-12-30 11:03:00	MORNING	4.36722	3	2017	WET SUMMER	2.488	MIDDLEAGED	F	Group 35	0.54501	Subordinate	2.99651	37.7	11.8	32.7	152.4	261482	215	4.32921	0.103207	-0.1187	0.0437878	0.0337352	0.275604	0.0555636	0.0353977	0.0187497
Feature1030	Sample1002	ID 164	FREEZEDRIED	RUN1	38386	1.52221	3.80409	2017-03-22	1899-12-30 10:24:00	MORNING	3.68389	3	2017	WET SUMMER	3.049	MIDDLEAGED	F	Group 41	-46.1687	Subordinate	2.34651	33.6	13.2	27.5	12.2	146023	178	2.85437	-0.198577	-0.0571265	0.126436	-0.0827305	0.22338	0.0528154	0.0113959	0.0664192
Feature1031	Sample1003	ID 233	FREEZEDRIED	RUN2	21132	1.68947	4.48494	2017-04-15	1899-12-30 17:58:00	AFTERNOON	11.0558	4	2017	WET SUMMER	0.118	YOUNG	M	Group 35	-129.654	Subordinate	0.787714	25.3	11.5	21.6	45	94770	182	3.44212	0.103873	0.0231111	-0.135791	-0.0626187	-0.186998	0.13489	0.212151	0.0506589
Feature1032	Sample1004	ID 231	FREEZEDRIED	RUN2	26243	3.0608	7.85422	2017-04-16	1899-12-30 09:23:00	MORNING	2.46417	4	2017	WET SUMMER	0.186	YOUNG	F	Group 3	-28.6767	Subordinate	0.847858	26.7	6.8	16	45	206114	234	4.35793	-0.0240879	-0.166719	0.0654958	-0.131377	0.23643	0.0935592	0.0109947	0.0847326
Feature1033	Sample1005	ID 161	FREEZEDRIED	RUN4	68823	4.28947	2.37042	2017-04-26	1899-12-30 15:22:00	AFTERNOON	8.36028	4	2017	WET SUMMER	3.189	MIDDLEAGED	M	Group 29	127.63	Subordinate	6.83119	27.1	9.5	24.5	45	163147	542	5.20669	0.147768	-0.0907155	0.0711701	-0.0978223	0.0706099	0.266327	0.239732	0.0429105
Feature1034	Sample1006	ID 232	FREEZEDRIED	RUN2	20706	3.23705	5.65841	2017-05-02	1899-12-30 09:41:00	MORNING	2.6225	5	2017	DRY WINTER	0.164	YOUNG	F	Group 35	26.4859	Subordinate	0.770578	29.3	10.8	22	45	117161	141	3.30649	-0.165968	-0.0635402	0.0891325	-0.0570339	0.0605661	0.00723592	0.0117858	0.101337
Feature1035	Sample1007	ID 210	FREEZEDRIED	RUN2	31513	2.11617	3.7588	2017-06-02	1899-12-30 16:51:00	AFTERNOON	9.50889	6	2017	DRY WINTER	1.142	MIDDLEAGED	M	Group 3	24.8067	Subordinate	0.391883	26.6	3.2	23.5	0.4	118454	273	4.51918	0.105296	-0.1917	0.0409473	-0.0915457	0.186992	0.183288	0.157456	0.0642069
Feature1036	Sample1008	ID 225	FREEZEDRIED	RUN2	21072	2.92404	12.7314	2017-06-09	1899-12-30 10:26:00	MORNING	3.04111	6	2017	DRY WINTER	0.553	YOUNG	F	Group 3	43.7562	Subordinate	1.0968	15.4	-2	9.3	0.4	268278	152	3.56918	-0.105005	-0.116473	0.0124479	-0.113998	0.31084	0.0140981	0.0043537	0.0799408
Feature1037	Sample1009	ID 224	FREEZEDRIED	RUN2	18694	2.89071	21.3337	2017-06-09	1899-12-30 10:28:00	MORNING	3.07444	6	2017	DRY WINTER	0.553	YOUNG	M	Group 3	60.4664	Subordinate	1.13013	15.4	-2	9.3	0.4	398817	123	2.67383	-0.245166	0.00159696	0.0745701	-0.0593089	0.279349	0.0285843	0.0339038	0.12274
Feature1038	Sample1010	ID 167	FREEZEDRIED	RUN2	26316	3.40738	10.2513	2017-06-22	1899-12-30 09:57:00	MORNING	2.49139	6	2017	DRY WINTER	3.197	MIDDLEAGED	M	Group 24	-7.23468	Subordinate	0.613466	25.2	-3.1	13.8	0	269779	160	3.05438	-0.205301	-0.0725846	0.076066	-0.076104	0.319757	0.029005	0.0385572	0.11009
Feature1039	Sample1011	ID 226	FREEZEDRIED	RUN2	23128	2.37404	36.7139	2017-06-23	1899-12-30 10:59:00	MORNING	3.52139	6	2017	DRY WINTER	0.592	YOUNG	F	Group 3	59.5984	Subordinate	1.6468	25.1	1.6	19.8	0	849114	182	3.50503	-0.171829	-0.097206	0.11126	-0.10082	0.303331	0.0657755	0.0359937	0.133665
Feature1040	Sample1012	ID 228	FREEZEDRIED	RUN2	16155	3.67404	43.8527	2017-06-28	1899-12-30 09:41:00	MORNING	2.20972	6	2017	DRY WINTER	0.603	YOUNG	M	Group 3	69.9319	Subordinate	0.346799	27.5	11.9	18.8	0	708429	143	2.92312	-0.208947	-0.0432992	0.100793	-0.0698211	0.271835	0.0149379	0.012353	0.0860582
Feature1041	Sample1013	ID 222	FREEZEDRIED	RUN2	35693	2.77404	15.4774	2017-06-29	1899-12-30 10:35:00	MORNING	3.10833	6	2017	DRY WINTER	0.814	YOUNG	M	Group 3	43.0309	Subordinate	1.2468	18.2	4.3	14.6	0	552433	252	4.57742	0.00841556	-0.188639	0.0252799	-0.121516	0.286518	0.111187	0.0639255	0.0981824
Feature1042	Sample1014	ID 209	FREEZEDRIED	RUN2	34469	2.44071	31.5739	2017-06-29	1899-12-30 10:55:00	MORNING	3.44167	6	2017	DRY WINTER	1.216	MIDDLEAGED	M	Group 3	13.195	Subordinate	1.58013	18.2	4.3	14.6	0	1088321	256	4.39917	0.0517235	-0.239862	0.081532	-0.129461	0.283381	0.106013	0.0730882	0.0873065
Feature1043	Sample1015	ID 229	FREEZEDRIED	RUN2	19195	2.53306	10.3183	2017-07-02	1899-12-30 10:52:00	MORNING	3.38944	7	2017	DRY WINTER	0.614	YOUNG	F	Group 3	45.1725	Subordinate	1.50192	27.6	4.8	20.8	0.2	198062	115	2.49246	-0.233825	0.0449996	0.00320859	-0.0352672	0.219567	-0.0103669	0.0658351	0.0815348
Feature1044	Sample1016	ID 210	FREEZEDRIED	RUN2	13818	3.73306	20.5026	2017-07-05	1899-12-30 09:40:00	MORNING	2.19	7	2017	DRY WINTER	1.233	MIDDLEAGED	M	Group 3	4.89215	Subordinate	0.301918	26	-1.4	16	0.2	283323	162	4.01776	-0.0798577	-0.0787952	0.0655977	-0.000363392	0.118146	0.0726231	0.0967861	0.0252574
Feature1045	Sample1017	ID 213	FREEZEDRIED	RUN2	22903	1.34973	15.3272	2017-07-13	1899-12-30 12:03:00	MORNING	4.59	7	2017	DRY WINTER	1.225	MIDDLEAGED	M	Group 35	-14.63	Subordinate	2.68525	30.9	8.1	26.8	0.2	351041	146	3.41568	-0.200407	-0.0797325	0.0699679	-0.0917214	0.249165	-0.030492	0.0491217	0.118643
Feature1046	Sample1018	ID 235	FREEZEDRIED	RUN2	27226	3.99973	14.2225	2017-07-15	1899-12-30 09:24:00	MORNING	1.94778	7	2017	DRY WINTER	0.159	YOUNG	M	Group 35	-37.1303	Subordinate	0.0352512	30.2	10.1	16	0.2	387221	114	3.69719	-0.0610062	-0.200261	0.0654341	-0.118309	0.129121	-0.104756	0.0323131	0.0787241
Feature1047	Sample1019	ID 226	FREEZEDRIED	RUN2	19306	1.84647	1.74828	2017-07-16	1899-12-30 17:16:00	AFTERNOON	9.81889	7	2017	DRY WINTER	0.655	YOUNG	F	Group 3	36.0959	Subordinate	0.763497	21.1	5.8	19	0.2	33735	324	4.0512	0.131337	0.0292122	-0.0491623	-0.0567977	0.0360807	0.189807	0.205633	-0.0437765
Feature1048	Sample1020	ID 208	FREEZEDRIED	RUN2	32416	4.09973	8.44223	2017-07-22	1899-12-30 09:18:00	MORNING	1.88556	7	2017	DRY WINTER	1.279	MIDDLEAGED	M	Group 3	-28.4454	Subordinate	0	27	-5.1	8.1	0.2	273658	234	3.86656	-0.111532	-0.100104	0.0515	-0.063692	0.228817	0.123195	0.141306	0.0400241
Feature1049	Sample1021	ID 234	FREEZEDRIED	RUN4	79711	1.2164	4.02729	2017-07-27	1899-12-30 12:11:00	MORNING	4.80639	7	2017	DRY WINTER	0.378	YOUNG	M	Group 41	43.6884	Subordinate	2.81858	23.7	-1.3	19.3	0.2	321016	97	2.05703	-0.237184	0.0577992	0.0944153	0.0162146	-0.0356899	-0.179139	-0.00242965	0.0994116
Feature1050	Sample1022	ID 216	FREEZEDRIED	RUN4	73602	0.5	1.12523	2017-07-27	1899-12-30 12:55:00	MORNING	5.53972	7	2017	DRY WINTER	1.038	MIDDLEAGED	M	Group 34	-126.772	Subordinate	3.55192	23.7	-1.3	21	0.2	82818	187	3.74868	-0.106538	-0.115566	0.0608947	-0.0479838	0.242519	-0.0440071	-0.00763695	0.111146
Feature1051	Sample1023	ID 230	FREEZEDRIED	RUN2	20295	3.23306	32.2183	2017-07-27	1899-12-30 10:10:00	MORNING	2.78972	7	2017	DRY WINTER	0.614	YOUNG	M	Group 35	20.2312	Subordinate	0.801918	23.7	-1.3	13.2	0.2	653869	169	3.53365	-0.168991	-0.0897298	0.115951	-0.103586	0.28056	0.0553475	0.0750239	0.109717
Feature1052	Sample1024	ID 225	FREEZEDRIED	RUN2	31725	2.59973	9.56786	2017-07-28	1899-12-30 10:48:00	MORNING	3.43139	7	2017	DRY WINTER	0.688	YOUNG	F	Group 3	15.6776	Subordinate	1.43525	26.9	-5.6	19.3	0.2	303536	174	3.61072	-0.119508	-0.105063	-0.016001	-0.0506011	0.222535	0.0839602	0.0914083	0.0243254
Feature1053	Sample1025	ID 211	FREEZEDRIED	RUN2	20742	1.38306	52.6232	2017-08-01	1899-12-30 12:01:00	MORNING	4.68528	7	2017	DRY WINTER	1.277	MIDDLEAGED	F	Group 35	-48.4244	Subordinate	2.65192	26.6	5.3	24.9	0	1091509	137	3.63794	0.00646773	-0.215544	0.0718242	-0.0672085	0.268693	-0.0405552	0.000253058	0.136931
Feature1054	Sample1026	ID 223	FREEZEDRIED	RUN2	20861	2.83417	17.3483	2017-08-04	1899-12-30 10:15:00	MORNING	2.95	8	2017	DRY WINTER	0.912	YOUNG	F	Group 3	17.8835	Dominant	1.1942	28.6	6.3	19.5	0	361903	186	4.13215	-0.0310297	-0.137658	0.0129923	-0.156335	0.290134	0.0651122	0.0448673	0.147618
Feature1055	Sample1027	ID 201	FREEZEDRIED	RUN2	18585	1.00084	2.21106	2017-08-09	1899-12-30 12:05:00	MORNING	4.84167	8	2017	DRY WINTER	2.427	MIDDLEAGED	M	Group 35	34.5967	Subordinate	3.02753	30.7	2.8	27.3	0	41101	251	4.19004	-0.0318678	-0.0120244	0.0613003	0.0386149	-0.0122619	0.157569	0.191137	-0.0987114
Feature1056	Sample1028	ID 214	FREEZEDRIED	RUN2	22187	1.7175	7.58989	2017-08-12	1899-12-30 11:22:00	MORNING	4.16361	8	2017	DRY WINTER	1.307	MIDDLEAGED	M	Group 35	-74.3339	Subordinate	2.31086	30.1	5	24.6	0	168397	74	1.94853	-0.271926	0.0957425	0.0785401	0.0164058	0.0222438	-0.230152	-0.0338131	0.080945
Feature1057	Sample1029	ID 210	FREEZEDRIED	RUN2	34534	3.30084	19.7337	2017-08-16	1899-12-30 09:47:00	MORNING	2.63556	8	2017	DRY WINTER	1.348	MIDDLEAGED	M	Group 3	-57.151	Subordinate	0.727529	30.7	3.7	22.1	0	681485	192	3.58598	-0.106581	-0.135776	0.104632	-0.135026	0.242173	0.0645524	0.0561295	0.101929
Feature1058	Sample1030	ID 226	FREEZEDRIED	RUN2	20905	0.63417	10.1851	2017-08-16	1899-12-30 12:27:00	MORNING	5.30222	8	2017	DRY WINTER	0.74	YOUNG	F	Group 3	9.5404	Subordinate	3.3942	30.7	3.7	28.4	0	212923	138	3.64838	-0.13899	-0.115533	0.0328013	-0.156254	0.281728	0.0297438	0.0325747	0.167052
Feature1059	Sample1031	ID 189	FREEZEDRIED	RUN2	22793	3.25084	35.8795	2017-08-18	1899-12-30 09:50:00	MORNING	2.71472	8	2017	DRY WINTER	2.907	MIDDLEAGED	F	Group 35	-19.8138	Subordinate	0.777529	17.4	-0.1	9.8	0	817809	168	3.64713	-0.148452	-0.126032	0.0905227	-0.131537	0.32356	0.0432142	0.010726	0.136302
Feature1060	Sample1032	ID 232	FREEZEDRIED	RUN2	16510	2.37798	9.39701	2017-08-18	1899-12-30 17:00:00	AFTERNOON	9.88139	8	2017	DRY WINTER	0.46	YOUNG	F	Group 35	-9.66598	Subordinate	0.234039	17.4	-0.1	16.3	0	155146	150	3.97314	0.0924741	-0.125021	0.0988415	-0.201248	0.0954282	0.0729268	0.116312	0.130866
Feature1061	Sample1033	ID 198	FREEZEDRIED	RUN3	23516	2.75084	7.11125	2017-08-23	1899-12-30 10:20:00	MORNING	3.29167	8	2017	DRY WINTER	2.592	MIDDLEAGED	M	Group 3	34.3123	Subordinate	1.27753	20.3	3.4	13.6	0	167222	184	3.78446	-0.0819882	-0.130637	0.0516679	0.0220179	0.274731	0.0141615	-0.0221388	0.00108527
Feature1062	Sample1034	ID 233	FREEZEDRIED	RUN2	31590	2.17798	1.06381	2017-08-23	1899-12-30 17:12:00	AFTERNOON	10.1583	8	2017	DRY WINTER	0.474	YOUNG	M	Group 35	-12.6097	Subordinate	0.434039	20.3	3.4	19.2	0	33602	110	3.83483	0.118469	-0.135965	0.086213	-0.0819731	-0.00189358	0.0110776	0.0965875	0.0659124
Feature1063	Sample1035	ID 220	FREEZEDRIED	RUN2	30011	2.09465	5.21022	2017-08-23	1899-12-30 17:17:00	AFTERNOON	10.2417	8	2017	DRY WINTER	1.06	MIDDLEAGED	M	Group 35	-13.3483	Subordinate	0.517373	20.3	3.4	19.2	0	156362	311	4.73651	0.120771	-0.169723	0.098392	-0.156402	0.193257	0.212397	0.164614	0.0793312
Feature1064	Sample1036	ID 210	FREEZEDRIED	RUN2	35680	2.57798	29.2351	2017-08-23	1899-12-30 16:48:00	AFTERNOON	9.75833	8	2017	DRY WINTER	1.367	MIDDLEAGED	M	Group 3	-78.727	Subordinate	0.0340392	20.3	3.4	19.2	0	1043109	139	2.46049	-0.23321	-0.0206693	0.125847	-0.0663	0.237583	-0.0143805	0.049585	0.120309
Feature1065	Sample1037	ID 226	FREEZEDRIED	RUN2	34505	1.80084	19.0205	2017-08-24	1899-12-30 11:17:00	MORNING	4.25778	8	2017	DRY WINTER	0.762	YOUNG	F	Group 3	5.54402	Subordinate	2.22753	21.9	-3	14.9	0	656288	212	3.78483	-0.171716	-0.0788613	0.0856245	-0.0985804	0.283113	0.08173	0.0409586	0.0931782
Feature1066	Sample1038	ID 212	FREEZEDRIED	RUN2	29914	4.43417	29.2351	2017-08-24	1899-12-30 08:39:00	MORNING	1.62444	8	2017	DRY WINTER	1.34	MIDDLEAGED	M	Group 29	-208.118	Subordinate	0	21.9	-3	9.2	0	874539	193	4.08465	-0.0153546	-0.191896	0.0346476	-0.139257	0.295724	0.0449042	0.030746	0.126219
Feature1067	Sample1039	ID 232	FREEZEDRIED	RUN2	29680	1.50084	6.80473	2017-08-24	1899-12-30 11:35:00	MORNING	4.55778	8	2017	DRY WINTER	0.477	YOUNG	F	Group 35	-17.8413	Subordinate	2.52753	21.9	-3	17.1	0	201965	96	2.79601	-0.229428	-0.00774137	0.057373	-0.0735908	0.146827	-0.0999537	-0.0264881	0.201236
Feature1068	Sample1040	ID 217	FREEZEDRIED	RUN2	26393	1.92798	5.71992	2017-08-26	1899-12-30 17:27:00	AFTERNOON	10.4572	8	2017	DRY WINTER	1.068	MIDDLEAGED	F	Group 35	-33.132	Subordinate	0.684039	23.9	0	22.6	0	150971	257	4.51202	0.0643769	-0.173786	0.0809425	-0.0977519	0.213186	0.192693	0.150215	0.0619094
Feature1069	Sample1041	ID 219	FREEZEDRIED	RUN2	25682	1.87798	9.12542	2017-08-26	1899-12-30 17:30:00	AFTERNOON	10.5072	8	2017	DRY WINTER	1.068	MIDDLEAGED	M	Group 35	-41.5331	Subordinate	0.734039	23.9	0	22.6	0	234366	200	3.09597	-0.167142	-0.0192285	0.101003	-0.000585488	0.196868	0.133732	0.151697	0.0259783
Feature1070	Sample1042	ID 221	FREEZEDRIED	RUN2	25432	1.82798	2.85479	2017-08-26	1899-12-30 17:33:00	AFTERNOON	10.5572	8	2017	DRY WINTER	1.068	MIDDLEAGED	F	Group 35	-40.6115	Subordinate	0.784039	23.9	0	22.6	0	72601	275	4.5836	0.0563275	-0.168379	0.0770465	-0.0530687	0.224097	0.199256	0.172883	0.0809843
Feature1071	Sample1043	ID 231	FREEZEDRIED	RUN2	17922	2.4175	15.787	2017-08-30	1899-12-30 10:40:00	MORNING	3.74194	8	2017	DRY WINTER	0.559	YOUNG	F	Group 3	19.0187	Subordinate	1.61086	28	9.3	23.2	0	282939	192	4.33901	-0.0182744	-0.190927	0.0692987	-0.0833898	0.292956	0.0403619	0.0230952	0.0777284
Feature1072	Sample1044	ID 175	FREEZEDRIED	RUN1	31988	1.24152	9.17847	2017-09-02	1899-12-30 18:31:00	AFTERNOON	11.6447	9	2017	DRY WINTER	3.299	MIDDLEAGED	M	Group 35	-30.823	Dominant	1.32121	26.6	-1.9	24	0	293604	212	4.04276	-0.0180409	-0.188237	0.0689013	-0.0600154	0.255874	0.0944497	0.0649893	0.0244423
Feature1073	Sample1045	ID 180	FREEZEDRIED	RUN1	28953	3.73436	9.56786	2017-09-09	1899-12-30 08:37:00	MORNING	1.87306	9	2017	DRY WINTER	3.189	MIDDLEAGED	M	Group 24	16.7818	Dominant	0.303191	34.1	6.8	21.4	0	277023	211	3.95784	-0.0557926	-0.135928	0.0682761	-0.0780158	0.241401	0.117566	0.133551	0.0582645
Feature1074	Sample1046	ID 212	FREEZEDRIED	RUN2	13772	3.8177	16.9752	2017-09-09	1899-12-30 08:32:00	MORNING	1.78972	9	2017	DRY WINTER	1.384	MIDDLEAGED	M	Group 29	-274.472	Subordinate	0.219857	34.1	6.8	13	0	233792	104	2.78637	0.122501	0.131535	0.0487739	-0.0452883	-0.141779	-0.0367298	0.0778505	-0.0322357
Feature1075	Sample1047	ID 149	FREEZEDRIED	RUN2	25164	1.48436	23.5626	2017-09-09	1899-12-30 10:52:00	MORNING	4.12306	9	2017	DRY WINTER	3.745	MIDDLEAGED	F	Group 41	-45.5683	Subordinate	2.55319	34.1	6.8	29.5	0	592932	154	4.00684	0.0830658	-0.254574	0.0734904	-0.0198891	0.266312	-0.0524415	-0.036123	0.069201
Feature1076	Sample1048	ID 203	FREEZEDRIED	RUN2	33652	1.92485	3.10157	2017-09-09	1899-12-30 17:50:00	AFTERNOON	11.0897	9	2017	DRY WINTER	2.521	MIDDLEAGED	F	Group 3	-25.5354	Subordinate	0.637872	34.1	6.8	29.8	0	104377	385	4.14633	-0.00947618	-0.0294165	-0.127172	-0.0240985	0.0567708	0.22827	0.213497	-0.0358828
Feature1077	Sample1049	ID 218	FREEZEDRIED	RUN2	28493	3.35103	14.8934	2017-09-12	1899-12-30 09:00:00	MORNING	2.31278	9	2017	DRY WINTER	1.115	MIDDLEAGED	M	Group 35	-41.3901	Subordinate	0.686524	38.4	9.7	23.5	0	424358	196	3.79835	-0.0927921	-0.0941713	-0.0171538	-0.0417842	0.212092	0.103483	0.0996789	-0.00440717
Feature1078	Sample1050	ID 205	FREEZEDRIED	RUN4	73412	0.5	1.48934	2017-09-12	1899-12-30 12:25:00	MORNING	5.72944	9	2017	DRY WINTER	2.373	MIDDLEAGED	M	Group 34	-152.047	Subordinate	4.10319	38.4	9.7	35.1	0	109325	167	2.74002	-0.13482	-0.0318311	-0.0725636	-0.00815173	0.269617	-0.00603084	0.00864189	0.0746004
Feature1079	Sample1051	ID 223	FREEZEDRIED	RUN2	22586	2.4677	7.30878	2017-09-19	1899-12-30 09:53:00	MORNING	3.33028	9	2017	DRY WINTER	1.038	MIDDLEAGED	F	Group 3	-46.0122	Dominant	1.56986	31.1	3.4	25.7	0	165080	169	3.70833	-0.12358	-0.100913	-0.068263	-0.0835232	0.309611	0.0484507	0.00455353	0.104514
Feature1080	Sample1052	ID 201	FREEZEDRIED	RUN2	17668	3.10103	4.28994	2017-09-19	1899-12-30 09:15:00	MORNING	2.69694	9	2017	DRY WINTER	2.54	MIDDLEAGED	M	Group 35	-25.9085	Subordinate	0.936524	31.1	3.4	21.1	0	75793	113	2.56221	-0.19982	0.080948	0.0646463	0.045745	0.0197032	-0.117543	-0.00104954	-0.110599
Feature1081	Sample1053	ID 232	FREEZEDRIED	RUN2	21300	2.43436	10.9632	2017-09-22	1899-12-30 09:55:00	MORNING	3.42167	9	2017	DRY WINTER	0.556	YOUNG	F	Group 35	-22.79	Subordinate	1.60319	36.4	17.6	27.7	0	233519	178	3.6528	-0.131876	-0.0749968	0.036628	-0.0427662	0.175762	0.0457741	0.0636491	-0.00547672
Feature1082	Sample1054	ID 233	FREEZEDRIED	RUN2	20067	2.68436	6.8639	2017-09-22	1899-12-30 09:40:00	MORNING	3.17167	9	2017	DRY WINTER	0.556	YOUNG	M	Group 35	-42.7084	Subordinate	1.35319	36.4	17.6	27.7	0	137733	164	3.63356	-0.0762041	-0.129901	-0.10233	-0.0657393	0.139643	0.0382521	0.0779366	0.0126537
Feature1083	Sample1055	ID 128	FREEZEDRIED	RUN4	59018	6.03297	11.5233	2017-10-10	1899-12-30 14:05:00	AFTERNOON	7.92611	10	2017	WET SUMMER	6.704	OLD	F	Group 3	-51.1613	Subordinate	6.54467	21.4	9.2	20.4	17.4	680085	210	3.95224	-0.0212855	-0.150471	0.0590115	-0.144537	0.269068	0.0224013	0.0335383	0.123857
Feature1084	Sample1056	ID 63	FROZEN	RUN1	38469	3.71461	9.23215	1999-11-08	1899-12-30 07:09:00	MORNING	1.40528	11	1999	WET SUMMER	0.189	YOUNG	F	Group 26	-108.125	Subordinate	0.174694	37.8	20.9	23	3.6	355150	79	1.34203	-0.277476	0.134106	0.0862975	0.0226416	0.0566057	-0.142305	0.00198655	0.15272
Feature1086	Sample1058	ID 214	FREEZEDRIED	RUN2	25878	3	16.7947	2017-11-02	1899-12-30 17:30:00	AFTERNOON	11.6925	11	2017	WET SUMMER	1.532	MIDDLEAGED	M	Group 35	-2.62235	Subordinate	10.5247	34.7	17.2	32.7	18.8	434615	214	4.40572	0.0429816	-0.220725	0.0336773	-0.134238	0.287048	0.131604	0.0756541	0.089471
Feature1087	Sample1059	ID 210	FREEZEDRIED	RUN2	15440	2.03127	26.7576	2017-11-03	1899-12-30 08:50:00	MORNING	3.03778	11	2017	WET SUMMER	1.564	MIDDLEAGED	M	Group 3	-27.8121	Subordinate	1.85803	36.9	14.3	29.7	18.8	413138	152	3.80441	-0.0970823	-0.110279	0.0647964	-0.0355934	0.207675	0.0252513	0.041526	0.0391259
Feature1088	Sample1060	ID 180	FREEZEDRIED	RUN1	21999	3.51461	6.95461	2017-11-09	1899-12-30 07:21:00	MORNING	1.61806	11	2017	WET SUMMER	3.356	MIDDLEAGED	M	Group 24	-28.3029	Dominant	0.374694	37.1	16.3	20.8	9.2	153008	220	4.50082	0.0412376	-0.113374	0.0155126	0.0494726	0.194863	0.0960427	0.0700679	-0.026186
Feature1089	Sample1061	ID 222	FREEZEDRIED	RUN2	11891	1.74794	0.523094	2017-11-28	1899-12-30 09:07:00	MORNING	3.49444	11	2017	WET SUMMER	1.23	MIDDLEAGED	M	Group 3	-75.8337	Subordinate	2.14136	38.3	15.7	27.4	0.2	6218	186	3.70486	-0.0797108	-0.0684032	0.094994	-0.00121565	0.134744	0.0109215	0.0547415	-0.0013569
Feature1090	Sample1062	ID 208	FREEZEDRIED	RUN2	33347	0.5	9.07297	2017-11-29	1899-12-30 10:51:00	MORNING	5.22944	11	2017	WET SUMMER	1.636	MIDDLEAGED	M	Group 3	-46.8877	Subordinate	3.87469	38.6	19.2	32.3	0.2	302546	196	3.82022	-0.121132	-0.142809	0.0829745	-0.0848508	0.295754	0.0451425	0.0333841	0.0898156
Feature1091	Sample1063	ID 198	FREEZEDRIED	RUN2	24660	1.28132	4.4596	2017-12-05	1899-12-30 19:38:00	AFTERNOON	14.0133	12	2017	WET SUMMER	2.877	MIDDLEAGED	M	Group 3	-50.4736	Subordinate	1.3084	38.8	13.8	32.4	0.2	109971	121	2.61786	-0.140052	-0.0284542	-0.13963	-0.0470691	0.178073	0.00392728	0.0786295	0.03207
Feature1092	Sample1064	ID 225	FREEZEDRIED	RUN2	27658	2.19798	4.54956	2017-12-06	1899-12-30 18:43:00	AFTERNOON	13.0953	12	2017	WET SUMMER	1.047	MIDDLEAGED	F	Group 3	-46.2537	Dominant	0.391732	35.7	17.3	31.2	0.2	125816	251	3.89228	0.00890305	-0.0047098	-0.0617112	-0.0275781	0.113873	0.144107	0.155257	-0.0493994
Feature1093	Sample1065	ID 235	FREEZEDRIED	RUN2	32157	3.20071	8.48762	2017-12-07	1899-12-30 07:29:00	MORNING	1.86028	12	2017	WET SUMMER	0.556	YOUNG	M	Group 35	-19.3928	Subordinate	0.706038	32.5	16.9	20.3	7	272932	218	4.46877	0.0319007	-0.21684	0.0801365	-0.124919	0.243164	0.0698769	0.0717959	0.0533413
Feature1094	Sample1066	ID 229	FREEZEDRIED	RUN2	17845	1.56737	5.97991	2017-12-19	1899-12-30 09:07:00	MORNING	3.44	12	2017	WET SUMMER	1.079	MIDDLEAGED	F	Group 3	91.3968	Subordinate	2.33937	36.5	22.7	28.4	8.8	106720	99	2.33728	-0.188776	0.119737	-0.0127529	-0.00300612	-0.0405558	-0.0150911	0.118857	0.0368213
Feature1095	Sample1067	ID 209	FREEZEDRIED	RUN2	21945	3.85071	15.6307	2017-12-19	1899-12-30 06:50:00	MORNING	1.15667	12	2017	WET SUMMER	1.69	MIDDLEAGED	M	Group 3	-86.5227	Subordinate	0.0560383	36.5	22.7	24.3	8.8	343016	153	3.80018	-0.00434955	-0.0440294	0.0374609	-0.11749	0.104852	0.0579965	0.122773	0.0306876
Feature1096	Sample1068	ID 224	FREEZEDRIED	RUN2	18787	0.5	11.2764	2017-12-23	1899-12-30 10:28:00	MORNING	4.76028	12	2017	WET SUMMER	1.093	MIDDLEAGED	M	Group 3	-12.4328	Subordinate	3.68937	35	19.3	24.7	8.8	211846	169	3.80864	-0.0541573	-0.0567131	-0.0578793	-0.0252487	0.235047	0.0765869	0.0768358	0.0179154
Feature1097	Sample1069	ID 228	FREEZEDRIED	RUN2	19318	0.5	21.626	2017-12-23	1899-12-30 10:15:00	MORNING	4.54361	12	2017	WET SUMMER	1.09	MIDDLEAGED	M	Group 3	30.5528	Subordinate	3.47271	35	19.3	24.7	8.8	417780	153	3.55421	-0.0558996	-0.0628031	-0.0783941	-0.0373653	0.237781	0.00130218	0.0256471	-0.00674665
Feature1098	Sample1070	ID 226	FREEZEDRIED	RUN2	19242	1.45071	4.10051	2017-12-29	1899-12-30 09:14:00	MORNING	3.47194	12	2017	WET SUMMER	1.11	MIDDLEAGED	F	Group 3	143.613	Subordinate	2.45604	41.1	20.6	32.9	8.8	78909	293	4.6177	0.121143	0.0476464	0.0822253	0.0107474	-0.0441107	0.204885	0.221708	-0.0795377
Feature1099	Sample1071	ID 149	FREEZEDRIED	RUN2	22756	1.59164	6.95461	2018-01-10	1899-12-30 09:28:00	MORNING	3.56778	1	2018	WET SUMMER	4.082	MIDDLEAGED	F	Group 41	-63.096	Subordinate	2.21953	36.7	13.2	25.8	2	158267	113	2.55336	-0.129667	0.102312	0.0968811	0.0387551	-0.108446	-0.021004	0.105026	-0.0862886
Feature1100	Sample1072	ID 230	FREEZEDRIED	RUN2	27009	2.59275	0.785813	2018-01-26	1899-12-30 18:28:00	AFTERNOON	12.3542	1	2018	WET SUMMER	1.115	MIDDLEAGED	M	Group 35	-16.013	Subordinate	0.0124938	38.6	19.6	31.6	6.6	21225	154	2.41603	0.112478	0.0339681	-0.250526	-0.0660513	-0.266328	0.0606085	0.230003	0.0144617
Feature1102	Sample1073	ID 211	FREEZEDRIED	RUN3	13695	2.39275	1.52237	2018-01-26	1899-12-30 18:40:00	AFTERNOON	12.5542	1	2018	WET SUMMER	1.764	MIDDLEAGED	F	Group 35	-30.1197	Subordinate	0.212494	38.6	19.6	31	6.6	20859	211	3.64644	0.137656	0.105033	-0.12061	-0.061017	-0.0599742	0.0821089	0.0637939	-0.0631203
Feature1103	Sample1074	ID 223	FREEZEDRIED	RUN2	24323	4.37497	7.58989	2018-01-27	1899-12-30 06:41:00	MORNING	0.557222	1	2018	WET SUMMER	1.395	MIDDLEAGED	F	Group 3	-191.425	Dominant	0	39.3	19.6	23	6.8	184607	78	2.83056	-0.116433	0.0687664	-0.123286	-0.0978946	-0.128601	-0.252988	0.00234931	-0.0370038
Feature1104	Sample1075	ID 63	FROZEN	RUN1	30172	1.26737	4.24381	1999-12-29	1899-12-30 09:25:00	MORNING	3.65861	12	1999	WET SUMMER	0.329	YOUNG	F	Group 26	-6.41213	Subordinate	2.63937	33.3	18.5	24.9	123.2	128048	127	2.85908	-0.187868	0.0845047	0.0224062	-0.0155494	0.0882571	-0.106624	-0.0278409	-0.0982029
Feature1105	Sample1076	ID 1	FROZEN	RUN1	17403	3.06737	0.522747	1999-12-07	1899-12-30 07:37:00	MORNING	1.99417	12	1999	WET SUMMER	3.929	MIDDLEAGED	F	Group 10	107.371	Subordinate	0.839372	37.2	20.7	27.5	5.2	9103	93	3.22256	-0.0607877	0.00409848	0.0377149	0.0868463	-0.108347	-0.211557	0.0228648	-0.0196328
Feature1106	Sample1077	ID 218	FREEZEDRIED	RUN2	24733	2.89833	4.17645	2018-02-17	1899-12-30 08:38:00	MORNING	2.23806	2	2018	WET SUMMER	1.548	MIDDLEAGED	M	Group 35	44.9213	Subordinate	0.937136	36.1	20.6	26.8	38.8	103291	126	2.51488	-0.195973	0.0806151	0.0109948	-0.0170773	0.0775503	-0.091549	0.0776249	-0.066949
Feature1107	Sample1078	ID 164	FREEZEDRIED	RUN1	16550	2.36151	0.446591	2018-02-21	1899-12-30 18:25:00	AFTERNOON	11.9758	2	2018	WET SUMMER	3.97	MIDDLEAGED	F	Group 41	25.1637	Subordinate	0.129317	37.7	18.7	36	37.6	7388	179	3.40136	0.171405	-0.0273053	0.036587	0.0671423	0.00899785	0.123544	-0.103819	-0.0494355
Feature1108	Sample1079	ID 221	FREEZEDRIED	RUN2	27517	2.815	5.42508	2018-02-28	1899-12-30 08:43:00	MORNING	2.20139	2	2018	WET SUMMER	1.578	MIDDLEAGED	F	Group 35	41.8102	Subordinate	1.02047	34.9	19.1	24.6	33.8	149284	162	3.51689	-0.140666	-0.0727499	0.0674909	-0.0018106	0.292809	0.030741	-0.00297541	0.0505006
Feature1109	Sample1080	ID 208	FREEZEDRIED	RUN2	24715	2.40554	2.49006	2018-03-02	1899-12-30 09:31:00	MORNING	2.98139	3	2018	WET SUMMER	1.89	MIDDLEAGED	M	Group 3	-180.493	Subordinate	1.46317	37.9	18.9	28.4	33.8	61535	114	2.76255	-0.0785735	0.0806753	0.00868799	-0.0569033	0.0251588	-0.147044	0.0661582	0.0357152
Feature1110	Sample1081	ID 224	FREEZEDRIED	RUN2	30535	2.35554	3.53968	2018-03-02	1899-12-30 09:34:00	MORNING	3.03139	3	2018	WET SUMMER	1.282	MIDDLEAGED	M	Group 3	-141.049	Subordinate	1.51317	37.9	18.9	28.4	33.8	108084	157	3.33396	-0.154976	-0.0608034	0.0335777	0.0152406	0.275122	-0.0205522	-0.0152538	0.0286945
Feature1111	Sample1082	ID 202	FREEZEDRIED	RUN3	13549	3.95554	14.0955	2018-03-03	1899-12-30 07:58:00	MORNING	1.42139	3	2018	WET SUMMER	3	MIDDLEAGED	F	Group 33	-19.4623	Subordinate	0	37.8	17.8	23.8	33.8	190980	89	2.85476	-0.0769376	-0.038604	0.0590967	0.175323	0.0591434	-0.173473	-0.0574571	-0.0695504
Feature1112	Sample1083	ID 219	FREEZEDRIED	RUN2	22877	0.805542	10.3183	2018-03-08	1899-12-30 11:07:00	MORNING	4.52389	3	2018	WET SUMMER	1.6	MIDDLEAGED	M	Group 35	17.3148	Subordinate	3.06317	35	19.8	30.2	40	236049	124	3.57483	-0.0186824	-0.112764	0.0522126	0.0932237	0.115376	-0.105881	0.0549758	0.00554279
Feature1113	Sample1084	ID 175	FREEZEDRIED	RUN1	23838	1.68752	3.12613	2018-03-11	1899-12-30 18:36:00	AFTERNOON	11.98	3	2018	WET SUMMER	3.819	MIDDLEAGED	M	Group 35	19.4535	Dominant	0.756751	35.1	11.8	28.8	50.8	74526	160	2.74588	-0.0183737	0.125672	0.0731902	0.0097712	-0.128735	0.0942762	0.181974	-0.0951871
Feature1114	Sample1085	ID 231	FREEZEDRIED	RUN2	26812	4.05554	1.44569	2018-03-13	1899-12-30 07:52:00	MORNING	1.22889	3	2018	WET SUMMER	1.093	MIDDLEAGED	F	Group 3	174.42	Subordinate	0	35.3	12.2	20.3	36.2	38758	160	2.88971	-0.160271	0.077547	0.0636226	0.0588059	-0.0565201	-0.0390205	0.067404	-0.136925
Feature1115	Sample1086	ID 220	FREEZEDRIED	RUN2	21194	1.58888	1.87717	2018-03-15	1899-12-30 10:20:00	MORNING	3.67806	3	2018	WET SUMMER	1.619	MIDDLEAGED	M	Group 35	32.779	Subordinate	2.27984	36.2	20.4	30.9	30.6	39796	383	4.29378	0.198805	0.18076	0.0952497	-0.0898117	-0.209691	0.204984	0.272179	-0.093141
Feature1116	Sample1087	ID 217	FREEZEDRIED	RUN2	22605	1.72221	5.29764	2018-03-16	1899-12-30 10:12:00	MORNING	3.53611	3	2018	WET SUMMER	1.622	MIDDLEAGED	F	Group 35	48.1019	Subordinate	2.14651	36.7	18.7	30.7	30.6	119751	212	3.79315	-0.0761625	-0.0768755	-0.0608267	-0.0557868	0.176478	0.140032	0.119781	-0.0137534
Feature1117	Sample1088	ID 222	FREEZEDRIED	RUN2	19029	1.83888	13.7278	2018-03-18	1899-12-30 10:05:00	MORNING	3.4025	3	2018	WET SUMMER	1.532	MIDDLEAGED	M	Group 3	-45.0515	Subordinate	2.02984	36	12.7	26.2	20.4	261231	221	4.43698	0.0891327	-0.163089	0.072754	-0.0582511	0.249463	0.09937	0.0862949	0.01708
Feature1118	Sample1089	ID 233	FREEZEDRIED	RUN2	17266	2.05419	0.440116	2018-03-21	1899-12-30 18:14:00	AFTERNOON	11.5278	3	2018	WET SUMMER	1.049	MIDDLEAGED	M	Group 35	39.6431	Subordinate	0.390084	38	20.8	31.1	21	7597	351	4.77666	0.217777	0.162281	0.118023	-0.111817	-0.214252	0.302008	0.0623532	-0.0289632
Feature1119	Sample1090	ID 229	FREEZEDRIED	RUN2	24570	0.722209	6.60543	2018-03-30	1899-12-30 11:12:00	MORNING	4.42139	3	2018	WET SUMMER	1.356	MIDDLEAGED	F	Group 3	2.96532	Subordinate	3.14651	31.3	19.5	30.2	21.6	162292	129	2.57638	-0.175216	0.0228988	0.0801071	0.0855111	0.133203	-0.0807735	0.0671754	-0.0551035
Feature1120	Sample1091	ID 36	FROZEN	RUN1	24474	2.60071	4.99588	1999-12-29	1899-12-30 08:05:00	MORNING	2.32528	12	1999	WET SUMMER	0.37	YOUNG	M	Group 6	69.3529	Subordinate	1.30604	33.3	18.5	22.8	123.2	122281	151	3.53635	-0.0365033	-0.0623838	-0.0983154	0.0751154	0.12126	-0.0801629	-0.0317958	-0.0453121
Feature1121	Sample1092	ID 232	FREEZEDRIED	RUN2	27907	3.12746	3.82251	2018-04-07	1899-12-30 09:19:00	MORNING	2.47389	4	2018	WET SUMMER	1.096	MIDDLEAGED	F	Group 35	24.3027	Subordinate	0.781191	31.9	15.1	23.2	1.4	106671	183	3.22198	-0.130228	0.0284557	0.066729	0.0434069	0.150545	0.040193	0.129036	-0.100669
Feature1122	Sample1093	ID 218	FREEZEDRIED	RUN2	30009	0.960795	2.30131	2018-04-26	1899-12-30 11:29:00	MORNING	4.47944	4	2018	WET SUMMER	1.734	MIDDLEAGED	M	Group 35	64.7029	Subordinate	2.94786	32.6	12	29	1.8	69071	300	4.01433	0.17167	-0.0473452	0.0429827	0.111701	0.0137206	0.145832	0.100754	-0.0728397
Feature1123	Sample1094	ID 226	FREEZEDRIED	RUN2	27480	1.29071	7.48198	2018-06-13	1899-12-30 12:04:00	MORNING	4.65111	6	2018	DRY WINTER	1.564	MIDDLEAGED	F	Group 3	-155.542	Subordinate	2.73013	24.2	5.4	20.7	0	205602	148	3.00724	-0.182227	0.0352096	-0.0032552	0.00642647	0.248553	-0.0527928	0.00540554	-0.00708871
Feature1124	Sample1095	ID 228	FREEZEDRIED	RUN2	10900	2.33284	6.98539	2018-06-29	1899-12-30 16:38:00	AFTERNOON	9.15861	6	2018	DRY WINTER	1.605	MIDDLEAGED	M	Group 3	-132.779	Subordinate	0.175216	24.3	-1.2	21.2	0	76161	187	3.5982	0.142976	0.209651	0.0148481	-0.123361	-0.233993	0.206375	0.207596	0.108069
Feature1125	Sample1096	ID 225	FREEZEDRIED	RUN2	19328	1.87404	11.2764	2018-06-30	1899-12-30 11:29:00	MORNING	4.0075	6	2018	DRY WINTER	1.611	MIDDLEAGED	F	Group 3	-231.53	Subordinate	2.1468	26	0	19	0	217947	199	4.11521	-0.0766427	-0.126732	0.0157847	-0.0895748	0.246856	0.0756337	0.024954	0.058541
Feature1126	Sample1097	ID 214	FREEZEDRIED	RUN2	29258	3.18284	5.76167	2018-06-30	1899-12-30 15:47:00	AFTERNOON	8.3075	6	2018	DRY WINTER	2.189	MIDDLEAGED	M	Group 35	29.9564	Subordinate	6.4468	26	0	25.7	0	168578	325	4.72128	0.148551	-0.107554	0.0686782	-0.0536181	0.154664	0.232485	0.199708	0.0102143
Feature1127	Sample1098	ID 235	FREEZEDRIED	RUN2	30317	1.61617	3.89802	2018-06-30	1899-12-30 17:21:00	AFTERNOON	9.87417	6	2018	DRY WINTER	1.118	MIDDLEAGED	M	Group 35	6.38968	Subordinate	0.891883	26	0	23.5	0	118178	247	3.69244	0.17799	0.0187876	0.0426464	0.0687768	-0.0370663	0.135446	0.189444	-0.0861375
Feature1128	Sample1099	ID 219	FREEZEDRIED	RUN2	16116	2.2298	1.78991	2018-07-15	1899-12-30 16:53:00	AFTERNOON	9.43	7	2018	DRY WINTER	1.953	MIDDLEAGED	M	Group 35	-22.209	Subordinate	0.380164	18	1.1	16.3	0.6	28847	336	4.77259	0.176388	0.0984516	0.0830563	-0.0383608	-0.225896	0.231992	0.285369	-0.0428262
Feature1129	Sample1100	ID 175	FREEZEDRIED	RUN1	25557	0.829804	15.787	2018-08-01	1899-12-30 18:17:00	AFTERNOON	10.9494	7	2018	DRY WINTER	4.211	MIDDLEAGED	M	Group 35	-91.5889	Dominant	1.78016	30.3	5.6	25.3	0.6	403475	228	4.07136	-0.0563847	-0.145868	0.0956335	-0.142027	0.256975	0.147438	0.125031	0.111434
Feature1130	Sample1101	ID 175	FREEZEDRIED	RUN1	32112	2.33417	4.27831	2018-08-09	1899-12-30 10:45:00	MORNING	3.50528	8	2018	DRY WINTER	4.233	MIDDLEAGED	M	Group 35	-130.528	Dominant	1.6942	19.8	-3.3	15.5	0.2	137382	194	3.19476	-0.0587418	-0.0425145	-0.15433	-0.0300686	0.110422	0.0909313	0.0905337	-0.042877
Feature1131	Sample1102	ID 175	FREEZEDRIED	RUN1	24306	2.05084	5.35152	2018-08-16	1899-12-30 11:02:00	MORNING	3.88167	8	2018	DRY WINTER	4.252	MIDDLEAGED	M	Group 35	-135.732	Dominant	1.97753	29.4	6.8	25.4	0	130073	112	3.23015	-0.0698843	-0.0319805	-0.11268	0.0413096	0.0878992	-0.120382	0.00037186	-0.13553
Feature1132	Sample1103	ID 231	FREEZEDRIED	RUN2	30253	1.76132	5.46262	2018-08-18	1899-12-30 17:37:00	AFTERNOON	10.4942	8	2018	DRY WINTER	1.526	MIDDLEAGED	F	Group 3	-88.6939	Subordinate	0.850706	17.3	1.7	14.1	0	165258	153	3.30547	0.0792563	0.0810495	-0.0389105	0.0135623	-0.121365	2.92e-05	0.134371	-0.133779
Feature1133	Sample1104	ID 35	FROZEN	RUN1	17279	3.26737	6.28963	1999-12-09	1899-12-30 07:25:00	MORNING	1.78944	12	1999	WET SUMMER	0.885	YOUNG	M	Group 6	59.7916	Subordinate	0.639372	36	22	24.7	5.8	108674	93	3.0531	-0.144962	0.0299987	0.0329821	0.0591275	0.00654322	-0.174969	-0.0523483	-0.0775453
Feature1134	Sample1105	ID 221	FREEZEDRIED	RUN2	25797	2.35084	6.55061	2018-08-28	1899-12-30 10:44:00	MORNING	3.77	8	2018	DRY WINTER	2.074	MIDDLEAGED	F	Group 35	-76.4402	Subordinate	1.67753	17.1	-2.4	10.6	0	168989	232	4.24227	0.029474	-0.15136	-0.0240009	-0.0392973	0.201414	0.0813853	0.0617672	-0.0163634
Feature1135	Sample1106	ID 217	FREEZEDRIED	RUN2	18728	4.00103	10.6669	2018-09-04	1899-12-30 08:21:00	MORNING	1.50944	9	2018	DRY WINTER	2.093	MIDDLEAGED	F	Group 35	-101.996	Subordinate	0.0365239	23.4	0.3	6.8	0	199768	147	3.45707	0.140853	0.0429404	-0.0470655	0.0212488	-0.109318	0.0522179	0.174147	-0.109472
Feature1136	Sample1107	ID 235	FREEZEDRIED	RUN2	37087	3.13436	3.28212	2018-09-09	1899-12-30 09:13:00	MORNING	2.46806	9	2018	DRY WINTER	1.312	MIDDLEAGED	M	Group 35	-164.64	Subordinate	0.903191	15.5	0.7	7.9	0	121728	91	2.64687	-0.0846049	0.123745	0.0538951	0.0339948	-0.191834	-0.222245	0.0202568	-0.00235682
Feature1137	Sample1108	ID 233	FREEZEDRIED	RUN2	20909	2.8677	8.62676	2018-09-09	1899-12-30 09:29:00	MORNING	2.73472	9	2018	DRY WINTER	1.521	MIDDLEAGED	M	Group 35	-120.281	Subordinate	1.16986	15.5	0.7	7.9	0	180372	110	3.34002	-0.0977327	0.0544639	0.0614553	0.0868729	-0.0927401	-0.159369	0.113218	-0.090693
Feature1138	Sample1109	ID 232	FREEZEDRIED	RUN2	27180	3.9177	9.74505	2018-09-14	1899-12-30 08:26:00	MORNING	1.77917	9	2018	DRY WINTER	1.534	MIDDLEAGED	F	Group 35	-129.774	Subordinate	0.119857	27.1	-0.2	9.6	0	264866	72	2.04583	-0.150794	0.0658603	-0.140252	0.0207637	-0.201774	-0.118691	0.15345	-0.00794887
Feature1139	Sample1110	ID 211	FREEZEDRIED	RUN2	11938	2.95	2.25528	2018-11-02	1899-12-30 17:33:00	AFTERNOON	11.7394	11	2018	WET SUMMER	2.532	MIDDLEAGED	F	Group 35	134.397	Subordinate	10.5747	29.4	9.1	28.2	0.6	26931	60	2.64487	0.0709389	-0.0255674	-0.0678711	0.138389	-0.236707	-0.280984	0.0178671	0.146259
Feature1140	Sample1111	ID 149	FREEZEDRIED	RUN2	14317	3.01465	29.7867	2018-12-16	1899-12-30 17:54:00	AFTERNOON	12.2436	12	2018	WET SUMMER	5.014	OLD	F	Group 41	167.943	Subordinate	11.1227	42.1	23.2	38.1	18.4	426458	142	3.42055	-0.134408	-0.0575248	0.0790735	0.00495023	0.181323	0.0281302	0.0653189	0.0312678
Feature1141	Sample1112	ID 214	FREEZEDRIED	RUN2	21693	2.26465	7.70096	2018-12-29	1899-12-30 18:39:00	AFTERNOON	12.8914	12	2018	WET SUMMER	2.688	MIDDLEAGED	M	Group 17	5.8398	Subordinate	0.325066	39.3	19.8	36	1.2	167063	188	4.11318	0.170193	0.0725772	0.0539316	-0.0651293	-0.0748	0.102046	0.199533	-0.0762628
Feature1142	Sample1113	ID 230	FREEZEDRIED	RUN2	32477	2.10071	5.50069	2019-01-01	1899-12-30 08:35:00	MORNING	2.79361	12	2018	WET SUMMER	2.047	MIDDLEAGED	M	Group 17	-40.3946	Subordinate	1.80604	35.6	19.8	25.2	0.4	178675	152	2.28717	-0.232785	0.0285326	0.115771	-0.0304308	0.238367	-0.036334	0.0393203	0.0586205
Feature1143	Sample1114	ID 149	FREEZEDRIED	RUN2	26986	1.72609	5.17606	2019-01-19	1899-12-30 19:20:00	AFTERNOON	13.3197	1	2019	WET SUMMER	5.107	OLD	F	Group 41	-98.5629	Subordinate	0.87916	37	20.6	32.2	0.6	139680	163	4.2389	0.044592	-0.106309	-0.0422362	0.0249345	0.186474	-0.0704389	-0.0454579	-0.0541566
Feature1144	Sample1115	ID 149	FREEZEDRIED	RUN2	30366	2.09164	9.12542	2019-01-25	1899-12-30 08:58:00	MORNING	2.87139	1	2019	WET SUMMER	5.123	OLD	F	Group 41	-101.531	Subordinate	1.71953	40.3	21.7	30.9	0.6	277114	178	4.26934	0.0184476	-0.197225	0.0653837	-0.0781798	0.266697	-0.0443528	-0.033289	0.0542392
Feature1145	Sample1116	ID 149	FREEZEDRIED	RUN2	19286	1.12609	15.3272	2019-01-26	1899-12-30 19:56:00	AFTERNOON	13.8244	1	2019	WET SUMMER	5.126	OLD	F	Group 41	-137.487	Subordinate	1.47916	42.5	18.2	35.9	0.6	295608	160	4.28701	0.0399736	-0.164183	0.0209779	-0.0330912	0.24871	-0.0483758	-0.0352831	0.0343034
Feature1146	Sample1117	ID 149	FREEZEDRIED	RUN2	20878	2.74164	35.8795	2019-01-27	1899-12-30 08:19:00	MORNING	2.19417	1	2019	WET SUMMER	5.129	OLD	F	Group 41	-121.721	Subordinate	1.06953	40.9	19.1	28.5	0.6	749093	146	4.07473	-0.00140893	-0.175949	-0.0221627	-0.0676089	0.232007	-0.0177784	-0.062259	0.0550659
Feature1147	Sample1118	ID 221	FREEZEDRIED	RUN2	36774	2.615	2.5019	2019-02-13	1899-12-30 08:55:00	MORNING	2.57222	2	2019	WET SUMMER	2.537	MIDDLEAGED	F	Group 35	3.37231	Subordinate	1.22047	35.4	20.4	27	11.8	92025	145	3.38644	-0.0911801	-0.0192657	-0.0962259	-0.0234218	0.140878	-0.148101	0.00213916	-0.0324423
Feature1148	Sample1119	ID 149	FREEZEDRIED	RUN2	26426	1.10419	10.3183	2019-03-12	1899-12-30 19:11:00	AFTERNOON	12.5567	3	2019	WET SUMMER	5.249	OLD	F	Group 41	123.112	Subordinate	1.34008	36.2	13.1	25.7	44	272673	99	2.9933	0.13289	-0.107655	0.0290885	0.130661	-0.00485064	-0.191595	-0.0339262	0.0030585
Feature1149	Sample1120	ID 36	FROZEN	RUN1	47683	3.33191	4.98012	2000-11-01	1899-12-30 08:05:00	MORNING	2.26889	10	2000	WET SUMMER	1.214	MIDDLEAGED	M	Group 6	9.07272	Subordinate	0.544668	34.4	10	19.7	2.8	237468	219	3.64867	-0.108762	-0.00962944	0.056702	0.0513644	0.197438	0.0472301	-0.00564952	-0.0532293
Feature1150	Sample1121	ID 7	FROZEN	RUN1	26506	1.10103	0.886411	2000-09-24	1899-12-30 11:15:00	MORNING	4.80139	9	2000	DRY WINTER	0.551	YOUNG	M	Group 39	119.09	Subordinate	2.93652	32.7	15.1	30.1	9.8	23499	377	4.51094	0.17414	0.0627107	0.0855173	0.0054534	-0.0630456	0.153074	0.204492	-0.0658521
Feature1151	Sample1122	ID 79	FROZEN	RUN1	21084	1.66667	3.28895	2000-11-13	1899-12-30 18:50:00	AFTERNOON	13.14	11	2000	WET SUMMER	2.775	MIDDLEAGED	M	Group 36	28.6994	Dominant	0.899807	28	18.1	23.6	1.8	69342	60	1.39576	-0.191908	0.198235	0.0661726	0.00743875	-0.185109	-0.189535	0.0122696	0.0891081
Feature1152	Sample1123	ID 38	FREEZEDRIED	RUN1	27794	3.14164	9.45328	2001-01-17	1899-12-30 07:55:00	MORNING	1.92083	1	2001	WET SUMMER	1.46	MIDDLEAGED	M	Group 7	-74.3123	Subordinate	0.669531	37.6	12	25.8	11.4	262746	142	3.22961	-0.157546	-0.0190294	0.0704944	0.0641716	0.210311	-0.115496	-0.0351209	-0.0633178
Feature1153	Sample1124	ID 8	FROZEN	RUN1	38306	3.89164	3.55562	2001-01-17	1899-12-30 07:10:00	MORNING	1.17083	1	2001	WET SUMMER	0.274	YOUNG	M	Group 39	-14.7791	Subordinate	0	37.6	12	17.5	11.4	136201	89	2.15501	-0.195701	0.0679352	-0.169461	0.00102763	-0.168626	-0.118217	-0.096209	-0.00159213
Feature1154	Sample1125	ID 70	FREEZEDRIED	RUN1	18684	1.49275	0.467901	2001-01-30	1899-12-30 19:34:00	AFTERNOON	13.3942	1	2001	WET SUMMER	2.359	MIDDLEAGED	F	Group 36	222.661	Subordinate	1.11249	33.4	20.7	32.5	13.4	8738	155	3.71812	0.185393	0.0213494	0.0697854	0.0737622	-0.18635	-0.0807019	0.0361703	-0.0382004
Feature1155	Sample1126	ID 63	FROZEN	RUN1	18743	2.17221	6.6894	2001-03-17	1899-12-30 09:45:00	MORNING	3.07417	3	2001	WET SUMMER	1.545	MIDDLEAGED	F	Group 26	-106.629	Subordinate	1.69651	35.3	15	28.9	3.2	125376	81	2.21914	-0.175003	0.126798	-0.008341	0.0372861	0.0069855	-0.180458	-0.039862	-0.0439063
Feature1156	Sample1127	ID 81	FREEZEDRIED	RUN1	27772	0.505542	2.30131	2001-03-24	1899-12-30 11:25:00	MORNING	4.68306	3	2001	WET SUMMER	2.288	MIDDLEAGED	M	Group 36	-60.0078	Subordinate	3.36317	28.2	16.5	23.1	28	63911	105	2.47815	-0.171325	0.1329	0.0700502	0.018211	-0.114811	-0.184187	0.026478	-0.0549805
Feature1157	Sample1128	ID 80	FROZEN	RUN4	57210	4.94164	0.493343	2001-01-09	1899-12-30 06:07:00	MORNING	0.225278	1	2001	WET SUMMER	2.756	MIDDLEAGED	M	Group 36	6.55621	Subordinate	0	41.6	15.3	15.3	12.6	28200	301	4.03663	0.0617705	0.0191565	0.0469065	0.0375105	-0.0862963	0.169961	-0.0471425	-0.0409385
Feature1158	Sample1129	ID 63	FROZEN	RUN1	16658	1.45419	1.4008	2001-03-30	1899-12-30 18:50:00	AFTERNOON	12.0514	3	2001	WET SUMMER	1.581	MIDDLEAGED	F	Group 26	-46.1231	Subordinate	0.990084	35.9	15	29.1	35.2	23331	207	3.27709	0.109859	0.0542494	-0.20589	-0.0471476	-0.300236	0.138469	0.134655	-0.0345266
Feature1159	Sample1130	ID 36	FROZEN	RUN1	16475	2.8608	9.39701	2001-04-12	1899-12-30 09:35:00	MORNING	2.69611	4	2001	WET SUMMER	1.658	MIDDLEAGED	M	Group 6	-106.291	Subordinate	1.04786	31.4	15.6	25.2	72.4	154814	73	2.17152	-0.176512	0.107941	0.0317844	0.0438724	-0.124012	-0.133618	0.118501	-0.0683449
Feature1160	Sample1131	ID 8	FROZEN	RUN1	16113	1.73947	0.520335	2001-04-12	1899-12-30 17:55:00	AFTERNOON	11.0294	4	2001	WET SUMMER	0.507	YOUNG	M	Group 39	38.9896	Subordinate	0.737714	31.4	15.6	28.5	72.4	8396	306	4.35634	0.196326	0.175834	0.112449	-0.116943	-0.288531	0.214572	0.326065	0.0101556
Feature1161	Sample1132	ID 81	FREEZEDRIED	RUN1	25578	1.69413	5.24484	2001-04-20	1899-12-30 10:45:00	MORNING	3.79528	4	2001	WET SUMMER	2.362	MIDDLEAGED	M	Group 36	1.21053	Subordinate	2.21452	27.8	16.1	23.3	96.2	134152	128	3.13482	-0.0422355	0.0717302	0.0131511	-0.00167703	0.0152457	-0.0790357	0.126798	-0.0421917
Feature1162	Sample1133	ID 79	FREEZEDRIED	RUN1	17597	2.83705	11.2764	2001-05-05	1899-12-30 10:05:00	MORNING	2.99333	5	2001	DRY WINTER	3.249	MIDDLEAGED	M	Group 36	14.5877	Dominant	1.17058	28.1	13.5	20.6	106.2	198430	86	3.23262	-0.0171191	-0.025689	-0.150267	0.0468733	-0.047361	-0.241805	-0.0260158	-0.046724
Feature1163	Sample1134	ID 38	FROZEN	RUN1	32432	4.19413	4.61607	2001-04-24	1899-12-30 08:15:00	MORNING	1.26028	4	2001	WET SUMMER	1.726	MIDDLEAGED	M	Group 7	17.6354	Subordinate	0	30.4	14.8	15.6	79.8	149709	145	2.46814	-0.226988	0.113174	0.0407087	0.0316039	-0.168097	0.0817776	0.0724812	-0.0502385
Feature1164	Sample1135	ID 7	FREEZEDRIED	RUN1	20698	2.83705	2.35626	2001-05-17	1899-12-30 10:05:00	MORNING	2.88083	5	2001	DRY WINTER	1.195	MIDDLEAGED	M	Group 39	34.2675	Subordinate	1.17058	27.4	7.5	20.5	45.6	48766	115	3.22582	-0.146961	0.0134667	0.0347394	0.049676	0.102729	-0.152731	-0.0271443	-0.0947231
Feature1165	Sample1136	ID 4	FREEZEDRIED	RUN1	30979	2.83705	5.69927	2001-05-17	1899-12-30 10:05:00	MORNING	2.88083	5	2001	DRY WINTER	2.573	MIDDLEAGED	M	Group 39	66.4944	Subordinate	1.17058	27.4	7.5	20.5	45.6	176555	78	2.05107	-0.195461	0.155879	0.0132084	-0.0137445	-0.0961044	-0.101088	0.14731	0.0105249
Feature1166	Sample1137	ID 81	FREEZEDRIED	RUN1	12841	1.66314	0.27902	2001-07-13	1899-12-30 17:27:00	AFTERNOON	9.99056	7	2001	DRY WINTER	2.592	MIDDLEAGED	M	Group 37	-46.704	Subordinate	0.946831	25.8	4.9	23.9	0	3586	151	2.51921	0.126547	0.171119	-0.0217463	-0.0471598	-0.319413	0.0835864	-0.0498973	0.145847
Feature1167	Sample1138	ID 4	FREEZEDRIED	RUN1	22594	0.5	15.1798	2001-09-06	1899-12-30 11:54:00	MORNING	5.10361	9	2001	DRY WINTER	2.879	MIDDLEAGED	M	Group 39	-20.8123	Subordinate	3.58652	27.1	-0.3	25.1	1.6	342976	184	4.01976	-0.0260402	-0.159838	0.0585943	-0.00804036	0.289463	0.0016019	-0.0167874	0.0146343
Feature1168	Sample1139	ID 36	FROZEN	RUN1	29685	2.18436	8.01369	2001-09-07	1899-12-30 10:10:00	MORNING	3.38861	9	2001	DRY WINTER	2.063	MIDDLEAGED	M	Group 6	-33.5603	Subordinate	1.85319	25	3.3	13.6	1.6	237873	125	2.99593	-0.0898608	-0.042285	3.61e-05	0.0330862	0.134382	-0.152911	-0.0238538	0.0284645
Feature1169	Sample1140	ID 81	FROZEN	RUN1	14685	0.85103	6.36572	2001-09-15	1899-12-30 11:30:00	MORNING	4.87306	9	2001	DRY WINTER	2.767	MIDDLEAGED	M	Group 37	-57.0813	Subordinate	3.18652	22.4	-0.4	17.1	1.6	93483	93	3.47911	-0.0822269	-0.0664278	-0.074633	0.0120554	0.0513927	-0.213528	-0.0332957	0.0379976
Feature1170	Sample1141	ID 70	FREEZEDRIED	RUN1	33915	1.10103	5.35152	2001-09-20	1899-12-30 11:15:00	MORNING	4.71917	9	2001	DRY WINTER	2.997	MIDDLEAGED	F	Group 36	17.5331	Subordinate	2.93652	15.5	6.8	12.8	16.6	181499	114	2.01901	-0.182034	0.0868673	0.0481999	0.0485532	-0.111623	-0.211697	0.000201785	-0.029456
Feature1171	Sample1142	ID 79	FROZEN	RUN1	24761	4.7677	4.75511	2001-09-26	1899-12-30 07:35:00	MORNING	1.16833	9	2001	DRY WINTER	3.644	MIDDLEAGED	M	Group 37	-119.813	Subordinate	0	27.7	7.5	14.6	28.2	117739	108	3.13645	-0.156066	-0.0144317	0.0673489	0.0321097	0.0615377	-0.199152	0.0129665	0.0185878
Feature1172	Sample1143	ID 1	FROZEN	RUN1	21441	2.02746	3.59612	1997-04-15	1899-12-30 10:25:00	MORNING	3.50417	4	1997	WET SUMMER	1.282	MIDDLEAGED	F	Group 39	-47.1206	Subordinate	1.88119	27.6	10	21.7	25.2	77103	75	1.9942	-0.0712591	0.0149368	-0.229628	-0.0285657	-0.183427	-0.188947	0.0983682	0.0560315

## Sheet: Fig. 3a
Source data 2: Source data to generate Figure 3a.
Description: Relative abundances of each .genus at half an hour time intervals across the day
Time_interval	Genus	Relative_abundance
(0,0.5]	Clostridium sensu stricto 1	1.49853
(0,0.5]	Blautia	0.430669
(0,0.5]	Unknown Lachnospiraceae	0.433525
(0,0.5]	Enterococcus	0.888251
(0,0.5]	[Ruminococcus] torques group	0.509694
(0,0.5]	Bacteroides	0.635842
(0,0.5]	Paeniclostridium	0.446442
(0,0.5]	Romboutsia	0.339201
(0,0.5]	Lachnoclostridium	0.163597
(0,0.5]	Lactococcus	0.00198633
(0,0.5]	Peptococcus	0.0623086
(0,0.5]	Helicobacter	0.00662293
(0,0.5]	Unknown Bacillaceae	0.0295793
(0,0.5]	Raoultibacter	0.00475786
(0,0.5]	Cellulomonas	0.00302738
(0,0.5]	Eubacterium	0.000560933
(0,0.5]	Other	2.5454
(0.5,1]	Clostridium sensu stricto 1	7.74873
(0.5,1]	Blautia	2.10758
(0.5,1]	Unknown Lachnospiraceae	2.0456
(0.5,1]	Enterococcus	1.49088
(0.5,1]	[Ruminococcus] torques group	1.66623
(0.5,1]	Bacteroides	0.976527
(0.5,1]	Paeniclostridium	1.15529
(0.5,1]	Romboutsia	1.65518
(0.5,1]	Lachnoclostridium	0.605799
(0.5,1]	Lactococcus	0.30883
(0.5,1]	Peptococcus	0.289626
(0.5,1]	Helicobacter	0.0899138
(0.5,1]	Unknown Bacillaceae	0.0875096
(0.5,1]	Raoultibacter	0.012947
(0.5,1]	Cellulomonas	0.017274
(0.5,1]	Eubacterium	0.0169872
(0.5,1]	Other	6.7251
(1,1.5]	Clostridium sensu stricto 1	15.855
(1,1.5]	Blautia	2.63536
(1,1.5]	Unknown Lachnospiraceae	2.54128
(1,1.5]	Enterococcus	2.84026
(1,1.5]	[Ruminococcus] torques group	2.35684
(1,1.5]	Bacteroides	1.26527
(1,1.5]	Paeniclostridium	3.16056
(1,1.5]	Romboutsia	1.9338
(1,1.5]	Lachnoclostridium	0.860596
(1,1.5]	Lactococcus	0.994575
(1,1.5]	Peptococcus	0.323077
(1,1.5]	Helicobacter	0.129052
(1,1.5]	Unknown Bacillaceae	0.247348
(1,1.5]	Raoultibacter	0.0315989
(1,1.5]	Cellulomonas	0.0639666
(1,1.5]	Eubacterium	0.00990529
(1,1.5]	Other	8.75155
(1.5,2]	Clostridium sensu stricto 1	31.5217
(1.5,2]	Blautia	6.88489
(1.5,2]	Unknown Lachnospiraceae	6.31551
(1.5,2]	Enterococcus	6.5493
(1.5,2]	[Ruminococcus] torques group	6.24616
(1.5,2]	Bacteroides	5.14411
(1.5,2]	Paeniclostridium	6.40794
(1.5,2]	Romboutsia	3.70163
(1.5,2]	Lachnoclostridium	2.90575
(1.5,2]	Lactococcus	1.26369
(1.5,2]	Peptococcus	1.01859
(1.5,2]	Helicobacter	0.233533
(1.5,2]	Unknown Bacillaceae	0.329052
(1.5,2]	Raoultibacter	0.025852
(1.5,2]	Cellulomonas	0.0408757
(1.5,2]	Eubacterium	0.0108842
(1.5,2]	Other	22.4006
(2,2.5]	Clostridium sensu stricto 1	31.9094
(2,2.5]	Blautia	6.86608
(2,2.5]	Unknown Lachnospiraceae	6.4797
(2,2.5]	Enterococcus	5.07492
(2,2.5]	[Ruminococcus] torques group	5.75669
(2,2.5]	Bacteroides	4.05804
(2,2.5]	Paeniclostridium	5.50168
(2,2.5]	Romboutsia	2.47094
(2,2.5]	Lachnoclostridium	2.07545
(2,2.5]	Lactococcus	1.94679
(2,2.5]	Peptococcus	0.950427
(2,2.5]	Helicobacter	0.166207
(2,2.5]	Unknown Bacillaceae	0.14162
(2,2.5]	Raoultibacter	0.0208798
(2,2.5]	Cellulomonas	0.0422917
(2,2.5]	Eubacterium	0.0084535
(2,2.5]	Other	17.5304
(2.5,3]	Clostridium sensu stricto 1	39.2726
(2.5,3]	Blautia	7.86311
(2.5,3]	Unknown Lachnospiraceae	7.26316
(2.5,3]	Enterococcus	6.58131
(2.5,3]	[Ruminococcus] torques group	6.7887
(2.5,3]	Bacteroides	4.83284
(2.5,3]	Paeniclostridium	7.15617
(2.5,3]	Romboutsia	3.97363
(2.5,3]	Lachnoclostridium	2.80913
(2.5,3]	Lactococcus	1.94451
(2.5,3]	Peptococcus	0.94636
(2.5,3]	Helicobacter	0.287447
(2.5,3]	Unknown Bacillaceae	0.350906
(2.5,3]	Raoultibacter	0.00845017
(2.5,3]	Cellulomonas	0.0125698
(2.5,3]	Eubacterium	0.01157
(2.5,3]	Other	22.8975
(3,3.5]	Clostridium sensu stricto 1	40.3166
(3,3.5]	Blautia	6.594
(3,3.5]	Unknown Lachnospiraceae	7.15107
(3,3.5]	Enterococcus	6.23169
(3,3.5]	[Ruminococcus] torques group	6.54199
(3,3.5]	Bacteroides	4.88495
(3,3.5]	Paeniclostridium	5.93205
(3,3.5]	Romboutsia	5.17897
(3,3.5]	Lachnoclostridium	2.69548
(3,3.5]	Lactococcus	1.22921
(3,3.5]	Peptococcus	1.02416
(3,3.5]	Helicobacter	0.294587
(3,3.5]	Unknown Bacillaceae	0.607439
(3,3.5]	Raoultibacter	0.0832521
(3,3.5]	Cellulomonas	0.0819097
(3,3.5]	Eubacterium	0.0152108
(3,3.5]	Other	26.1375
(3.5,4]	Clostridium sensu stricto 1	27.4393
(3.5,4]	Blautia	5.63811
(3.5,4]	Unknown Lachnospiraceae	5.83242
(3.5,4]	Enterococcus	4.64233
(3.5,4]	[Ruminococcus] torques group	5.00913
(3.5,4]	Bacteroides	4.04337
(3.5,4]	Paeniclostridium	4.57873
(3.5,4]	Romboutsia	2.16832
(3.5,4]	Lachnoclostridium	2.73751
(3.5,4]	Lactococcus	0.936376
(3.5,4]	Peptococcus	0.933096
(3.5,4]	Helicobacter	0.351498
(3.5,4]	Unknown Bacillaceae	1.10979
(3.5,4]	Raoultibacter	0.129006
(3.5,4]	Cellulomonas	0.145358
(3.5,4]	Eubacterium	0.00615266
(3.5,4]	Other	22.2995
(4,4.5]	Clostridium sensu stricto 1	18.2085
(4,4.5]	Blautia	4.0715
(4,4.5]	Unknown Lachnospiraceae	5.43492
(4,4.5]	Enterococcus	2.55257
(4,4.5]	[Ruminococcus] torques group	4.04507
(4,4.5]	Bacteroides	1.82721
(4,4.5]	Paeniclostridium	2.41563
(4,4.5]	Romboutsia	1.42534
(4,4.5]	Lachnoclostridium	2.03212
(4,4.5]	Lactococcus	0.483037
(4,4.5]	Peptococcus	0.796612
(4,4.5]	Helicobacter	0.138703
(4,4.5]	Unknown Bacillaceae	1.03577
(4,4.5]	Raoultibacter	0.164815
(4,4.5]	Cellulomonas	0.160361
(4,4.5]	Eubacterium	0.00430767
(4,4.5]	Other	22.2036
(4.5,5]	Clostridium sensu stricto 1	15.0142
(4.5,5]	Blautia	2.12979
(4.5,5]	Unknown Lachnospiraceae	2.4958
(4.5,5]	Enterococcus	2.168
(4.5,5]	[Ruminococcus] torques group	2.12163
(4.5,5]	Bacteroides	1.97818
(4.5,5]	Paeniclostridium	1.80595
(4.5,5]	Romboutsia	1.06705
(4.5,5]	Lachnoclostridium	0.999042
(4.5,5]	Lactococcus	0.622513
(4.5,5]	Peptococcus	0.365715
(4.5,5]	Helicobacter	0.110155
(4.5,5]	Unknown Bacillaceae	0.249476
(4.5,5]	Raoultibacter	0.0172747
(4.5,5]	Cellulomonas	0.0786339
(4.5,5]	Eubacterium	0.00109954
(4.5,5]	Other	10.7755
(5,5.5]	Clostridium sensu stricto 1	8.04417
(5,5.5]	Blautia	2.35854
(5,5.5]	Unknown Lachnospiraceae	2.01614
(5,5.5]	Enterococcus	1.27019
(5,5.5]	[Ruminococcus] torques group	1.54473
(5,5.5]	Bacteroides	1.04626
(5,5.5]	Paeniclostridium	0.549971
(5,5.5]	Romboutsia	0.811478
(5,5.5]	Lachnoclostridium	0.842688
(5,5.5]	Lactococcus	0.211953
(5,5.5]	Peptococcus	0.29263
(5,5.5]	Helicobacter	0.0406687
(5,5.5]	Unknown Bacillaceae	0.657298
(5,5.5]	Raoultibacter	0.0819014
(5,5.5]	Cellulomonas	0.0861901
(5,5.5]	Eubacterium	0.00574027
(5,5.5]	Other	9.13945
(5.5,6]	Clostridium sensu stricto 1	3.1955
(5.5,6]	Blautia	0.932983
(5.5,6]	Unknown Lachnospiraceae	0.51229
(5.5,6]	Enterococcus	0.114039
(5.5,6]	[Ruminococcus] torques group	0.718301
(5.5,6]	Bacteroides	0.269477
(5.5,6]	Paeniclostridium	0.40383
(5.5,6]	Romboutsia	0.360207
(5.5,6]	Lachnoclostridium	0.3237
(5.5,6]	Lactococcus	0.344004
(5.5,6]	Peptococcus	0.187674
(5.5,6]	Helicobacter	0.0214081
(5.5,6]	Unknown Bacillaceae	0.30639
(5.5,6]	Raoultibacter	0.0250749
(5.5,6]	Cellulomonas	0.0309573
(5.5,6]	Eubacterium	0.00315774
(5.5,6]	Other	5.251
(6,6.5]	Clostridium sensu stricto 1	1.31126
(6,6.5]	Blautia	0.0592158
(6,6.5]	Unknown Lachnospiraceae	0.151397
(6,6.5]	Enterococcus	0.0471214
(6,6.5]	[Ruminococcus] torques group	0.0922607
(6,6.5]	Bacteroides	0.060564
(6,6.5]	Paeniclostridium	0.24509
(6,6.5]	Romboutsia	0.0736378
(6,6.5]	Lachnoclostridium	0.02957
(6,6.5]	Lactococcus	0.00159472
(6,6.5]	Peptococcus	0.00780495
(6,6.5]	Helicobacter	0.00125954
(6,6.5]	Unknown Bacillaceae	0.0849801
(6,6.5]	Raoultibacter	0.0163575
(6,6.5]	Cellulomonas	0.00511836
(6,6.5]	Eubacterium	7.04238e-05
(6,6.5]	Other	0.812697
(6.5,7]	Clostridium sensu stricto 1	0.0939209
(6.5,7]	Blautia	0.20253
(6.5,7]	Unknown Lachnospiraceae	0.0565026
(6.5,7]	Enterococcus	0.00300204
(6.5,7]	[Ruminococcus] torques group	0.156213
(6.5,7]	Bacteroides	0.000643294
(6.5,7]	Paeniclostridium	0.0128659
(6.5,7]	Romboutsia	0.00364533
(6.5,7]	Lachnoclostridium	0.0630428
(6.5,7]	Lactococcus	0.068618
(6.5,7]	Peptococcus	0.0108288
(6.5,7]	Helicobacter	0.000107216
(6.5,7]	Unknown Bacillaceae	0.031843
(6.5,7]	Raoultibacter	0.00568243
(6.5,7]	Cellulomonas	0.00117937
(6.5,7]	Eubacterium	0
(6.5,7]	Other	0.289375
(7,7.5]	Clostridium sensu stricto 1	0.0396403
(7,7.5]	Blautia	0.0952612
(7,7.5]	Unknown Lachnospiraceae	0.0455206
(7,7.5]	Enterococcus	0.0924939
(7,7.5]	[Ruminococcus] torques group	0.167347
(7,7.5]	Bacteroides	0.0777586
(7,7.5]	Paeniclostridium	0.0302318
(7,7.5]	Romboutsia	0.0388101
(7,7.5]	Lachnoclostridium	0.023798
(7,7.5]	Lactococcus	0.00456589
(7,7.5]	Peptococcus	0.0249741
(7,7.5]	Helicobacter	0.0049118
(7,7.5]	Unknown Bacillaceae	0.019578
(7,7.5]	Raoultibacter	0.000760982
(7,7.5]	Cellulomonas	0.000207541
(7,7.5]	Eubacterium	0
(7,7.5]	Other	0.33414
(7.5,8]	Clostridium sensu stricto 1	0.20657
(7.5,8]	Blautia	0.391283
(7.5,8]	Unknown Lachnospiraceae	0.469264
(7.5,8]	Enterococcus	0.0790563
(7.5,8]	[Ruminococcus] torques group	0.340654
(7.5,8]	Bacteroides	0.159787
(7.5,8]	Paeniclostridium	0.0325089
(7.5,8]	Romboutsia	0.0822596
(7.5,8]	Lachnoclostridium	0.368019
(7.5,8]	Lactococcus	0.012067
(7.5,8]	Peptococcus	0.0501577
(7.5,8]	Helicobacter	0.0117165
(7.5,8]	Unknown Bacillaceae	0.161194
(7.5,8]	Raoultibacter	0.0231915
(7.5,8]	Cellulomonas	0.149518
(7.5,8]	Eubacterium	8.72372e-05
(7.5,8]	Other	2.46267
(8,8.5]	Clostridium sensu stricto 1	0.40677
(8,8.5]	Blautia	0.483144
(8,8.5]	Unknown Lachnospiraceae	0.485089
(8,8.5]	Enterococcus	0.76323
(8,8.5]	[Ruminococcus] torques group	0.358662
(8,8.5]	Bacteroides	0.223994
(8,8.5]	Paeniclostridium	0.00573806
(8,8.5]	Romboutsia	0.00993992
(8,8.5]	Lachnoclostridium	0.20195
(8,8.5]	Lactococcus	0.506393
(8,8.5]	Peptococcus	0.0650124
(8,8.5]	Helicobacter	0.00576612
(8,8.5]	Unknown Bacillaceae	0.282086
(8,8.5]	Raoultibacter	0.110348
(8,8.5]	Cellulomonas	0.0396601
(8,8.5]	Eubacterium	0
(8,8.5]	Other	4.05222
(8.5,9]	Clostridium sensu stricto 1	0.367458
(8.5,9]	Blautia	1.84768
(8.5,9]	Unknown Lachnospiraceae	1.42072
(8.5,9]	Enterococcus	0.594554
(8.5,9]	[Ruminococcus] torques group	0.624462
(8.5,9]	Bacteroides	0.241627
(8.5,9]	Paeniclostridium	0.0307848
(8.5,9]	Romboutsia	0.525063
(8.5,9]	Lachnoclostridium	0.739618
(8.5,9]	Lactococcus	0.166314
(8.5,9]	Peptococcus	0.150582
(8.5,9]	Helicobacter	0.0104216
(8.5,9]	Unknown Bacillaceae	0.42567
(8.5,9]	Raoultibacter	0.154599
(8.5,9]	Cellulomonas	0.158169
(8.5,9]	Eubacterium	0.00342527
(8.5,9]	Other	4.53885
(9,9.5]	Clostridium sensu stricto 1	0.808034
(9,9.5]	Blautia	2.14497
(9,9.5]	Unknown Lachnospiraceae	1.50027
(9,9.5]	Enterococcus	0.838133
(9,9.5]	[Ruminococcus] torques group	0.660298
(9,9.5]	Bacteroides	0.113257
(9,9.5]	Paeniclostridium	0.421626
(9,9.5]	Romboutsia	0.404538
(9,9.5]	Lachnoclostridium	0.763036
(9,9.5]	Lactococcus	0.839084
(9,9.5]	Peptococcus	0.238964
(9,9.5]	Helicobacter	0.00538767
(9,9.5]	Unknown Bacillaceae	1.09748
(9,9.5]	Raoultibacter	0.127888
(9,9.5]	Cellulomonas	0.0781549
(9,9.5]	Eubacterium	0.00516784
(9,9.5]	Other	7.95372
(9.5,10]	Clostridium sensu stricto 1	3.23247
(9.5,10]	Blautia	2.509
(9.5,10]	Unknown Lachnospiraceae	2.22071
(9.5,10]	Enterococcus	3.43305
(9.5,10]	[Ruminococcus] torques group	1.63972
(9.5,10]	Bacteroides	0.53367
(9.5,10]	Paeniclostridium	0.343326
(9.5,10]	Romboutsia	0.473158
(9.5,10]	Lachnoclostridium	1.54136
(9.5,10]	Lactococcus	1.86804
(9.5,10]	Peptococcus	0.482812
(9.5,10]	Helicobacter	0.373595
(9.5,10]	Unknown Bacillaceae	1.60904
(9.5,10]	Raoultibacter	0.291416
(9.5,10]	Cellulomonas	0.540393
(9.5,10]	Eubacterium	0.0044597
(9.5,10]	Other	17.9038
(10,10.5]	Clostridium sensu stricto 1	4.37557
(10,10.5]	Blautia	3.42421
(10,10.5]	Unknown Lachnospiraceae	2.49343
(10,10.5]	Enterococcus	4.82253
(10,10.5]	[Ruminococcus] torques group	1.55867
(10,10.5]	Bacteroides	0.558067
(10,10.5]	Paeniclostridium	0.197634
(10,10.5]	Romboutsia	0.955022
(10,10.5]	Lachnoclostridium	1.0487
(10,10.5]	Lactococcus	2.09848
(10,10.5]	Peptococcus	0.555605
(10,10.5]	Helicobacter	0.0125458
(10,10.5]	Unknown Bacillaceae	1.22554
(10,10.5]	Raoultibacter	0.284097
(10,10.5]	Cellulomonas	0.601358
(10,10.5]	Eubacterium	0.0160603
(10,10.5]	Other	16.7725
(10.5,11]	Clostridium sensu stricto 1	4.82854
(10.5,11]	Blautia	0.932236
(10.5,11]	Unknown Lachnospiraceae	1.33078
(10.5,11]	Enterococcus	2.86873
(10.5,11]	[Ruminococcus] torques group	0.672326
(10.5,11]	Bacteroides	0.347268
(10.5,11]	Paeniclostridium	0.706095
(10.5,11]	Romboutsia	0.724761
(10.5,11]	Lachnoclostridium	0.598935
(10.5,11]	Lactococcus	1.56769
(10.5,11]	Peptococcus	0.156395
(10.5,11]	Helicobacter	0.0295684
(10.5,11]	Unknown Bacillaceae	0.783156
(10.5,11]	Raoultibacter	0.198826
(10.5,11]	Cellulomonas	0.200914
(10.5,11]	Eubacterium	0.00236177
(10.5,11]	Other	14.0514
(11,11.5]	Clostridium sensu stricto 1	3.33131
(11,11.5]	Blautia	2.03993
(11,11.5]	Unknown Lachnospiraceae	2.25122
(11,11.5]	Enterococcus	2.47777
(11,11.5]	[Ruminococcus] torques group	1.57336
(11,11.5]	Bacteroides	0.284113
(11,11.5]	Paeniclostridium	2.14994
(11,11.5]	Romboutsia	1.85594
(11,11.5]	Lachnoclostridium	1.16183
(11,11.5]	Lactococcus	1.58469
(11,11.5]	Peptococcus	0.338265
(11,11.5]	Helicobacter	0.0467507
(11,11.5]	Unknown Bacillaceae	1.2276
(11,11.5]	Raoultibacter	0.200605
(11,11.5]	Cellulomonas	0.311671
(11,11.5]	Eubacterium	0.00715781
(11,11.5]	Other	15.1578
(11.5,12]	Clostridium sensu stricto 1	4.51494
(11.5,12]	Blautia	3.73539
(11.5,12]	Unknown Lachnospiraceae	2.60578
(11.5,12]	Enterococcus	3.80785
(11.5,12]	[Ruminococcus] torques group	2.15833
(11.5,12]	Bacteroides	0.628814
(11.5,12]	Paeniclostridium	1.37166
(11.5,12]	Romboutsia	2.13981
(11.5,12]	Lachnoclostridium	1.65817
(11.5,12]	Lactococcus	1.03046
(11.5,12]	Peptococcus	0.525982
(11.5,12]	Helicobacter	0.0206303
(11.5,12]	Unknown Bacillaceae	0.970596
(11.5,12]	Raoultibacter	0.101601
(11.5,12]	Cellulomonas	0.435353
(11.5,12]	Eubacterium	0.00287341
(11.5,12]	Other	15.2918
(12,12.5]	Clostridium sensu stricto 1	3.18908
(12,12.5]	Blautia	2.06096
(12,12.5]	Unknown Lachnospiraceae	2.16916
(12,12.5]	Enterococcus	6.75032
(12,12.5]	[Ruminococcus] torques group	1.40022
(12,12.5]	Bacteroides	0.669279
(12,12.5]	Paeniclostridium	2.05674
(12,12.5]	Romboutsia	1.35229
(12,12.5]	Lachnoclostridium	1.12668
(12,12.5]	Lactococcus	2.95523
(12,12.5]	Peptococcus	0.301066
(12,12.5]	Helicobacter	0.0260105
(12,12.5]	Unknown Bacillaceae	0.761534
(12,12.5]	Raoultibacter	0.069871
(12,12.5]	Cellulomonas	0.0956048
(12,12.5]	Eubacterium	0.0134988
(12,12.5]	Other	15.0024
(12.5,13]	Clostridium sensu stricto 1	4.85062
(12.5,13]	Blautia	2.4215
(12.5,13]	Unknown Lachnospiraceae	2.15179
(12.5,13]	Enterococcus	6.31555
(12.5,13]	[Ruminococcus] torques group	1.78676
(12.5,13]	Bacteroides	0.479018
(12.5,13]	Paeniclostridium	2.11419
(12.5,13]	Romboutsia	2.04708
(12.5,13]	Lachnoclostridium	1.01504
(12.5,13]	Lactococcus	1.95707
(12.5,13]	Peptococcus	0.289797
(12.5,13]	Helicobacter	0.0206258
(12.5,13]	Unknown Bacillaceae	0.57751
(12.5,13]	Raoultibacter	0.0505853
(12.5,13]	Cellulomonas	0.122654
(12.5,13]	Eubacterium	0.0258197
(12.5,13]	Other	10.7744
(13,13.5]	Clostridium sensu stricto 1	5.90903
(13,13.5]	Blautia	2.54152
(13,13.5]	Unknown Lachnospiraceae	1.96122
(13,13.5]	Enterococcus	4.33413
(13,13.5]	[Ruminococcus] torques group	1.45414
(13,13.5]	Bacteroides	0.336818
(13,13.5]	Paeniclostridium	1.64878
(13,13.5]	Romboutsia	1.92296
(13,13.5]	Lachnoclostridium	1.32253
(13,13.5]	Lactococcus	1.11503
(13,13.5]	Peptococcus	0.377106
(13,13.5]	Helicobacter	0.0696375
(13,13.5]	Unknown Bacillaceae	0.52392
(13,13.5]	Raoultibacter	0.2345
(13,13.5]	Cellulomonas	0.115891
(13,13.5]	Eubacterium	0.00464421
(13,13.5]	Other	9.12814
(13.5,14]	Clostridium sensu stricto 1	2.67006
(13.5,14]	Blautia	1.82192
(13.5,14]	Unknown Lachnospiraceae	1.40877
(13.5,14]	Enterococcus	2.42683
(13.5,14]	[Ruminococcus] torques group	0.971399
(13.5,14]	Bacteroides	0.656433
(13.5,14]	Paeniclostridium	1.57333
(13.5,14]	Romboutsia	0.945769
(13.5,14]	Lachnoclostridium	0.512614
(13.5,14]	Lactococcus	0.735314
(13.5,14]	Peptococcus	0.120218
(13.5,14]	Helicobacter	0.0323761
(13.5,14]	Unknown Bacillaceae	0.568621
(13.5,14]	Raoultibacter	0.0405889
(13.5,14]	Cellulomonas	0.161214
(13.5,14]	Eubacterium	0.00161804
(13.5,14]	Other	7.35293
(14,14.5]	Clostridium sensu stricto 1	0.832414
(14,14.5]	Blautia	0.3199
(14,14.5]	Unknown Lachnospiraceae	0.0448537
(14,14.5]	Enterococcus	0.548633
(14,14.5]	[Ruminococcus] torques group	0.0708532
(14,14.5]	Bacteroides	0.0428894
(14,14.5]	Paeniclostridium	0.817046
(14,14.5]	Romboutsia	0.519419
(14,14.5]	Lachnoclostridium	0.01342
(14,14.5]	Lactococcus	0.00531276
(14,14.5]	Peptococcus	0.00361228
(14,14.5]	Helicobacter	0.00331204
(14,14.5]	Unknown Bacillaceae	0.124533
(14,14.5]	Raoultibacter	0.0148354
(14,14.5]	Cellulomonas	0.0210919
(14,14.5]	Eubacterium	0.0194621
(14,14.5]	Other	0.598412

## Sheet: Fig. 4
Source data 3: Data to generate figure 4.
Description: Model estimates from GAM models for each genus for the three temporal scales. Sig_robust indicates whether trend was significant across both frozen and freezedried samples.
Variable	Taxa	Time	est	Sig_robust	Estimate_type
AgeAtSamplingYears	[Ruminococcus] torques group	0.066	-0.466291	TRUE	Model estimate
AgeAtSamplingYears	[Ruminococcus] torques group	0.113935	-0.435522	TRUE	Model estimate
AgeAtSamplingYears	[Ruminococcus] torques group	0.161869	-0.404858	TRUE	Model estimate
AgeAtSamplingYears	[Ruminococcus] torques group	0.209804	-0.374406	TRUE	Model estimate
AgeAtSamplingYears	[Ruminococcus] torques group	0.257739	-0.34427	TRUE	Model estimate
AgeAtSamplingYears	[Ruminococcus] torques group	0.305673	-0.314557	TRUE	Model estimate
AgeAtSamplingYears	[Ruminococcus] torques group	0.353608	-0.285373	TRUE	Model estimate
AgeAtSamplingYears	[Ruminococcus] torques group	0.401543	-0.25682	TRUE	Model estimate
AgeAtSamplingYears	[Ruminococcus] torques group	0.449477	-0.228969	TRUE	Model estimate
AgeAtSamplingYears	[Ruminococcus] torques group	0.497412	-0.20187	TRUE	Model estimate
AgeAtSamplingYears	[Ruminococcus] torques group	0.545347	-0.175572	TRUE	Model estimate
AgeAtSamplingYears	[Ruminococcus] torques group	0.593281	-0.150125	TRUE	Model estimate
AgeAtSamplingYears	[Ruminococcus] torques group	0.641216	-0.125577	TRUE	Model estimate
AgeAtSamplingYears	[Ruminococcus] torques group	0.689151	-0.101978	TRUE	Model estimate
AgeAtSamplingYears	[Ruminococcus] torques group	0.737085	-0.079378	TRUE	Model estimate
AgeAtSamplingYears	[Ruminococcus] torques group	0.78502	-0.0578249	TRUE	Model estimate
AgeAtSamplingYears	[Ruminococcus] torques group	0.832955	-0.037368	TRUE	Model estimate
AgeAtSamplingYears	[Ruminococcus] torques group	0.880889	-0.0180513	TRUE	Model estimate
AgeAtSamplingYears	[Ruminococcus] torques group	0.928824	8.4e-05	TRUE	Model estimate
AgeAtSamplingYears	[Ruminococcus] torques group	0.976759	0.016997	TRUE	Model estimate
AgeAtSamplingYears	[Ruminococcus] torques group	1.02469	0.0326468	TRUE	Model estimate
AgeAtSamplingYears	[Ruminococcus] torques group	1.07263	0.0469925	TRUE	Model estimate
AgeAtSamplingYears	[Ruminococcus] torques group	1.12056	0.059993	TRUE	Model estimate
AgeAtSamplingYears	[Ruminococcus] torques group	1.1685	0.0716076	TRUE	Model estimate
AgeAtSamplingYears	[Ruminococcus] torques group	1.21643	0.0818308	TRUE	Model estimate
AgeAtSamplingYears	[Ruminococcus] torques group	1.26437	0.0907253	TRUE	Model estimate
AgeAtSamplingYears	[Ruminococcus] torques group	1.3123	0.0983621	TRUE	Model estimate
AgeAtSamplingYears	[Ruminococcus] torques group	1.36024	0.104812	TRUE	Model estimate
AgeAtSamplingYears	[Ruminococcus] torques group	1.40817	0.110146	TRUE	Model estimate
AgeAtSamplingYears	[Ruminococcus] torques group	1.45611	0.114434	TRUE	Model estimate
AgeAtSamplingYears	[Ruminococcus] torques group	1.50404	0.117748	TRUE	Model estimate
AgeAtSamplingYears	[Ruminococcus] torques group	1.55197	0.120159	TRUE	Model estimate
AgeAtSamplingYears	[Ruminococcus] torques group	1.59991	0.121741	TRUE	Model estimate
AgeAtSamplingYears	[Ruminococcus] torques group	1.64784	0.122588	TRUE	Model estimate
AgeAtSamplingYears	[Ruminococcus] torques group	1.69578	0.1228	TRUE	Model estimate
AgeAtSamplingYears	[Ruminococcus] torques group	1.74371	0.122477	TRUE	Model estimate
AgeAtSamplingYears	[Ruminococcus] torques group	1.79165	0.121718	TRUE	Model estimate
AgeAtSamplingYears	[Ruminococcus] torques group	1.83958	0.120624	TRUE	Model estimate
AgeAtSamplingYears	[Ruminococcus] torques group	1.88752	0.119293	TRUE	Model estimate
AgeAtSamplingYears	[Ruminococcus] torques group	1.93545	0.117826	TRUE	Model estimate
AgeAtSamplingYears	[Ruminococcus] torques group	1.98339	0.116323	TRUE	Model estimate
AgeAtSamplingYears	[Ruminococcus] torques group	2.03132	0.114883	TRUE	Model estimate
AgeAtSamplingYears	[Ruminococcus] torques group	2.07926	0.113598	TRUE	Model estimate
AgeAtSamplingYears	[Ruminococcus] torques group	2.12719	0.112487	TRUE	Model estimate
AgeAtSamplingYears	[Ruminococcus] torques group	2.17513	0.11153	TRUE	Model estimate
AgeAtSamplingYears	[Ruminococcus] torques group	2.22306	0.110704	TRUE	Model estimate
AgeAtSamplingYears	[Ruminococcus] torques group	2.27099	0.109988	TRUE	Model estimate
AgeAtSamplingYears	[Ruminococcus] torques group	2.31893	0.109362	TRUE	Model estimate
AgeAtSamplingYears	[Ruminococcus] torques group	2.36686	0.108803	TRUE	Model estimate
AgeAtSamplingYears	[Ruminococcus] torques group	2.4148	0.10829	TRUE	Model estimate
AgeAtSamplingYears	[Ruminococcus] torques group	2.46273	0.107802	TRUE	Model estimate
AgeAtSamplingYears	[Ruminococcus] torques group	2.51067	0.107318	TRUE	Model estimate
AgeAtSamplingYears	[Ruminococcus] torques group	2.5586	0.106815	TRUE	Model estimate
AgeAtSamplingYears	[Ruminococcus] torques group	2.60654	0.106274	TRUE	Model estimate
AgeAtSamplingYears	[Ruminococcus] torques group	2.65447	0.105671	TRUE	Model estimate
AgeAtSamplingYears	[Ruminococcus] torques group	2.70241	0.104987	TRUE	Model estimate
AgeAtSamplingYears	[Ruminococcus] torques group	2.75034	0.104199	TRUE	Model estimate
AgeAtSamplingYears	[Ruminococcus] torques group	2.79828	0.103292	TRUE	Model estimate
AgeAtSamplingYears	[Ruminococcus] torques group	2.84621	0.102278	TRUE	Model estimate
AgeAtSamplingYears	[Ruminococcus] torques group	2.89415	0.10118	TRUE	Model estimate
AgeAtSamplingYears	[Ruminococcus] torques group	2.94208	0.100019	TRUE	Model estimate
AgeAtSamplingYears	[Ruminococcus] torques group	2.99002	0.0988185	TRUE	Model estimate
AgeAtSamplingYears	[Ruminococcus] torques group	3.03795	0.0976004	TRUE	Model estimate
AgeAtSamplingYears	[Ruminococcus] torques group	3.08588	0.096387	TRUE	Model estimate
AgeAtSamplingYears	[Ruminococcus] torques group	3.13382	0.0952005	TRUE	Model estimate
AgeAtSamplingYears	[Ruminococcus] torques group	3.18175	0.0940633	TRUE	Model estimate
AgeAtSamplingYears	[Ruminococcus] torques group	3.22969	0.0929977	TRUE	Model estimate
AgeAtSamplingYears	[Ruminococcus] torques group	3.27762	0.092026	TRUE	Model estimate
AgeAtSamplingYears	[Ruminococcus] torques group	3.32556	0.0911704	TRUE	Model estimate
AgeAtSamplingYears	[Ruminococcus] torques group	3.37349	0.0904533	TRUE	Model estimate
AgeAtSamplingYears	[Ruminococcus] torques group	3.42143	0.0898969	TRUE	Model estimate
AgeAtSamplingYears	[Ruminococcus] torques group	3.46936	0.0895236	TRUE	Model estimate
AgeAtSamplingYears	[Ruminococcus] torques group	3.5173	0.0893556	TRUE	Model estimate
AgeAtSamplingYears	[Ruminococcus] torques group	3.56523	0.0894152	TRUE	Model estimate
AgeAtSamplingYears	[Ruminococcus] torques group	3.61317	0.0897247	TRUE	Model estimate
AgeAtSamplingYears	[Ruminococcus] torques group	3.6611	0.0903064	TRUE	Model estimate
AgeAtSamplingYears	[Ruminococcus] torques group	3.70904	0.0911826	TRUE	Model estimate
AgeAtSamplingYears	[Ruminococcus] torques group	3.75697	0.0923756	TRUE	Model estimate
AgeAtSamplingYears	[Ruminococcus] torques group	3.8049	0.0939077	TRUE	Model estimate
AgeAtSamplingYears	[Ruminococcus] torques group	3.85284	0.0957914	TRUE	Model estimate
AgeAtSamplingYears	[Ruminococcus] torques group	3.90077	0.0980125	TRUE	Model estimate
AgeAtSamplingYears	[Ruminococcus] torques group	3.94871	0.100552	TRUE	Model estimate
AgeAtSamplingYears	[Ruminococcus] torques group	3.99664	0.103392	TRUE	Model estimate
AgeAtSamplingYears	[Ruminococcus] torques group	4.04458	0.106514	TRUE	Model estimate
AgeAtSamplingYears	[Ruminococcus] torques group	4.09251	0.109898	TRUE	Model estimate
AgeAtSamplingYears	[Ruminococcus] torques group	4.14045	0.113526	TRUE	Model estimate
AgeAtSamplingYears	[Ruminococcus] torques group	4.18838	0.117379	TRUE	Model estimate
AgeAtSamplingYears	[Ruminococcus] torques group	4.23632	0.121439	TRUE	Model estimate
AgeAtSamplingYears	[Ruminococcus] torques group	4.28425	0.125687	TRUE	Model estimate
AgeAtSamplingYears	[Ruminococcus] torques group	4.33219	0.130104	TRUE	Model estimate
AgeAtSamplingYears	[Ruminococcus] torques group	4.38012	0.134672	TRUE	Model estimate
AgeAtSamplingYears	[Ruminococcus] torques group	4.42806	0.139371	TRUE	Model estimate
AgeAtSamplingYears	[Ruminococcus] torques group	4.47599	0.144184	TRUE	Model estimate
AgeAtSamplingYears	[Ruminococcus] torques group	4.52392	0.149091	TRUE	Model estimate
AgeAtSamplingYears	[Ruminococcus] torques group	4.57186	0.154074	TRUE	Model estimate
AgeAtSamplingYears	[Ruminococcus] torques group	4.61979	0.159114	TRUE	Model estimate
AgeAtSamplingYears	[Ruminococcus] torques group	4.66773	0.164193	TRUE	Model estimate
AgeAtSamplingYears	[Ruminococcus] torques group	4.71566	0.169291	TRUE	Model estimate
AgeAtSamplingYears	[Ruminococcus] torques group	4.7636	0.17439	TRUE	Model estimate
AgeAtSamplingYears	[Ruminococcus] torques group	4.81153	0.179472	TRUE	Model estimate
AgeAtSamplingYears	[Ruminococcus] torques group	4.85947	0.184517	TRUE	Model estimate
AgeAtSamplingYears	[Ruminococcus] torques group	4.9074	0.189507	TRUE	Model estimate
AgeAtSamplingYears	[Ruminococcus] torques group	4.95534	0.194424	TRUE	Model estimate
AgeAtSamplingYears	[Ruminococcus] torques group	5.00327	0.199248	TRUE	Model estimate
AgeAtSamplingYears	[Ruminococcus] torques group	5.05121	0.203961	TRUE	Model estimate
AgeAtSamplingYears	[Ruminococcus] torques group	5.09914	0.208544	TRUE	Model estimate
AgeAtSamplingYears	[Ruminococcus] torques group	5.14708	0.212979	TRUE	Model estimate
AgeAtSamplingYears	[Ruminococcus] torques group	5.19501	0.217246	TRUE	Model estimate
AgeAtSamplingYears	[Ruminococcus] torques group	5.24294	0.221333	TRUE	Model estimate
AgeAtSamplingYears	[Ruminococcus] torques group	5.29088	0.225237	TRUE	Model estimate
AgeAtSamplingYears	[Ruminococcus] torques group	5.33881	0.228961	TRUE	Model estimate
AgeAtSamplingYears	[Ruminococcus] torques group	5.38675	0.232507	TRUE	Model estimate
AgeAtSamplingYears	[Ruminococcus] torques group	5.43468	0.235877	TRUE	Model estimate
AgeAtSamplingYears	[Ruminococcus] torques group	5.48262	0.239073	TRUE	Model estimate
AgeAtSamplingYears	[Ruminococcus] torques group	5.53055	0.242096	TRUE	Model estimate
AgeAtSamplingYears	[Ruminococcus] torques group	5.57849	0.24495	TRUE	Model estimate
AgeAtSamplingYears	[Ruminococcus] torques group	5.62642	0.247636	TRUE	Model estimate
AgeAtSamplingYears	[Ruminococcus] torques group	5.67436	0.250156	TRUE	Model estimate
AgeAtSamplingYears	[Ruminococcus] torques group	5.72229	0.252512	TRUE	Model estimate
AgeAtSamplingYears	[Ruminococcus] torques group	5.77023	0.254705	TRUE	Model estimate
AgeAtSamplingYears	[Ruminococcus] torques group	5.81816	0.256739	TRUE	Model estimate
AgeAtSamplingYears	[Ruminococcus] torques group	5.8661	0.258615	TRUE	Model estimate
AgeAtSamplingYears	[Ruminococcus] torques group	5.91403	0.260334	TRUE	Model estimate
AgeAtSamplingYears	[Ruminococcus] torques group	5.96196	0.2619	TRUE	Model estimate
AgeAtSamplingYears	[Ruminococcus] torques group	6.0099	0.263313	TRUE	Model estimate
AgeAtSamplingYears	[Ruminococcus] torques group	6.05783	0.264577	TRUE	Model estimate
AgeAtSamplingYears	[Ruminococcus] torques group	6.10577	0.265692	TRUE	Model estimate
AgeAtSamplingYears	[Ruminococcus] torques group	6.1537	0.266662	TRUE	Model estimate
AgeAtSamplingYears	[Ruminococcus] torques group	6.20164	0.267487	TRUE	Model estimate
AgeAtSamplingYears	[Ruminococcus] torques group	6.24957	0.268171	TRUE	Model estimate
AgeAtSamplingYears	[Ruminococcus] torques group	6.29751	0.268714	TRUE	Model estimate
AgeAtSamplingYears	[Ruminococcus] torques group	6.34544	0.269119	TRUE	Model estimate
AgeAtSamplingYears	[Ruminococcus] torques group	6.39338	0.269389	TRUE	Model estimate
AgeAtSamplingYears	[Ruminococcus] torques group	6.44131	0.269524	TRUE	Model estimate
AgeAtSamplingYears	[Ruminococcus] torques group	6.48925	0.269527	TRUE	Model estimate
AgeAtSamplingYears	[Ruminococcus] torques group	6.53718	0.269401	TRUE	Model estimate
AgeAtSamplingYears	[Ruminococcus] torques group	6.58512	0.269146	TRUE	Model estimate
AgeAtSamplingYears	[Ruminococcus] torques group	6.63305	0.268765	TRUE	Model estimate
AgeAtSamplingYears	[Ruminococcus] torques group	6.68098	0.26826	TRUE	Model estimate
AgeAtSamplingYears	[Ruminococcus] torques group	6.72892	0.267633	TRUE	Model estimate
AgeAtSamplingYears	[Ruminococcus] torques group	6.77685	0.266886	TRUE	Model estimate
AgeAtSamplingYears	[Ruminococcus] torques group	6.82479	0.266021	TRUE	Model estimate
AgeAtSamplingYears	[Ruminococcus] torques group	6.87272	0.265041	TRUE	Model estimate
AgeAtSamplingYears	[Ruminococcus] torques group	6.92066	0.263946	TRUE	Model estimate
AgeAtSamplingYears	[Ruminococcus] torques group	6.96859	0.262739	TRUE	Model estimate
AgeAtSamplingYears	[Ruminococcus] torques group	7.01653	0.261422	TRUE	Model estimate
AgeAtSamplingYears	[Ruminococcus] torques group	7.06446	0.259997	TRUE	Model estimate
AgeAtSamplingYears	[Ruminococcus] torques group	7.1124	0.258466	TRUE	Model estimate
AgeAtSamplingYears	[Ruminococcus] torques group	7.16033	0.25683	TRUE	Model estimate
AgeAtSamplingYears	[Ruminococcus] torques group	7.20827	0.255093	TRUE	Model estimate
AgeAtSamplingYears	[Ruminococcus] torques group	7.2562	0.253256	TRUE	Model estimate
AgeAtSamplingYears	[Ruminococcus] torques group	7.30414	0.251321	TRUE	Model estimate
AgeAtSamplingYears	[Ruminococcus] torques group	7.35207	0.24929	TRUE	Model estimate
AgeAtSamplingYears	[Ruminococcus] torques group	7.40001	0.247165	TRUE	Model estimate
AgeAtSamplingYears	[Ruminococcus] torques group	7.44794	0.244948	TRUE	Model estimate
AgeAtSamplingYears	[Ruminococcus] torques group	7.49587	0.24264	TRUE	Model estimate
AgeAtSamplingYears	[Ruminococcus] torques group	7.54381	0.240245	TRUE	Model estimate
AgeAtSamplingYears	[Ruminococcus] torques group	7.59174	0.237764	TRUE	Model estimate
AgeAtSamplingYears	[Ruminococcus] torques group	7.63968	0.235199	TRUE	Model estimate
AgeAtSamplingYears	[Ruminococcus] torques group	7.68761	0.232551	TRUE	Model estimate
AgeAtSamplingYears	[Ruminococcus] torques group	7.73555	0.229824	TRUE	Model estimate
AgeAtSamplingYears	[Ruminococcus] torques group	7.78348	0.227019	TRUE	Model estimate
AgeAtSamplingYears	[Ruminococcus] torques group	7.83142	0.224137	TRUE	Model estimate
AgeAtSamplingYears	[Ruminococcus] torques group	7.87935	0.221182	TRUE	Model estimate
AgeAtSamplingYears	[Ruminococcus] torques group	7.92729	0.218155	TRUE	Model estimate
AgeAtSamplingYears	[Ruminococcus] torques group	7.97522	0.215057	TRUE	Model estimate
AgeAtSamplingYears	[Ruminococcus] torques group	8.02316	0.211892	TRUE	Model estimate
AgeAtSamplingYears	[Ruminococcus] torques group	8.07109	0.208661	TRUE	Model estimate
AgeAtSamplingYears	[Ruminococcus] torques group	8.11903	0.205365	TRUE	Model estimate
AgeAtSamplingYears	[Ruminococcus] torques group	8.16696	0.202008	TRUE	Model estimate
AgeAtSamplingYears	[Ruminococcus] torques group	8.21489	0.19859	TRUE	Model estimate
AgeAtSamplingYears	[Ruminococcus] torques group	8.26283	0.195115	TRUE	Model estimate
AgeAtSamplingYears	[Ruminococcus] torques group	8.31076	0.191584	TRUE	Model estimate
AgeAtSamplingYears	[Ruminococcus] torques group	8.3587	0.187998	TRUE	Model estimate
AgeAtSamplingYears	[Ruminococcus] torques group	8.40663	0.184361	TRUE	Model estimate
AgeAtSamplingYears	[Ruminococcus] torques group	8.45457	0.180673	TRUE	Model estimate
AgeAtSamplingYears	[Ruminococcus] torques group	8.5025	0.176938	TRUE	Model estimate
AgeAtSamplingYears	[Ruminococcus] torques group	8.55044	0.173156	TRUE	Model estimate
AgeAtSamplingYears	[Ruminococcus] torques group	8.59837	0.169331	TRUE	Model estimate
AgeAtSamplingYears	[Ruminococcus] torques group	8.64631	0.165463	TRUE	Model estimate
AgeAtSamplingYears	[Ruminococcus] torques group	8.69424	0.161556	TRUE	Model estimate
AgeAtSamplingYears	[Ruminococcus] torques group	8.74218	0.15761	TRUE	Model estimate
AgeAtSamplingYears	[Ruminococcus] torques group	8.79011	0.153628	TRUE	Model estimate
AgeAtSamplingYears	[Ruminococcus] torques group	8.83805	0.149613	TRUE	Model estimate
AgeAtSamplingYears	[Ruminococcus] torques group	8.88598	0.145565	TRUE	Model estimate
AgeAtSamplingYears	[Ruminococcus] torques group	8.93391	0.141488	TRUE	Model estimate
AgeAtSamplingYears	[Ruminococcus] torques group	8.98185	0.137382	TRUE	Model estimate
AgeAtSamplingYears	[Ruminococcus] torques group	9.02978	0.133251	TRUE	Model estimate
AgeAtSamplingYears	[Ruminococcus] torques group	9.07772	0.129095	TRUE	Model estimate
AgeAtSamplingYears	[Ruminococcus] torques group	9.12565	0.124917	TRUE	Model estimate
AgeAtSamplingYears	[Ruminococcus] torques group	9.17359	0.12072	TRUE	Model estimate
AgeAtSamplingYears	[Ruminococcus] torques group	9.22152	0.116504	TRUE	Model estimate
AgeAtSamplingYears	[Ruminococcus] torques group	9.26946	0.112273	TRUE	Model estimate
AgeAtSamplingYears	[Ruminococcus] torques group	9.31739	0.108027	TRUE	Model estimate
AgeAtSamplingYears	[Ruminococcus] torques group	9.36533	0.103769	TRUE	Model estimate
AgeAtSamplingYears	[Ruminococcus] torques group	9.41326	0.0995018	TRUE	Model estimate
AgeAtSamplingYears	[Ruminococcus] torques group	9.4612	0.0952262	TRUE	Model estimate
AgeAtSamplingYears	[Ruminococcus] torques group	9.50913	0.0909446	TRUE	Model estimate
AgeAtSamplingYears	[Ruminococcus] torques group	9.55707	0.086659	TRUE	Model estimate
AgeAtSamplingYears	[Ruminococcus] torques group	9.605	0.0823714	TRUE	Model estimate
AgeAtSamplingYears	Bacteroides	0.066	-0.112013	FALSE	Model estimate
AgeAtSamplingYears	Bacteroides	0.113935	-0.109294	FALSE	Model estimate
AgeAtSamplingYears	Bacteroides	0.161869	-0.106576	FALSE	Model estimate
AgeAtSamplingYears	Bacteroides	0.209804	-0.103858	FALSE	Model estimate
AgeAtSamplingYears	Bacteroides	0.257739	-0.101139	FALSE	Model estimate
AgeAtSamplingYears	Bacteroides	0.305673	-0.0984209	FALSE	Model estimate
AgeAtSamplingYears	Bacteroides	0.353608	-0.0957025	FALSE	Model estimate
AgeAtSamplingYears	Bacteroides	0.401543	-0.0929841	FALSE	Model estimate
AgeAtSamplingYears	Bacteroides	0.449477	-0.0902657	FALSE	Model estimate
AgeAtSamplingYears	Bacteroides	0.497412	-0.0875473	FALSE	Model estimate
AgeAtSamplingYears	Bacteroides	0.545347	-0.0848289	FALSE	Model estimate
AgeAtSamplingYears	Bacteroides	0.593281	-0.0821104	FALSE	Model estimate
AgeAtSamplingYears	Bacteroides	0.641216	-0.079392	FALSE	Model estimate
AgeAtSamplingYears	Bacteroides	0.689151	-0.0766736	FALSE	Model estimate
AgeAtSamplingYears	Bacteroides	0.737085	-0.0739552	FALSE	Model estimate
AgeAtSamplingYears	Bacteroides	0.78502	-0.0712368	FALSE	Model estimate
AgeAtSamplingYears	Bacteroides	0.832955	-0.0685184	FALSE	Model estimate
AgeAtSamplingYears	Bacteroides	0.880889	-0.0658	FALSE	Model estimate
AgeAtSamplingYears	Bacteroides	0.928824	-0.0630816	FALSE	Model estimate
AgeAtSamplingYears	Bacteroides	0.976759	-0.0603632	FALSE	Model estimate
AgeAtSamplingYears	Bacteroides	1.02469	-0.0576448	FALSE	Model estimate
AgeAtSamplingYears	Bacteroides	1.07263	-0.0549264	FALSE	Model estimate
AgeAtSamplingYears	Bacteroides	1.12056	-0.052208	FALSE	Model estimate
AgeAtSamplingYears	Bacteroides	1.1685	-0.0494896	FALSE	Model estimate
AgeAtSamplingYears	Bacteroides	1.21643	-0.0467712	FALSE	Model estimate
AgeAtSamplingYears	Bacteroides	1.26437	-0.0440528	FALSE	Model estimate
AgeAtSamplingYears	Bacteroides	1.3123	-0.0413344	FALSE	Model estimate
AgeAtSamplingYears	Bacteroides	1.36024	-0.038616	FALSE	Model estimate
AgeAtSamplingYears	Bacteroides	1.40817	-0.0358976	FALSE	Model estimate
AgeAtSamplingYears	Bacteroides	1.45611	-0.0331792	FALSE	Model estimate
AgeAtSamplingYears	Bacteroides	1.50404	-0.0304608	FALSE	Model estimate
AgeAtSamplingYears	Bacteroides	1.55197	-0.0277424	FALSE	Model estimate
AgeAtSamplingYears	Bacteroides	1.59991	-0.025024	FALSE	Model estimate
AgeAtSamplingYears	Bacteroides	1.64784	-0.0223056	FALSE	Model estimate
AgeAtSamplingYears	Bacteroides	1.69578	-0.0195872	FALSE	Model estimate
AgeAtSamplingYears	Bacteroides	1.74371	-0.0168688	FALSE	Model estimate
AgeAtSamplingYears	Bacteroides	1.79165	-0.0141504	FALSE	Model estimate
AgeAtSamplingYears	Bacteroides	1.83958	-0.011432	FALSE	Model estimate
AgeAtSamplingYears	Bacteroides	1.88752	-0.00871365	FALSE	Model estimate
AgeAtSamplingYears	Bacteroides	1.93545	-0.00599526	FALSE	Model estimate
AgeAtSamplingYears	Bacteroides	1.98339	-0.00327686	FALSE	Model estimate
AgeAtSamplingYears	Bacteroides	2.03132	-0.000558465	FALSE	Model estimate
AgeAtSamplingYears	Bacteroides	2.07926	0.00215993	FALSE	Model estimate
AgeAtSamplingYears	Bacteroides	2.12719	0.00487833	FALSE	Model estimate
AgeAtSamplingYears	Bacteroides	2.17513	0.00759672	FALSE	Model estimate
AgeAtSamplingYears	Bacteroides	2.22306	0.0103151	FALSE	Model estimate
AgeAtSamplingYears	Bacteroides	2.27099	0.0130335	FALSE	Model estimate
AgeAtSamplingYears	Bacteroides	2.31893	0.0157519	FALSE	Model estimate
AgeAtSamplingYears	Bacteroides	2.36686	0.0184703	FALSE	Model estimate
AgeAtSamplingYears	Bacteroides	2.4148	0.0211887	FALSE	Model estimate
AgeAtSamplingYears	Bacteroides	2.46273	0.0239071	FALSE	Model estimate
AgeAtSamplingYears	Bacteroides	2.51067	0.0266255	FALSE	Model estimate
AgeAtSamplingYears	Bacteroides	2.5586	0.0293439	FALSE	Model estimate
AgeAtSamplingYears	Bacteroides	2.60654	0.0320623	FALSE	Model estimate
AgeAtSamplingYears	Bacteroides	2.65447	0.0347807	FALSE	Model estimate
AgeAtSamplingYears	Bacteroides	2.70241	0.037499	FALSE	Model estimate
AgeAtSamplingYears	Bacteroides	2.75034	0.0402174	FALSE	Model estimate
AgeAtSamplingYears	Bacteroides	2.79828	0.0429358	FALSE	Model estimate
AgeAtSamplingYears	Bacteroides	2.84621	0.0456542	FALSE	Model estimate
AgeAtSamplingYears	Bacteroides	2.89415	0.0483726	FALSE	Model estimate
AgeAtSamplingYears	Bacteroides	2.94208	0.051091	FALSE	Model estimate
AgeAtSamplingYears	Bacteroides	2.99002	0.0538094	FALSE	Model estimate
AgeAtSamplingYears	Bacteroides	3.03795	0.0565278	FALSE	Model estimate
AgeAtSamplingYears	Bacteroides	3.08588	0.0592462	FALSE	Model estimate
AgeAtSamplingYears	Bacteroides	3.13382	0.0619646	FALSE	Model estimate
AgeAtSamplingYears	Bacteroides	3.18175	0.064683	FALSE	Model estimate
AgeAtSamplingYears	Bacteroides	3.22969	0.0674013	FALSE	Model estimate
AgeAtSamplingYears	Bacteroides	3.27762	0.0701197	FALSE	Model estimate
AgeAtSamplingYears	Bacteroides	3.32556	0.0728381	FALSE	Model estimate
AgeAtSamplingYears	Bacteroides	3.37349	0.0755565	FALSE	Model estimate
AgeAtSamplingYears	Bacteroides	3.42143	0.0782749	FALSE	Model estimate
AgeAtSamplingYears	Bacteroides	3.46936	0.0809933	FALSE	Model estimate
AgeAtSamplingYears	Bacteroides	3.5173	0.0837117	FALSE	Model estimate
AgeAtSamplingYears	Bacteroides	3.56523	0.0864301	FALSE	Model estimate
AgeAtSamplingYears	Bacteroides	3.61317	0.0891485	FALSE	Model estimate
AgeAtSamplingYears	Bacteroides	3.6611	0.0918668	FALSE	Model estimate
AgeAtSamplingYears	Bacteroides	3.70904	0.0945852	FALSE	Model estimate
AgeAtSamplingYears	Bacteroides	3.75697	0.0973036	FALSE	Model estimate
AgeAtSamplingYears	Bacteroides	3.8049	0.100022	FALSE	Model estimate
AgeAtSamplingYears	Bacteroides	3.85284	0.10274	FALSE	Model estimate
AgeAtSamplingYears	Bacteroides	3.90077	0.105459	FALSE	Model estimate
AgeAtSamplingYears	Bacteroides	3.94871	0.108177	FALSE	Model estimate
AgeAtSamplingYears	Bacteroides	3.99664	0.110896	FALSE	Model estimate
AgeAtSamplingYears	Bacteroides	4.04458	0.113614	FALSE	Model estimate
AgeAtSamplingYears	Bacteroides	4.09251	0.116332	FALSE	Model estimate
AgeAtSamplingYears	Bacteroides	4.14045	0.119051	FALSE	Model estimate
AgeAtSamplingYears	Bacteroides	4.18838	0.121769	FALSE	Model estimate
AgeAtSamplingYears	Bacteroides	4.23632	0.124487	FALSE	Model estimate
AgeAtSamplingYears	Bacteroides	4.28425	0.127206	FALSE	Model estimate
AgeAtSamplingYears	Bacteroides	4.33219	0.129924	FALSE	Model estimate
AgeAtSamplingYears	Bacteroides	4.38012	0.132643	FALSE	Model estimate
AgeAtSamplingYears	Bacteroides	4.42806	0.135361	FALSE	Model estimate
AgeAtSamplingYears	Bacteroides	4.47599	0.138079	FALSE	Model estimate
AgeAtSamplingYears	Bacteroides	4.52392	0.140798	FALSE	Model estimate
AgeAtSamplingYears	Bacteroides	4.57186	0.143516	FALSE	Model estimate
AgeAtSamplingYears	Bacteroides	4.61979	0.146235	FALSE	Model estimate
AgeAtSamplingYears	Bacteroides	4.66773	0.148953	FALSE	Model estimate
AgeAtSamplingYears	Bacteroides	4.71566	0.151671	FALSE	Model estimate
AgeAtSamplingYears	Bacteroides	4.7636	0.15439	FALSE	Model estimate
AgeAtSamplingYears	Bacteroides	4.81153	0.157108	FALSE	Model estimate
AgeAtSamplingYears	Bacteroides	4.85947	0.159826	FALSE	Model estimate
AgeAtSamplingYears	Bacteroides	4.9074	0.162545	FALSE	Model estimate
AgeAtSamplingYears	Bacteroides	4.95534	0.165263	FALSE	Model estimate
AgeAtSamplingYears	Bacteroides	5.00327	0.167982	FALSE	Model estimate
AgeAtSamplingYears	Bacteroides	5.05121	0.1707	FALSE	Model estimate
AgeAtSamplingYears	Bacteroides	5.09914	0.173418	FALSE	Model estimate
AgeAtSamplingYears	Bacteroides	5.14708	0.176137	FALSE	Model estimate
AgeAtSamplingYears	Bacteroides	5.19501	0.178855	FALSE	Model estimate
AgeAtSamplingYears	Bacteroides	5.24294	0.181574	FALSE	Model estimate
AgeAtSamplingYears	Bacteroides	5.29088	0.184292	FALSE	Model estimate
AgeAtSamplingYears	Bacteroides	5.33881	0.18701	FALSE	Model estimate
AgeAtSamplingYears	Bacteroides	5.38675	0.189729	FALSE	Model estimate
AgeAtSamplingYears	Bacteroides	5.43468	0.192447	FALSE	Model estimate
AgeAtSamplingYears	Bacteroides	5.48262	0.195165	FALSE	Model estimate
AgeAtSamplingYears	Bacteroides	5.53055	0.197884	FALSE	Model estimate
AgeAtSamplingYears	Bacteroides	5.57849	0.200602	FALSE	Model estimate
AgeAtSamplingYears	Bacteroides	5.62642	0.203321	FALSE	Model estimate
AgeAtSamplingYears	Bacteroides	5.67436	0.206039	FALSE	Model estimate
AgeAtSamplingYears	Bacteroides	5.72229	0.208757	FALSE	Model estimate
AgeAtSamplingYears	Bacteroides	5.77023	0.211476	FALSE	Model estimate
AgeAtSamplingYears	Bacteroides	5.81816	0.214194	FALSE	Model estimate
AgeAtSamplingYears	Bacteroides	5.8661	0.216913	FALSE	Model estimate
AgeAtSamplingYears	Bacteroides	5.91403	0.219631	FALSE	Model estimate
AgeAtSamplingYears	Bacteroides	5.96196	0.222349	FALSE	Model estimate
AgeAtSamplingYears	Bacteroides	6.0099	0.225068	FALSE	Model estimate
AgeAtSamplingYears	Bacteroides	6.05783	0.227786	FALSE	Model estimate
AgeAtSamplingYears	Bacteroides	6.10577	0.230504	FALSE	Model estimate
AgeAtSamplingYears	Bacteroides	6.1537	0.233223	FALSE	Model estimate
AgeAtSamplingYears	Bacteroides	6.20164	0.235941	FALSE	Model estimate
AgeAtSamplingYears	Bacteroides	6.24957	0.23866	FALSE	Model estimate
AgeAtSamplingYears	Bacteroides	6.29751	0.241378	FALSE	Model estimate
AgeAtSamplingYears	Bacteroides	6.34544	0.244096	FALSE	Model estimate
AgeAtSamplingYears	Bacteroides	6.39338	0.246815	FALSE	Model estimate
AgeAtSamplingYears	Bacteroides	6.44131	0.249533	FALSE	Model estimate
AgeAtSamplingYears	Bacteroides	6.48925	0.252251	FALSE	Model estimate
AgeAtSamplingYears	Bacteroides	6.53718	0.25497	FALSE	Model estimate
AgeAtSamplingYears	Bacteroides	6.58512	0.257688	FALSE	Model estimate
AgeAtSamplingYears	Bacteroides	6.63305	0.260407	FALSE	Model estimate
AgeAtSamplingYears	Bacteroides	6.68098	0.263125	FALSE	Model estimate
AgeAtSamplingYears	Bacteroides	6.72892	0.265843	FALSE	Model estimate
AgeAtSamplingYears	Bacteroides	6.77685	0.268562	FALSE	Model estimate
AgeAtSamplingYears	Bacteroides	6.82479	0.27128	FALSE	Model estimate
AgeAtSamplingYears	Bacteroides	6.87272	0.273999	FALSE	Model estimate
AgeAtSamplingYears	Bacteroides	6.92066	0.276717	FALSE	Model estimate
AgeAtSamplingYears	Bacteroides	6.96859	0.279435	FALSE	Model estimate
AgeAtSamplingYears	Bacteroides	7.01653	0.282154	FALSE	Model estimate
AgeAtSamplingYears	Bacteroides	7.06446	0.284872	FALSE	Model estimate
AgeAtSamplingYears	Bacteroides	7.1124	0.28759	FALSE	Model estimate
AgeAtSamplingYears	Bacteroides	7.16033	0.290309	FALSE	Model estimate
AgeAtSamplingYears	Bacteroides	7.20827	0.293027	FALSE	Model estimate
AgeAtSamplingYears	Bacteroides	7.2562	0.295746	FALSE	Model estimate
AgeAtSamplingYears	Bacteroides	7.30414	0.298464	FALSE	Model estimate
AgeAtSamplingYears	Bacteroides	7.35207	0.301182	FALSE	Model estimate
AgeAtSamplingYears	Bacteroides	7.40001	0.303901	FALSE	Model estimate
AgeAtSamplingYears	Bacteroides	7.44794	0.306619	FALSE	Model estimate
AgeAtSamplingYears	Bacteroides	7.49587	0.309337	FALSE	Model estimate
AgeAtSamplingYears	Bacteroides	7.54381	0.312056	FALSE	Model estimate
AgeAtSamplingYears	Bacteroides	7.59174	0.314774	FALSE	Model estimate
AgeAtSamplingYears	Bacteroides	7.63968	0.317493	FALSE	Model estimate
AgeAtSamplingYears	Bacteroides	7.68761	0.320211	FALSE	Model estimate
AgeAtSamplingYears	Bacteroides	7.73555	0.322929	FALSE	Model estimate
AgeAtSamplingYears	Bacteroides	7.78348	0.325648	FALSE	Model estimate
AgeAtSamplingYears	Bacteroides	7.83142	0.328366	FALSE	Model estimate
AgeAtSamplingYears	Bacteroides	7.87935	0.331084	FALSE	Model estimate
AgeAtSamplingYears	Bacteroides	7.92729	0.333803	FALSE	Model estimate
AgeAtSamplingYears	Bacteroides	7.97522	0.336521	FALSE	Model estimate
AgeAtSamplingYears	Bacteroides	8.02316	0.33924	FALSE	Model estimate
AgeAtSamplingYears	Bacteroides	8.07109	0.341958	FALSE	Model estimate
AgeAtSamplingYears	Bacteroides	8.11903	0.344676	FALSE	Model estimate
AgeAtSamplingYears	Bacteroides	8.16696	0.347395	FALSE	Model estimate
AgeAtSamplingYears	Bacteroides	8.21489	0.350113	FALSE	Model estimate
AgeAtSamplingYears	Bacteroides	8.26283	0.352831	FALSE	Model estimate
AgeAtSamplingYears	Bacteroides	8.31076	0.35555	FALSE	Model estimate
AgeAtSamplingYears	Bacteroides	8.3587	0.358268	FALSE	Model estimate
AgeAtSamplingYears	Bacteroides	8.40663	0.360987	FALSE	Model estimate
AgeAtSamplingYears	Bacteroides	8.45457	0.363705	FALSE	Model estimate
AgeAtSamplingYears	Bacteroides	8.5025	0.366423	FALSE	Model estimate
AgeAtSamplingYears	Bacteroides	8.55044	0.369142	FALSE	Model estimate
AgeAtSamplingYears	Bacteroides	8.59837	0.37186	FALSE	Model estimate
AgeAtSamplingYears	Bacteroides	8.64631	0.374578	FALSE	Model estimate
AgeAtSamplingYears	Bacteroides	8.69424	0.377297	FALSE	Model estimate
AgeAtSamplingYears	Bacteroides	8.74218	0.380015	FALSE	Model estimate
AgeAtSamplingYears	Bacteroides	8.79011	0.382734	FALSE	Model estimate
AgeAtSamplingYears	Bacteroides	8.83805	0.385452	FALSE	Model estimate
AgeAtSamplingYears	Bacteroides	8.88598	0.38817	FALSE	Model estimate
AgeAtSamplingYears	Bacteroides	8.93391	0.390889	FALSE	Model estimate
AgeAtSamplingYears	Bacteroides	8.98185	0.393607	FALSE	Model estimate
AgeAtSamplingYears	Bacteroides	9.02978	0.396325	FALSE	Model estimate
AgeAtSamplingYears	Bacteroides	9.07772	0.399044	FALSE	Model estimate
AgeAtSamplingYears	Bacteroides	9.12565	0.401762	FALSE	Model estimate
AgeAtSamplingYears	Bacteroides	9.17359	0.404481	FALSE	Model estimate
AgeAtSamplingYears	Bacteroides	9.22152	0.407199	FALSE	Model estimate
AgeAtSamplingYears	Bacteroides	9.26946	0.409917	FALSE	Model estimate
AgeAtSamplingYears	Bacteroides	9.31739	0.412636	FALSE	Model estimate
AgeAtSamplingYears	Bacteroides	9.36533	0.415354	FALSE	Model estimate
AgeAtSamplingYears	Bacteroides	9.41326	0.418072	FALSE	Model estimate
AgeAtSamplingYears	Bacteroides	9.4612	0.420791	FALSE	Model estimate
AgeAtSamplingYears	Bacteroides	9.50913	0.423509	FALSE	Model estimate
AgeAtSamplingYears	Bacteroides	9.55707	0.426228	FALSE	Model estimate
AgeAtSamplingYears	Bacteroides	9.605	0.428946	FALSE	Model estimate
AgeAtSamplingYears	Blautia	0.066	-0.0706784	FALSE	Model estimate
AgeAtSamplingYears	Blautia	0.113935	-0.0689631	FALSE	Model estimate
AgeAtSamplingYears	Blautia	0.161869	-0.0672479	FALSE	Model estimate
AgeAtSamplingYears	Blautia	0.209804	-0.0655326	FALSE	Model estimate
AgeAtSamplingYears	Blautia	0.257739	-0.0638173	FALSE	Model estimate
AgeAtSamplingYears	Blautia	0.305673	-0.0621021	FALSE	Model estimate
AgeAtSamplingYears	Blautia	0.353608	-0.0603868	FALSE	Model estimate
AgeAtSamplingYears	Blautia	0.401543	-0.0586715	FALSE	Model estimate
AgeAtSamplingYears	Blautia	0.449477	-0.0569563	FALSE	Model estimate
AgeAtSamplingYears	Blautia	0.497412	-0.055241	FALSE	Model estimate
AgeAtSamplingYears	Blautia	0.545347	-0.0535257	FALSE	Model estimate
AgeAtSamplingYears	Blautia	0.593281	-0.0518104	FALSE	Model estimate
AgeAtSamplingYears	Blautia	0.641216	-0.0500952	FALSE	Model estimate
AgeAtSamplingYears	Blautia	0.689151	-0.0483799	FALSE	Model estimate
AgeAtSamplingYears	Blautia	0.737085	-0.0466646	FALSE	Model estimate
AgeAtSamplingYears	Blautia	0.78502	-0.0449494	FALSE	Model estimate
AgeAtSamplingYears	Blautia	0.832955	-0.0432341	FALSE	Model estimate
AgeAtSamplingYears	Blautia	0.880889	-0.0415188	FALSE	Model estimate
AgeAtSamplingYears	Blautia	0.928824	-0.0398036	FALSE	Model estimate
AgeAtSamplingYears	Blautia	0.976759	-0.0380883	FALSE	Model estimate
AgeAtSamplingYears	Blautia	1.02469	-0.036373	FALSE	Model estimate
AgeAtSamplingYears	Blautia	1.07263	-0.0346578	FALSE	Model estimate
AgeAtSamplingYears	Blautia	1.12056	-0.0329425	FALSE	Model estimate
AgeAtSamplingYears	Blautia	1.1685	-0.0312272	FALSE	Model estimate
AgeAtSamplingYears	Blautia	1.21643	-0.029512	FALSE	Model estimate
AgeAtSamplingYears	Blautia	1.26437	-0.0277967	FALSE	Model estimate
AgeAtSamplingYears	Blautia	1.3123	-0.0260814	FALSE	Model estimate
AgeAtSamplingYears	Blautia	1.36024	-0.0243661	FALSE	Model estimate
AgeAtSamplingYears	Blautia	1.40817	-0.0226509	FALSE	Model estimate
AgeAtSamplingYears	Blautia	1.45611	-0.0209356	FALSE	Model estimate
AgeAtSamplingYears	Blautia	1.50404	-0.0192203	FALSE	Model estimate
AgeAtSamplingYears	Blautia	1.55197	-0.0175051	FALSE	Model estimate
AgeAtSamplingYears	Blautia	1.59991	-0.0157898	FALSE	Model estimate
AgeAtSamplingYears	Blautia	1.64784	-0.0140745	FALSE	Model estimate
AgeAtSamplingYears	Blautia	1.69578	-0.0123593	FALSE	Model estimate
AgeAtSamplingYears	Blautia	1.74371	-0.010644	FALSE	Model estimate
AgeAtSamplingYears	Blautia	1.79165	-0.00892874	FALSE	Model estimate
AgeAtSamplingYears	Blautia	1.83958	-0.00721348	FALSE	Model estimate
AgeAtSamplingYears	Blautia	1.88752	-0.00549821	FALSE	Model estimate
AgeAtSamplingYears	Blautia	1.93545	-0.00378294	FALSE	Model estimate
AgeAtSamplingYears	Blautia	1.98339	-0.00206768	FALSE	Model estimate
AgeAtSamplingYears	Blautia	2.03132	-0.000352412	FALSE	Model estimate
AgeAtSamplingYears	Blautia	2.07926	0.00136285	FALSE	Model estimate
AgeAtSamplingYears	Blautia	2.12719	0.00307812	FALSE	Model estimate
AgeAtSamplingYears	Blautia	2.17513	0.00479338	FALSE	Model estimate
AgeAtSamplingYears	Blautia	2.22306	0.00650865	FALSE	Model estimate
AgeAtSamplingYears	Blautia	2.27099	0.00822392	FALSE	Model estimate
AgeAtSamplingYears	Blautia	2.31893	0.00993918	FALSE	Model estimate
AgeAtSamplingYears	Blautia	2.36686	0.0116544	FALSE	Model estimate
AgeAtSamplingYears	Blautia	2.4148	0.0133697	FALSE	Model estimate
AgeAtSamplingYears	Blautia	2.46273	0.015085	FALSE	Model estimate
AgeAtSamplingYears	Blautia	2.51067	0.0168002	FALSE	Model estimate
AgeAtSamplingYears	Blautia	2.5586	0.0185155	FALSE	Model estimate
AgeAtSamplingYears	Blautia	2.60654	0.0202308	FALSE	Model estimate
AgeAtSamplingYears	Blautia	2.65447	0.021946	FALSE	Model estimate
AgeAtSamplingYears	Blautia	2.70241	0.0236613	FALSE	Model estimate
AgeAtSamplingYears	Blautia	2.75034	0.0253766	FALSE	Model estimate
AgeAtSamplingYears	Blautia	2.79828	0.0270918	FALSE	Model estimate
AgeAtSamplingYears	Blautia	2.84621	0.0288071	FALSE	Model estimate
AgeAtSamplingYears	Blautia	2.89415	0.0305224	FALSE	Model estimate
AgeAtSamplingYears	Blautia	2.94208	0.0322376	FALSE	Model estimate
AgeAtSamplingYears	Blautia	2.99002	0.0339529	FALSE	Model estimate
AgeAtSamplingYears	Blautia	3.03795	0.0356682	FALSE	Model estimate
AgeAtSamplingYears	Blautia	3.08588	0.0373834	FALSE	Model estimate
AgeAtSamplingYears	Blautia	3.13382	0.0390987	FALSE	Model estimate
AgeAtSamplingYears	Blautia	3.18175	0.0408139	FALSE	Model estimate
AgeAtSamplingYears	Blautia	3.22969	0.0425292	FALSE	Model estimate
AgeAtSamplingYears	Blautia	3.27762	0.0442445	FALSE	Model estimate
AgeAtSamplingYears	Blautia	3.32556	0.0459597	FALSE	Model estimate
AgeAtSamplingYears	Blautia	3.37349	0.047675	FALSE	Model estimate
AgeAtSamplingYears	Blautia	3.42143	0.0493903	FALSE	Model estimate
AgeAtSamplingYears	Blautia	3.46936	0.0511055	FALSE	Model estimate
AgeAtSamplingYears	Blautia	3.5173	0.0528208	FALSE	Model estimate
AgeAtSamplingYears	Blautia	3.56523	0.0545361	FALSE	Model estimate
AgeAtSamplingYears	Blautia	3.61317	0.0562513	FALSE	Model estimate
AgeAtSamplingYears	Blautia	3.6611	0.0579666	FALSE	Model estimate
AgeAtSamplingYears	Blautia	3.70904	0.0596818	FALSE	Model estimate
AgeAtSamplingYears	Blautia	3.75697	0.0613971	FALSE	Model estimate
AgeAtSamplingYears	Blautia	3.8049	0.0631124	FALSE	Model estimate
AgeAtSamplingYears	Blautia	3.85284	0.0648276	FALSE	Model estimate
AgeAtSamplingYears	Blautia	3.90077	0.0665429	FALSE	Model estimate
AgeAtSamplingYears	Blautia	3.94871	0.0682582	FALSE	Model estimate
AgeAtSamplingYears	Blautia	3.99664	0.0699734	FALSE	Model estimate
AgeAtSamplingYears	Blautia	4.04458	0.0716887	FALSE	Model estimate
AgeAtSamplingYears	Blautia	4.09251	0.0734039	FALSE	Model estimate
AgeAtSamplingYears	Blautia	4.14045	0.0751192	FALSE	Model estimate
AgeAtSamplingYears	Blautia	4.18838	0.0768345	FALSE	Model estimate
AgeAtSamplingYears	Blautia	4.23632	0.0785497	FALSE	Model estimate
AgeAtSamplingYears	Blautia	4.28425	0.080265	FALSE	Model estimate
AgeAtSamplingYears	Blautia	4.33219	0.0819803	FALSE	Model estimate
AgeAtSamplingYears	Blautia	4.38012	0.0836955	FALSE	Model estimate
AgeAtSamplingYears	Blautia	4.42806	0.0854108	FALSE	Model estimate
AgeAtSamplingYears	Blautia	4.47599	0.087126	FALSE	Model estimate
AgeAtSamplingYears	Blautia	4.52392	0.0888413	FALSE	Model estimate
AgeAtSamplingYears	Blautia	4.57186	0.0905566	FALSE	Model estimate
AgeAtSamplingYears	Blautia	4.61979	0.0922718	FALSE	Model estimate
AgeAtSamplingYears	Blautia	4.66773	0.0939871	FALSE	Model estimate
AgeAtSamplingYears	Blautia	4.71566	0.0957024	FALSE	Model estimate
AgeAtSamplingYears	Blautia	4.7636	0.0974176	FALSE	Model estimate
AgeAtSamplingYears	Blautia	4.81153	0.0991329	FALSE	Model estimate
AgeAtSamplingYears	Blautia	4.85947	0.100848	FALSE	Model estimate
AgeAtSamplingYears	Blautia	4.9074	0.102563	FALSE	Model estimate
AgeAtSamplingYears	Blautia	4.95534	0.104279	FALSE	Model estimate
AgeAtSamplingYears	Blautia	5.00327	0.105994	FALSE	Model estimate
AgeAtSamplingYears	Blautia	5.05121	0.107709	FALSE	Model estimate
AgeAtSamplingYears	Blautia	5.09914	0.109424	FALSE	Model estimate
AgeAtSamplingYears	Blautia	5.14708	0.11114	FALSE	Model estimate
AgeAtSamplingYears	Blautia	5.19501	0.112855	FALSE	Model estimate
AgeAtSamplingYears	Blautia	5.24294	0.11457	FALSE	Model estimate
AgeAtSamplingYears	Blautia	5.29088	0.116285	FALSE	Model estimate
AgeAtSamplingYears	Blautia	5.33881	0.118001	FALSE	Model estimate
AgeAtSamplingYears	Blautia	5.38675	0.119716	FALSE	Model estimate
AgeAtSamplingYears	Blautia	5.43468	0.121431	FALSE	Model estimate
AgeAtSamplingYears	Blautia	5.48262	0.123147	FALSE	Model estimate
AgeAtSamplingYears	Blautia	5.53055	0.124862	FALSE	Model estimate
AgeAtSamplingYears	Blautia	5.57849	0.126577	FALSE	Model estimate
AgeAtSamplingYears	Blautia	5.62642	0.128292	FALSE	Model estimate
AgeAtSamplingYears	Blautia	5.67436	0.130008	FALSE	Model estimate
AgeAtSamplingYears	Blautia	5.72229	0.131723	FALSE	Model estimate
AgeAtSamplingYears	Blautia	5.77023	0.133438	FALSE	Model estimate
AgeAtSamplingYears	Blautia	5.81816	0.135153	FALSE	Model estimate
AgeAtSamplingYears	Blautia	5.8661	0.136869	FALSE	Model estimate
AgeAtSamplingYears	Blautia	5.91403	0.138584	FALSE	Model estimate
AgeAtSamplingYears	Blautia	5.96196	0.140299	FALSE	Model estimate
AgeAtSamplingYears	Blautia	6.0099	0.142014	FALSE	Model estimate
AgeAtSamplingYears	Blautia	6.05783	0.14373	FALSE	Model estimate
AgeAtSamplingYears	Blautia	6.10577	0.145445	FALSE	Model estimate
AgeAtSamplingYears	Blautia	6.1537	0.14716	FALSE	Model estimate
AgeAtSamplingYears	Blautia	6.20164	0.148875	FALSE	Model estimate
AgeAtSamplingYears	Blautia	6.24957	0.150591	FALSE	Model estimate
AgeAtSamplingYears	Blautia	6.29751	0.152306	FALSE	Model estimate
AgeAtSamplingYears	Blautia	6.34544	0.154021	FALSE	Model estimate
AgeAtSamplingYears	Blautia	6.39338	0.155736	FALSE	Model estimate
AgeAtSamplingYears	Blautia	6.44131	0.157452	FALSE	Model estimate
AgeAtSamplingYears	Blautia	6.48925	0.159167	FALSE	Model estimate
AgeAtSamplingYears	Blautia	6.53718	0.160882	FALSE	Model estimate
AgeAtSamplingYears	Blautia	6.58512	0.162597	FALSE	Model estimate
AgeAtSamplingYears	Blautia	6.63305	0.164313	FALSE	Model estimate
AgeAtSamplingYears	Blautia	6.68098	0.166028	FALSE	Model estimate
AgeAtSamplingYears	Blautia	6.72892	0.167743	FALSE	Model estimate
AgeAtSamplingYears	Blautia	6.77685	0.169458	FALSE	Model estimate
AgeAtSamplingYears	Blautia	6.82479	0.171174	FALSE	Model estimate
AgeAtSamplingYears	Blautia	6.87272	0.172889	FALSE	Model estimate
AgeAtSamplingYears	Blautia	6.92066	0.174604	FALSE	Model estimate
AgeAtSamplingYears	Blautia	6.96859	0.17632	FALSE	Model estimate
AgeAtSamplingYears	Blautia	7.01653	0.178035	FALSE	Model estimate
AgeAtSamplingYears	Blautia	7.06446	0.17975	FALSE	Model estimate
AgeAtSamplingYears	Blautia	7.1124	0.181465	FALSE	Model estimate
AgeAtSamplingYears	Blautia	7.16033	0.183181	FALSE	Model estimate
AgeAtSamplingYears	Blautia	7.20827	0.184896	FALSE	Model estimate
AgeAtSamplingYears	Blautia	7.2562	0.186611	FALSE	Model estimate
AgeAtSamplingYears	Blautia	7.30414	0.188326	FALSE	Model estimate
AgeAtSamplingYears	Blautia	7.35207	0.190042	FALSE	Model estimate
AgeAtSamplingYears	Blautia	7.40001	0.191757	FALSE	Model estimate
AgeAtSamplingYears	Blautia	7.44794	0.193472	FALSE	Model estimate
AgeAtSamplingYears	Blautia	7.49587	0.195187	FALSE	Model estimate
AgeAtSamplingYears	Blautia	7.54381	0.196903	FALSE	Model estimate
AgeAtSamplingYears	Blautia	7.59174	0.198618	FALSE	Model estimate
AgeAtSamplingYears	Blautia	7.63968	0.200333	FALSE	Model estimate
AgeAtSamplingYears	Blautia	7.68761	0.202048	FALSE	Model estimate
AgeAtSamplingYears	Blautia	7.73555	0.203764	FALSE	Model estimate
AgeAtSamplingYears	Blautia	7.78348	0.205479	FALSE	Model estimate
AgeAtSamplingYears	Blautia	7.83142	0.207194	FALSE	Model estimate
AgeAtSamplingYears	Blautia	7.87935	0.208909	FALSE	Model estimate
AgeAtSamplingYears	Blautia	7.92729	0.210625	FALSE	Model estimate
AgeAtSamplingYears	Blautia	7.97522	0.21234	FALSE	Model estimate
AgeAtSamplingYears	Blautia	8.02316	0.214055	FALSE	Model estimate
AgeAtSamplingYears	Blautia	8.07109	0.21577	FALSE	Model estimate
AgeAtSamplingYears	Blautia	8.11903	0.217486	FALSE	Model estimate
AgeAtSamplingYears	Blautia	8.16696	0.219201	FALSE	Model estimate
AgeAtSamplingYears	Blautia	8.21489	0.220916	FALSE	Model estimate
AgeAtSamplingYears	Blautia	8.26283	0.222631	FALSE	Model estimate
AgeAtSamplingYears	Blautia	8.31076	0.224347	FALSE	Model estimate
AgeAtSamplingYears	Blautia	8.3587	0.226062	FALSE	Model estimate
AgeAtSamplingYears	Blautia	8.40663	0.227777	FALSE	Model estimate
AgeAtSamplingYears	Blautia	8.45457	0.229492	FALSE	Model estimate
AgeAtSamplingYears	Blautia	8.5025	0.231208	FALSE	Model estimate
AgeAtSamplingYears	Blautia	8.55044	0.232923	FALSE	Model estimate
AgeAtSamplingYears	Blautia	8.59837	0.234638	FALSE	Model estimate
AgeAtSamplingYears	Blautia	8.64631	0.236353	FALSE	Model estimate
AgeAtSamplingYears	Blautia	8.69424	0.238069	FALSE	Model estimate
AgeAtSamplingYears	Blautia	8.74218	0.239784	FALSE	Model estimate
AgeAtSamplingYears	Blautia	8.79011	0.241499	FALSE	Model estimate
AgeAtSamplingYears	Blautia	8.83805	0.243214	FALSE	Model estimate
AgeAtSamplingYears	Blautia	8.88598	0.24493	FALSE	Model estimate
AgeAtSamplingYears	Blautia	8.93391	0.246645	FALSE	Model estimate
AgeAtSamplingYears	Blautia	8.98185	0.24836	FALSE	Model estimate
AgeAtSamplingYears	Blautia	9.02978	0.250075	FALSE	Model estimate
AgeAtSamplingYears	Blautia	9.07772	0.251791	FALSE	Model estimate
AgeAtSamplingYears	Blautia	9.12565	0.253506	FALSE	Model estimate
AgeAtSamplingYears	Blautia	9.17359	0.255221	FALSE	Model estimate
AgeAtSamplingYears	Blautia	9.22152	0.256936	FALSE	Model estimate
AgeAtSamplingYears	Blautia	9.26946	0.258652	FALSE	Model estimate
AgeAtSamplingYears	Blautia	9.31739	0.260367	FALSE	Model estimate
AgeAtSamplingYears	Blautia	9.36533	0.262082	FALSE	Model estimate
AgeAtSamplingYears	Blautia	9.41326	0.263797	FALSE	Model estimate
AgeAtSamplingYears	Blautia	9.4612	0.265513	FALSE	Model estimate
AgeAtSamplingYears	Blautia	9.50913	0.267228	FALSE	Model estimate
AgeAtSamplingYears	Blautia	9.55707	0.268943	FALSE	Model estimate
AgeAtSamplingYears	Blautia	9.605	0.270659	FALSE	Model estimate
AgeAtSamplingYears	Cellulomonas	0.066	-0.0254694	FALSE	Model estimate
AgeAtSamplingYears	Cellulomonas	0.113935	-0.0242821	FALSE	Model estimate
AgeAtSamplingYears	Cellulomonas	0.161869	-0.023095	FALSE	Model estimate
AgeAtSamplingYears	Cellulomonas	0.209804	-0.021908	FALSE	Model estimate
AgeAtSamplingYears	Cellulomonas	0.257739	-0.0207215	FALSE	Model estimate
AgeAtSamplingYears	Cellulomonas	0.305673	-0.0195354	FALSE	Model estimate
AgeAtSamplingYears	Cellulomonas	0.353608	-0.0183499	FALSE	Model estimate
AgeAtSamplingYears	Cellulomonas	0.401543	-0.0171652	FALSE	Model estimate
AgeAtSamplingYears	Cellulomonas	0.449477	-0.0159818	FALSE	Model estimate
AgeAtSamplingYears	Cellulomonas	0.497412	-0.0148005	FALSE	Model estimate
AgeAtSamplingYears	Cellulomonas	0.545347	-0.0136221	FALSE	Model estimate
AgeAtSamplingYears	Cellulomonas	0.593281	-0.0124474	FALSE	Model estimate
AgeAtSamplingYears	Cellulomonas	0.641216	-0.0112772	FALSE	Model estimate
AgeAtSamplingYears	Cellulomonas	0.689151	-0.0101122	FALSE	Model estimate
AgeAtSamplingYears	Cellulomonas	0.737085	-0.0089534	FALSE	Model estimate
AgeAtSamplingYears	Cellulomonas	0.78502	-0.00780145	FALSE	Model estimate
AgeAtSamplingYears	Cellulomonas	0.832955	-0.00665721	FALSE	Model estimate
AgeAtSamplingYears	Cellulomonas	0.880889	-0.00552157	FALSE	Model estimate
AgeAtSamplingYears	Cellulomonas	0.928824	-0.00439554	FALSE	Model estimate
AgeAtSamplingYears	Cellulomonas	0.976759	-0.0032801	FALSE	Model estimate
AgeAtSamplingYears	Cellulomonas	1.02469	-0.00217623	FALSE	Model estimate
AgeAtSamplingYears	Cellulomonas	1.07263	-0.00108493	FALSE	Model estimate
AgeAtSamplingYears	Cellulomonas	1.12056	-7.19e-06	FALSE	Model estimate
AgeAtSamplingYears	Cellulomonas	1.1685	0.00105603	FALSE	Model estimate
AgeAtSamplingYears	Cellulomonas	1.21643	0.00210388	FALSE	Model estimate
AgeAtSamplingYears	Cellulomonas	1.26437	0.00313586	FALSE	Model estimate
AgeAtSamplingYears	Cellulomonas	1.3123	0.00415152	FALSE	Model estimate
[truncated: 19,773 more rows]

## Sheet: Fig. 5
Source data 4: data to generate Figure 5.
[truncated: 233 more rows]

[truncated: 10 more sheets: Fig. 6, Supplementary fig. 1b, Supplementary fig. 2, Supplementary fig. 3, Supplementary fig. 4, Supplementary fig. 5, Supplementary fig. 6, Supplementary fig. 7, Supplementary fig. 8, Supplementary fig. 12]
